# Supplementary material for: Comparative Transcriptome Profiling Analysis Reveals the Adaptive Molecular Mechanism of Yellow-Green Leaf in Rosa beggeriana ‘Aurea’
Source: Front Plant Sci. 2022 Mar 24;13:845662. doi: 10.3389/fpls.2022.845662 (PMC8987444; doi:10.3389/fpls.2022.845662)
Supplement: Supplementary Figure S1 — Pigment contents in leaves of wild type and yellow-green leaf mutant. [file Presentation_1.zip]

Archive with 15 entries (14 files):
- supplementary material/
- supplementary material/Figure S1. Pigment contents in leaves of wild type and yellow-green leaf mutant.docx
- supplementary material/Figure S2. The leaf epidermal structure and chloroplast ultrastructure of wild type and yellow-green leaf mutant.docx
- supplementary material/Figure S3. Parameter details of leaf epidermal structure and chloroplast ultrastructure of wild type and yellow-green leaf mutants..docx
- supplementary material/Figure S4. Leaf of wild type and yellow-green leaf mutants.docx
- supplementary material/Supplementary material list.docx
- supplementary material/Table S1. The contents of chlorophyll fluorescence of wild type and yellow-green leaf mutant.docx
- supplementary material/Table S2. List of primers used for qRT-PCR analysis..docx
- supplementary material/Table S3. The quality analysis of all reads from 6 samples.docx
- supplementary material/Table S4. All unigenes annotation information from different public databases.xlsx
- supplementary material/Table S5. All differentially expression genes.xlsx
- supplementary material/Table S6 GO class related genes.xlsx
- supplementary material/Table S7 KEGG_enrichment related genes.xlsx
- supplementary material/Table S8 DEGs used in the figures.xlsx
- supplementary material/Table S9 Differential expression transcription factors.xlsx
