# Supplementary material for: Comparative Transcriptome Profiling Analysis Reveals the Adaptive Molecular Mechanism of Yellow-Green Leaf in Rosa beggeriana ‘Aurea’
Source: Front Plant Sci. 2022 Mar 24;13:845662. doi: 10.3389/fpls.2022.845662 (PMC8987444; doi:10.3389/fpls.2022.845662)
Supplement: Supplementary Figure S1 — Pigment contents in leaves of wild type and yellow-green leaf mutant. [file Presentation_1.zip › supplementary material/Table S4. All unigenes annotation information from different public databases.xlsx]

## Sheet: Swiss prot
#ID	gene_name	T01_FPKM	T01_count	T02_FPKM	T02_count	T03_FPKM	T03_count	T04_FPKM	T04_count	T05_FPKM	T05_count	T06_FPKM	T06_count	T01_T02_T03_vs_T04_T05_T06_DESeq2_FDR	T01_T02_T03_vs_T04_T05_T06_DESeq2_log2FC	T01_T02_T03_vs_T04_T05_T06_DESeq2_(FDR_0.01_FC_2)_regulated	COG_class	COG_class_annotation	GO_annotation	KEGG_annotation	KEGG_pathway_annotation	KOG_class	KOG_class_annotation	Pfam_annotation	Swiss_Prot_annotation	eggNOG_class	eggNOG_class_annotation	NR_annotation	GO_second_level_annotation
RcHm_v2.0_CPg0501671.gene	--	1.10275	13	2.59461	30	2.77924	34	2.13479	26	1.67665	20	0.727891	10	0.199108	-0.563576	normal	[CP]	Energy production and conversion;; Inorganic ion transport and metabolism	Molecular Function: NADH dehydrogenase (ubiquinone) activity (GO:0008137);; Cellular Component: chloroplast (GO:0009507);; Cellular Component: integral component of membrane (GO:0016021);; Biological Process: ATP synthesis coupled electron transport (GO:0042773);; Molecular Function: quinone binding (GO:0048038);;	K05577|1.39554e-80|fve:10251579|K05577 NAD(P)H-quinone oxidoreductase subunit 5 [EC:7.1.1.2] | (RefSeq) ndhF, FvH4_C0101; NADH-plastoquinone oxidoreductase subunit 5	Oxidative phosphorylation (ko00190)	[C]	Energy production and conversion	Proton-conducting membrane transporter;; NADH-dehyrogenase subunit F, TMs, (complex I) C-terminus	NAD(P)H-quinone oxidoreductase subunit 5, chloroplastic (Fragment) OS=Sesamum indicum OX=4182 GN=ndhF PE=3 SV=1	C	Energy production and conversion	NADH dehydrogenase subunit F, partial (plastid) [Prunus persica]	biological process: metabolic process (GO:0008152);; biological process: single-organism process (GO:0044699);; molecular function: catalytic activity (GO:0003824);; cellular component: cell (GO:0005623);; cellular component: organelle (GO:0043226);; cellular component: cell part (GO:0044464);; cellular component: membrane (GO:0016020);; cellular component: membrane part (GO:0044425);; biological…
RcHm_v2.0_CPg0501731.gene	--	146.418	8248	153.817	8508	129.732	7563	47.0593	2646	52.353	2926	59.01	3500	3.78059e-146	-1.68386	down	[J]	Translation, ribosomal structure and biogenesis	Molecular Function: structural constituent of ribosome (GO:0003735);; Cellular Component: mitochondrion (GO:0005739);; Biological Process: translation (GO:0006412);; Cellular Component: chloroplast (GO:0009507);; Cellular Component: small ribosomal subunit (GO:0015935);; Molecular Function: rRNA binding (GO:0019843);;	--	--	[J]	Translation, ribosomal structure and biogenesis	Ribosomal protein S7p/S5e	30S ribosomal protein S7, chloroplastic OS=Morus indica OX=248361 GN=rps7-A PE=3 SV=1	J	Translation, ribosomal structure and biogenesis	ribosomal protein S7 [Glycine max]	molecular function: structural molecule activity (GO:0005198);; cellular component: cell (GO:0005623);; cellular component: organelle (GO:0043226);; cellular component: cell part (GO:0044464);; biological process: metabolic process (GO:0008152);; biological process: cellular process (GO:0009987);; cellular component: macromolecular complex (GO:0032991);; cellular component: organelle part (GO:004…
RcHm_v2.0_CPg0501741.gene	--	12.6118	223	14.9552	259	12.4966	229	4.42464	78	5.73405	101	4.40052	82	4.7675e-22	-1.64945	down	[C]	Energy production and conversion	Cellular Component: plasma membrane (GO:0005886);; Biological Process: transport (GO:0006810);; Molecular Function: NADH dehydrogenase (ubiquinone) activity (GO:0008137);; Cellular Component: chloroplast thylakoid membrane (GO:0009535);; Cellular Component: integral component of membrane (GO:0016021);; Biological Process: photosynthesis, light reaction (GO:0019684);; Biological Process: ATP synth…	K05573|1.32333e-130|fve:10251604|K05573 NAD(P)H-quinone oxidoreductase subunit 2 [EC:7.1.1.2] | (RefSeq) ndhB, FvH4_C0125; NADH-plastoquinone oxidoreductase subunit 2	Oxidative phosphorylation (ko00190)	[C]	Energy production and conversion	Proton-conducting membrane transporter	NAD(P)H-quinone oxidoreductase subunit 2 B, chloroplastic OS=Cucumis sativus OX=3659 GN=ndhB2 PE=3 SV=1	C	Energy production and conversion	uncharacterized protein LOC109948951 [Prunus persica]	cellular component: cell (GO:0005623);; cellular component: membrane (GO:0016020);; cellular component: cell part (GO:0044464);; biological process: localization (GO:0051179);; biological process: metabolic process (GO:0008152);; biological process: single-organism process (GO:0044699);; molecular function: catalytic activity (GO:0003824);; cellular component: organelle (GO:0043226);; cellular co…
RcHm_v2.0_CPg0501751.gene	--	3.86907	44	3.94851	44	4.44979	52	2.07514	24	2.49032	28	1.73974	21	0.000763187	-1.06185	down	[C]	Energy production and conversion	Molecular Function: structural constituent of ribosome (GO:0003735);; Biological Process: translation (GO:0006412);; Molecular Function: NADH dehydrogenase (ubiquinone) activity (GO:0008137);; Cellular Component: plastid (GO:0009536);; Cellular Component: small ribosomal subunit (GO:0015935);; Cellular Component: integral component of membrane (GO:0016021);; Molecular Function: rRNA binding (GO:0…	--	--	[C]	Energy production and conversion	Proton-conducting membrane transporter	NAD(P)H-quinone oxidoreductase subunit 2 B, chloroplastic OS=Lotus japonicus OX=34305 GN=ndhB2 PE=3 SV=1	C	Energy production and conversion	hypothetical protein ARALYDRAFT_497141 [Arabidopsis lyrata subsp. lyrata]	molecular function: structural molecule activity (GO:0005198);; biological process: metabolic process (GO:0008152);; biological process: cellular process (GO:0009987);; biological process: single-organism process (GO:0044699);; molecular function: catalytic activity (GO:0003824);; cellular component: cell (GO:0005623);; cellular component: organelle (GO:0043226);; cellular component: cell part (G…
RcHm_v2.0_CPg0501771.gene	--	6.7587	140	8.50221	172	6.15742	132	2.92734	61	3.34834	69	2.26993	50	2.16468e-12	-1.48112	down	[C]	Energy production and conversion	Cellular Component: plasma membrane (GO:0005886);; Biological Process: transport (GO:0006810);; Molecular Function: NADH dehydrogenase (ubiquinone) activity (GO:0008137);; Cellular Component: chloroplast thylakoid membrane (GO:0009535);; Cellular Component: integral component of membrane (GO:0016021);; Biological Process: photosynthesis, light reaction (GO:0019684);; Biological Process: ATP synth…	K05573|2.09321e-127|fve:10251604|K05573 NAD(P)H-quinone oxidoreductase subunit 2 [EC:7.1.1.2] | (RefSeq) ndhB, FvH4_C0125; NADH-plastoquinone oxidoreductase subunit 2	Oxidative phosphorylation (ko00190)	[C]	Energy production and conversion	Proton-conducting membrane transporter	NAD(P)H-quinone oxidoreductase subunit 2 B, chloroplastic OS=Morus indica OX=248361 GN=ndhB2 PE=3 SV=1	C	Energy production and conversion	NADH-plastoquinone oxidoreductase subunit 2 (plastid) [Plukenetia volubilis]	cellular component: cell (GO:0005623);; cellular component: membrane (GO:0016020);; cellular component: cell part (GO:0044464);; biological process: localization (GO:0051179);; biological process: metabolic process (GO:0008152);; biological process: single-organism process (GO:0044699);; molecular function: catalytic activity (GO:0003824);; cellular component: organelle (GO:0043226);; cellular co…
RcHm_v2.0_CPg0501801.gene	--	4.13285	736	4.30997	754	3.3838	624	1.94949	347	0	0	2.10116	394	0.44877	-0.346695	normal	--	--	Molecular Function: ATP binding (GO:0005524);; Cellular Component: chloroplast stroma (GO:0009570);; Cellular Component: integral component of membrane (GO:0016021);;	--	--	--	--	Plant protein of unknown function (DUF825);; ATPase family associated with various cellular activities (AAA)	Protein Ycf2 OS=Morus indica OX=248361 GN=ycf2-A PE=3 SV=1	S	Function unknown	Ycf2 (chloroplast) [Rosa odorata var. gigantea]	molecular function: binding (GO:0005488);; cellular component: cell (GO:0005623);; cellular component: organelle (GO:0043226);; cellular component: organelle part (GO:0044422);; cellular component: cell part (GO:0044464);; cellular component: membrane (GO:0016020);; cellular component: membrane part (GO:0044425)
RcHm_v2.0_CPg0501831.gene	--	22.639	139	29.5903	178	19.0615	121	6.23445	39	9.77812	60	4.12878	27	3.86645e-14	-1.89325	down	[J]	Translation, ribosomal structure and biogenesis	Molecular Function: structural constituent of ribosome (GO:0003735);; Biological Process: translation (GO:0006412);; Cellular Component: chloroplast (GO:0009507);; Cellular Component: large ribosomal subunit (GO:0015934);; Cellular Component: small ribosomal subunit (GO:0015935);; Molecular Function: transferase activity (GO:0016740);; Molecular Function: rRNA binding (GO:0019843);;	K02965|2.41352e-35|fve:10251561|K02965 small subunit ribosomal protein S19 | (RefSeq) rps19, FvH4_C0083; ribosomal protein S19	Ribosome (ko03010)	[J]	Translation, ribosomal structure and biogenesis	Ribosomal protein S19	30S ribosomal protein S19, chloroplastic OS=Phaseolus vulgaris OX=3885 GN=rps19 PE=3 SV=1	J	Translation, ribosomal structure and biogenesis	30S ribosomal protein S19 (chloroplast) [Rosa roxburghii]	molecular function: structural molecule activity (GO:0005198);; biological process: metabolic process (GO:0008152);; biological process: cellular process (GO:0009987);; cellular component: cell (GO:0005623);; cellular component: organelle (GO:0043226);; cellular component: cell part (GO:0044464);; cellular component: macromolecular complex (GO:0032991);; cellular component: organelle part (GO:004…
RcHm_v2.0_CPg0501841.gene	--	32.7754	375	34.7226	390	25.0249	296	8.94782	102	12.9935	148	7.26919	88	1.76866e-09	-1.71297	down	[J]	Translation, ribosomal structure and biogenesis	Molecular Function: structural constituent of ribosome (GO:0003735);; Biological Process: translation (GO:0006412);; Cellular Component: chloroplast (GO:0009507);; Cellular Component: large ribosomal subunit (GO:0015934);; Molecular Function: rRNA binding (GO:0019843);;	K02890|1.55819e-93|fve:10251560|K02890 large subunit ribosomal protein L22 | (RefSeq) rpl22, FvH4_C0082; ribosomal protein L22	Ribosome (ko03010)	[J]	Translation, ribosomal structure and biogenesis	Ribosomal protein L22p/L17e	50S ribosomal protein L22, chloroplastic OS=Manihot esculenta OX=3983 GN=rpl22 PE=3 SV=1	J	Translation, ribosomal structure and biogenesis	ribosomal protein L22 (plastid) [Rosa lichiangensis]	molecular function: structural molecule activity (GO:0005198);; biological process: metabolic process (GO:0008152);; biological process: cellular process (GO:0009987);; cellular component: cell (GO:0005623);; cellular component: organelle (GO:0043226);; cellular component: cell part (GO:0044464);; cellular component: macromolecular complex (GO:0032991);; cellular component: organelle part (GO:004…
RcHm_v2.0_CPg0501861.gene	--	8.68468	88	10.7436	107	7.32594	77	3.1364	32	3.15757	32	2.2374	24	3.39366e-11	-1.73408	down	[J]	Translation, ribosomal structure and biogenesis	Molecular Function: structural constituent of ribosome (GO:0003735);; Biological Process: translation (GO:0006412);; Cellular Component: chloroplast (GO:0009507);; Cellular Component: large ribosomal subunit (GO:0015934);; Molecular Function: rRNA binding (GO:0019843);;	--	--	[J]	Translation, ribosomal structure and biogenesis	Ribosomal protein L14p/L23e	50S ribosomal protein L14, chloroplastic OS=Carica papaya OX=3649 GN=rpl14 PE=3 SV=1	J	Translation, ribosomal structure and biogenesis	50S ribosomal protein L14 (chloroplast) [Rosa roxburghii]	molecular function: structural molecule activity (GO:0005198);; biological process: metabolic process (GO:0008152);; biological process: cellular process (GO:0009987);; cellular component: cell (GO:0005623);; cellular component: organelle (GO:0043226);; cellular component: cell part (GO:0044464);; cellular component: macromolecular complex (GO:0032991);; cellular component: organelle part (GO:004…
RcHm_v2.0_CPg0501871.gene	--	2.88962	47	6.16855	98	2.96946	50	0.832743	14	1.74796	28	0.678503	12	2.27765e-07	-1.78702	down	[J]	Translation, ribosomal structure and biogenesis	Molecular Function: structural constituent of ribosome (GO:0003735);; Cellular Component: ribosome (GO:0005840);; Biological Process: translation (GO:0006412);; Cellular Component: chloroplast (GO:0009507);; Molecular Function: rRNA binding (GO:0019843);;	K02994|5.45306e-86|pmum:18668067|K02994 small subunit ribosomal protein S8 | (RefSeq) rps8, CP95_p031; ribosomal protein S8	Ribosome (ko03010)	[J]	Translation, ribosomal structure and biogenesis	Ribosomal protein S8	30S ribosomal protein S8, chloroplastic OS=Eucalyptus globulus subsp. globulus OX=71271 GN=rps8 PE=3 SV=1	J	Translation, ribosomal structure and biogenesis	30S ribosomal protein S8 (chloroplast) [Rosa roxburghii]	molecular function: structural molecule activity (GO:0005198);; cellular component: cell (GO:0005623);; cellular component: macromolecular complex (GO:0032991);; cellular component: organelle (GO:0043226);; cellular component: cell part (GO:0044464);; biological process: metabolic process (GO:0008152);; biological process: cellular process (GO:0009987);; molecular function: binding (GO:0005488)
RcHm_v2.0_CPg0501881.gene	--	3.24412	21	5.70778	36	2.65689	18	1.08273	7	1.72184	11	0.255635	2	--	--	--	[J]	Translation, ribosomal structure and biogenesis	Molecular Function: translation initiation factor activity (GO:0003743);; Cellular Component: mitochondrion (GO:0005739);; Cellular Component: ribosome (GO:0005840);; Biological Process: translational initiation (GO:0006413);; Cellular Component: chloroplast (GO:0009507);; Molecular Function: rRNA binding (GO:0019843);; Molecular Function: ribosome binding (GO:0043022);;	K02518|4.37869e-20|vvi:4025134|K02518 translation initiation factor IF-1 | (RefSeq) infA, ViviCp057; translation initiation factor 1	--	--	--	Translation initiation factor 1A / IF-1	Translation initiation factor IF-1, chloroplastic OS=Vitis vinifera OX=29760 GN=infA PE=3 SV=1	J	Translation, ribosomal structure and biogenesis	initiation factor 1 (chloroplast) [Rosa odorata var. gigantea]	biological process: metabolic process (GO:0008152);; biological process: cellular process (GO:0009987);; molecular function: binding (GO:0005488);; cellular component: cell (GO:0005623);; cellular component: organelle (GO:0043226);; cellular component: cell part (GO:0044464);; cellular component: macromolecular complex (GO:0032991)
RcHm_v2.0_CPg0501891.gene	--	2.47581	21	3.77687	31	3.29726	29	1.10745	10	1.96745	17	1.29426	12	--	--	--	[J]	Translation, ribosomal structure and biogenesis	Molecular Function: structural constituent of ribosome (GO:0003735);; Cellular Component: ribosome (GO:0005840);; Biological Process: translation (GO:0006412);; Cellular Component: chloroplast (GO:0009507);;	--	--	[J]	Translation, ribosomal structure and biogenesis	--	50S ribosomal protein L36, chloroplastic OS=Cycas taitungensis OX=54799 GN=rpl36 PE=3 SV=1	C	Energy production and conversion	putative ribosomal protein L36, partial [Prunus dulcis]	molecular function: structural molecule activity (GO:0005198);; cellular component: cell (GO:0005623);; cellular component: macromolecular complex (GO:0032991);; cellular component: organelle (GO:0043226);; cellular component: cell part (GO:0044464);; biological process: metabolic process (GO:0008152);; biological process: cellular process (GO:0009987)
RcHm_v2.0_CPg0501901.gene	--	4.48979	167	6.6638	243	4.77424	183	2.24201	83	2.94499	109	1.81172	71	3.66945e-11	-1.36009	down	[K]	Transcription	Molecular Function: DNA binding (GO:0003677);; Molecular Function: structural constituent of ribosome (GO:0003735);; Molecular Function: DNA-directed 5'-3' RNA polymerase activity (GO:0003899);; Cellular Component: ribosome (GO:0005840);; Biological Process: transcription, DNA-templated (GO:0006351);; Biological Process: translation (GO:0006412);; Cellular Component: chloroplast (GO:0009507);; Mo…	K03040|0|mtr:MTR_4g051380|K03040 DNA-directed RNA polymerase subunit alpha [EC:2.7.7.6] | (RefSeq) DNA-directed RNA polymerase subunit alpha	RNA polymerase (ko03020)	--	--	Ribosomal protein S11;; RNA polymerase Rpb3/RpoA insert domain;; RNA polymerase Rpb3/Rpb11 dimerisation domain;; Bacterial RNA polymerase, alpha chain C terminal domain	DNA-directed RNA polymerase subunit alpha OS=Platanus occidentalis OX=4403 GN=rpoA PE=3 SV=1	J	Translation, ribosomal structure and biogenesis	hypothetical protein LSAT_0X41600 [Lactuca sativa]	molecular function: binding (GO:0005488);; molecular function: structural molecule activity (GO:0005198);; molecular function: catalytic activity (GO:0003824);; cellular component: cell (GO:0005623);; cellular component: macromolecular complex (GO:0032991);; cellular component: organelle (GO:0043226);; cellular component: cell part (GO:0044464);; biological process: metabolic process (GO:0008152)…
RcHm_v2.0_CPg0501911.gene	--	34.9885	364	43.5443	444	43.471	468	19.8636	206	28.2933	292	10.9942	121	0.0066309	-1.05099	down	[C]	Energy production and conversion	Cellular Component: chloroplast thylakoid membrane (GO:0009535);; Biological Process: photosynthetic electron transport chain (GO:0009767);; Cellular Component: integral component of membrane (GO:0016021);; Molecular Function: oxidoreductase activity (GO:0016491);; Molecular Function: electron transporter, transferring electrons within the cyclic electron transport pathway of photosynthesis activ…	K02637|3.57009e-50|jcu:7564765|K02637 cytochrome b6-f complex subunit 4 | (RefSeq) petD, JacuC_p051; cytochrome b6/f complex subunit IV	Photosynthesis (ko00195)	[C]	Energy production and conversion	Cytochrome b(C-terminal)/b6/petD	Cytochrome b6-f complex subunit 4 OS=Populus alba OX=43335 GN=petD PE=3 SV=1	C	Energy production and conversion	cytochrome b6/f complex subunit IV [Nuphar advena]	cellular component: cell (GO:0005623);; cellular component: membrane (GO:0016020);; cellular component: organelle (GO:0043226);; cellular component: organelle part (GO:0044422);; cellular component: cell part (GO:0044464);; biological process: metabolic process (GO:0008152);; biological process: cellular process (GO:0009987);; biological process: single-organism process (GO:0044699);; cellular co…
RcHm_v2.0_CPg0501931.gene	--	34.7283	396	55.4518	621	42.6053	503	18.8751	215	32.2346	365	12.276	148	0.0143313	-1.02227	normal	[C]	Energy production and conversion	Molecular Function: iron ion binding (GO:0005506);; Cellular Component: chloroplast thylakoid membrane (GO:0009535);; Biological Process: photosynthesis (GO:0015979);; Cellular Component: integral component of membrane (GO:0016021);; Molecular Function: oxidoreductase activity (GO:0016491);; Molecular Function: heme binding (GO:0020037);; Biological Process: respiratory electron transport chain (…	K02635|8.94452e-94|pvu:PhvuCp54|K02635 cytochrome b6 | (RefSeq) petB; cytochrome b6	Photosynthesis (ko00195)	[C]	Energy production and conversion	Cytochrome b/b6/petB;; Cytochrome b(N-terminal)/b6/petB;; Domain of unknown function (DUF4405)	Cytochrome b6 OS=Glycine max OX=3847 GN=petB PE=3 SV=1	C	Energy production and conversion	cytochrome b6 (chloroplast) [Salpinga maranonensis]	molecular function: binding (GO:0005488);; cellular component: cell (GO:0005623);; cellular component: membrane (GO:0016020);; cellular component: organelle (GO:0043226);; cellular component: organelle part (GO:0044422);; cellular component: cell part (GO:0044464);; biological process: metabolic process (GO:0008152);; biological process: cellular process (GO:0009987);; cellular component: membran…
RcHm_v2.0_CPg0501961.gene	--	22.7435	544	35.571	835	26.7372	662	11.7414	281	18.8604	448	7.5838	191	0.00514186	-1.1176	down	--	--	Cellular Component: photosystem II (GO:0009523);; Cellular Component: chloroplast thylakoid membrane (GO:0009535);; Biological Process: photosynthesis (GO:0015979);; Cellular Component: integral component of membrane (GO:0016021);; Molecular Function: phosphate ion binding (GO:0042301);; Biological Process: protein stabilization (GO:0050821);;	--	--	--	--	Photosystem II 10 kDa phosphoprotein	Photosystem II reaction center protein H OS=Citrus sinensis OX=2711 GN=psbH PE=3 SV=1	C	Energy production and conversion	photosystem II 10 kDa phosphoprotein (chloroplast) [Rosa roxburghii]	cellular component: cell (GO:0005623);; cellular component: membrane (GO:0016020);; cellular component: macromolecular complex (GO:0032991);; cellular component: membrane part (GO:0044425);; cellular component: cell part (GO:0044464);; cellular component: organelle (GO:0043226);; cellular component: organelle part (GO:0044422);; biological process: metabolic process (GO:0008152);; biological proc…
RcHm_v2.0_CPg0501971.gene	--	107.243	5941	131.035	7128	111.674	6402	63.4555	3509	86.4428	4751	57.5297	3355	0.000121706	-0.932418	normal	--	--	Cellular Component: photosystem II (GO:0009523);; Cellular Component: chloroplast thylakoid membrane (GO:0009535);; Biological Process: photosynthetic electron transport in photosystem II (GO:0009772);; Cellular Component: integral component of membrane (GO:0016021);; Molecular Function: chlorophyll binding (GO:0016168);; Biological Process: protein-chromophore linkage (GO:0018298);; Molecular Fu…	--	--	--	--	Photosystem II protein	Photosystem II CP47 reaction center protein OS=Morus indica OX=248361 GN=psbB PE=3 SV=1	S	Function unknown	photosystem II CP47 chlorophyll apoprotein (plastid) [Rosa persica]	cellular component: cell (GO:0005623);; cellular component: membrane (GO:0016020);; cellular component: macromolecular complex (GO:0032991);; cellular component: membrane part (GO:0044425);; cellular component: cell part (GO:0044464);; cellular component: organelle (GO:0043226);; cellular component: organelle part (GO:0044422);; biological process: metabolic process (GO:0008152);; biological proc…
RcHm_v2.0_CPg0501991.gene	--	62.4144	715	53.0553	597	46.0399	546	47.3686	541	51.6872	587	42.9726	518	0.000283404	-0.42581	normal	[O]	Posttranslational modification, protein turnover, chaperones	Molecular Function: serine-type endopeptidase activity (GO:0004252);; Biological Process: proteolysis (GO:0006508);; Cellular Component: chloroplast stroma (GO:0009570);;	K01358|4.86852e-45|fve:10251603|K01358 ATP-dependent Clp protease, protease subunit [EC:3.4.21.92] | (RefSeq) clpP, FvH4_C0068; clp protease proteolytic subunit	--	[O]	Posttranslational modification, protein turnover, chaperones	Clp protease	ATP-dependent Clp protease proteolytic subunit OS=Eucalyptus globulus subsp. globulus OX=71271 GN=clpP PE=3 SV=1	O	Posttranslational modification, protein turnover, chaperones	clp protease proteolytic subunit (chloroplast) [Arabidopsis halleri subsp. gemmifera]	biological process: metabolic process (GO:0008152);; molecular function: catalytic activity (GO:0003824);; cellular component: cell (GO:0005623);; cellular component: organelle (GO:0043226);; cellular component: organelle part (GO:0044422);; cellular component: cell part (GO:0044464)
RcHm_v2.0_CPg0502001.gene	--	17.2409	649	19.9943	739	18.2393	710	8.5056	320	9.6111	359	10.6684	423	8.09144e-31	-1.18402	down	[J]	Translation, ribosomal structure and biogenesis	Biological Process: ribosomal large subunit assembly (GO:0000027);; Molecular Function: structural constituent of ribosome (GO:0003735);; Cellular Component: ribosome (GO:0005840);; Biological Process: translation (GO:0006412);; Cellular Component: chloroplast (GO:0009507);; Molecular Function: rRNA binding (GO:0019843);;	K02887|1.37938e-46|fve:10251544|K02887 large subunit ribosomal protein L20 | (RefSeq) rpl20, FvH4_C0066; ribosomal protein L20	Ribosome (ko03010)	[J]	Translation, ribosomal structure and biogenesis	Ribosomal protein L20	50S ribosomal protein L20, chloroplastic OS=Panax ginseng OX=4054 GN=rpl20 PE=3 SV=1	J	Translation, ribosomal structure and biogenesis	50S ribosomal protein L20 (chloroplast) [Rosa roxburghii]	biological process: cellular process (GO:0009987);; biological process: cellular component organization or biogenesis (GO:0071840);; molecular function: structural molecule activity (GO:0005198);; cellular component: cell (GO:0005623);; cellular component: macromolecular complex (GO:0032991);; cellular component: organelle (GO:0043226);; cellular component: cell part (GO:0044464);; biological pro…
RcHm_v2.0_CPg0502011.gene	--	340.746	4287	346.758	4284	230.604	3002	164.484	2066	178.156	2224	160.431	2125	4.59445e-09	-1.07001	down	[J]	Translation, ribosomal structure and biogenesis	Molecular Function: structural constituent of ribosome (GO:0003735);; Cellular Component: ribosome (GO:0005840);; Biological Process: translation (GO:0006412);; Cellular Component: chloroplast (GO:0009507);; Molecular Function: rRNA binding (GO:0019843);;	K02963|9.38603e-62|fve:10251543|K02963 small subunit ribosomal protein S18 | (RefSeq) rps18, FvH4_C0065; ribosomal protein S18	Ribosome (ko03010)	[J]	Translation, ribosomal structure and biogenesis	Ribosomal protein S18	30S ribosomal protein S18, chloroplastic OS=Vitis vinifera OX=29760 GN=rps18 PE=3 SV=1	J	Translation, ribosomal structure and biogenesis	30S ribosomal protein S18 (chloroplast) [Rosa roxburghii]	molecular function: structural molecule activity (GO:0005198);; cellular component: cell (GO:0005623);; cellular component: macromolecular complex (GO:0032991);; cellular component: organelle (GO:0043226);; cellular component: cell part (GO:0044464);; biological process: metabolic process (GO:0008152);; biological process: cellular process (GO:0009987);; molecular function: binding (GO:0005488)
RcHm_v2.0_CPg0502021.gene	--	71.7442	2423	83.0971	2756	65.078	2275	52.5937	1773	61.073	2047	45.7907	1629	0.000390749	-0.679543	normal	[J]	Translation, ribosomal structure and biogenesis	Molecular Function: structural constituent of ribosome (GO:0003735);; Cellular Component: ribosome (GO:0005840);; Biological Process: translation (GO:0006412);; Cellular Component: chloroplast (GO:0009507);;	K02913|1.25535e-36|fve:10251542|K02913 large subunit ribosomal protein L33 | (RefSeq) rpl33, FvH4_C0064; ribosomal protein L33	Ribosome (ko03010)	--	--	Ribosomal protein L33	50S ribosomal protein L33, chloroplastic OS=Carica papaya OX=3649 GN=rpl33 PE=3 SV=1	J	Translation, ribosomal structure and biogenesis	ribosomal protein L33 (chloroplast) [Angelica tsinlingensis]	molecular function: structural molecule activity (GO:0005198);; cellular component: cell (GO:0005623);; cellular component: macromolecular complex (GO:0032991);; cellular component: organelle (GO:0043226);; cellular component: cell part (GO:0044464);; biological process: metabolic process (GO:0008152);; biological process: cellular process (GO:0009987)
RcHm_v2.0_CPg0502041.gene	--	4.55805	191	5.68987	234	5.44442	235	3.53618	148	5.64762	234	1.99277	88	0.184021	-0.575809	normal	--	--	Molecular Function: copper ion binding (GO:0005507);; Cellular Component: cytochrome b6f complex (GO:0009512);; Cellular Component: chloroplast thylakoid membrane (GO:0009535);; Cellular Component: photosystem II reaction center (GO:0009539);; Biological Process: photosynthetic electron transport chain (GO:0009767);; Cellular Component: integral component of membrane (GO:0016021);; Biological Pro…	--	--	--	--	--	Cytochrome b6-f complex subunit 5 OS=Triticum aestivum OX=4565 GN=petG PE=3 SV=1	C	Energy production and conversion	cytochrome b6-F complex subunit 5 [Medicago truncatula]	molecular function: binding (GO:0005488);; cellular component: cell (GO:0005623);; cellular component: macromolecular complex (GO:0032991);; cellular component: cell part (GO:0044464);; cellular component: membrane (GO:0016020);; cellular component: organelle (GO:0043226);; cellular component: organelle part (GO:0044422);; cellular component: membrane part (GO:0044425);; biological process: metab…
RcHm_v2.0_CPg0502051.gene	--	26.3552	305	38.9313	442	32.1259	384	19.6696	227	28.7751	330	9.77016	119	0.0833008	-0.757924	normal	--	--	Molecular Function: iron ion binding (GO:0005506);; Molecular Function: electron carrier activity (GO:0009055);; Cellular Component: chloroplast thylakoid membrane (GO:0009535);; Cellular Component: photosystem II reaction center (GO:0009539);; Biological Process: photosynthetic electron transport chain (GO:0009767);; Cellular Component: integral component of membrane (GO:0016021);; Molecular Fun…	K02707|1.93202e-59|apro:F751_0130|K02707 photosystem II cytochrome b559 subunit alpha | (RefSeq) Cytochrome b559 subunit alpha	Photosynthesis (ko00195)	--	--	Lumenal portion of Cytochrome b559, alpha (gene psbE) subunit;; Cytochrome b559, alpha (gene psbE) and beta (gene psbF)subunits	Cytochrome b559 subunit alpha OS=Spinacia oleracea OX=3562 GN=psbE PE=1 SV=2	C	Energy production and conversion	hypothetical protein LSAT_2X43901 [Lactuca sativa]	molecular function: binding (GO:0005488);; molecular function: electron carrier activity (GO:0009055);; cellular component: cell (GO:0005623);; cellular component: membrane (GO:0016020);; cellular component: organelle (GO:0043226);; cellular component: organelle part (GO:0044422);; cellular component: cell part (GO:0044464);; cellular component: macromolecular complex (GO:0032991);; cellular comp…
RcHm_v2.0_CPg0502061.gene	--	8.09384	143	9.82588	171	8.51561	156	5.23161	93	7.13419	125	3.54154	66	3.47787e-05	-0.921968	normal	--	--	Molecular Function: translation initiation factor activity (GO:0003743);; Biological Process: translational initiation (GO:0006413);; Cellular Component: chloroplast (GO:0009507);;	K02707|3.3678e-10|mtr:MTR_4g050850|K02707 photosystem II cytochrome b559 subunit alpha | (RefSeq) cytochrome b559 subunit alpha	Photosynthesis (ko00195)	--	--	PsbJ;; PsbL protein	Photosystem II reaction center protein L OS=Ephedra sinica OX=33152 GN=psbL PE=3 SV=1	--	--	hypothetical protein NitoCp045 [Nicotiana tomentosiformis]	biological process: metabolic process (GO:0008152);; biological process: cellular process (GO:0009987);; molecular function: binding (GO:0005488);; cellular component: cell (GO:0005623);; cellular component: organelle (GO:0043226);; cellular component: cell part (GO:0044464)
RcHm_v2.0_CPg0502071.gene	--	8.705	363	12.2192	501	10.2842	444	6.36428	265	8.42094	349	3.12949	138	0.0443494	-0.830011	normal	[C]	Energy production and conversion	Molecular Function: iron ion binding (GO:0005506);; Molecular Function: electron carrier activity (GO:0009055);; Cellular Component: chloroplast thylakoid membrane (GO:0009535);; Biological Process: photosynthesis (GO:0015979);; Molecular Function: heme binding (GO:0020037);; Cellular Component: integral component of thylakoid membrane (GO:0031361);; Biological Process: oxidation-reduction proces…	K02634|0|fve:10251532|K02634 apocytochrome f | (RefSeq) petA, FvH4_C0054; cytochrome f	Photosynthesis (ko00195)	--	--	Apocytochrome F, N-terminal;; Apocytochrome F, C-terminal	Cytochrome f OS=Cucumis sativus OX=3659 GN=petA PE=3 SV=1	C	Energy production and conversion	cytochrome f (chloroplast) [Ficus racemosa]	molecular function: binding (GO:0005488);; molecular function: electron carrier activity (GO:0009055);; cellular component: cell (GO:0005623);; cellular component: membrane (GO:0016020);; cellular component: organelle (GO:0043226);; cellular component: organelle part (GO:0044422);; cellular component: cell part (GO:0044464);; biological process: metabolic process (GO:0008152);; biological process…
RcHm_v2.0_CPg0502081.gene	--	5.82675	156	8.49436	223	5.37758	149	4.35919	116	4.989	132	1.82221	52	0.053492	-0.82627	normal	--	--	Cellular Component: chloroplast inner membrane (GO:0009706);; Molecular Function: hydrogen ion transmembrane transporter activity (GO:0015078);; Cellular Component: integral component of membrane (GO:0016021);; Cellular Component: viral envelope (GO:0019031);; Biological Process: hydrogen ion transmembrane transport (GO:1902600);;	--	--	--	--	CemA family	Chloroplast envelope membrane protein OS=Gossypium hirsutum OX=3635 GN=cemA PE=3 SV=1	P	Inorganic ion transport and metabolism	chloroplast envelope protein (chloroplast) [Rosa odorata var. gigantea]	cellular component: cell (GO:0005623);; cellular component: membrane (GO:0016020);; cellular component: organelle (GO:0043226);; cellular component: organelle part (GO:0044422);; cellular component: cell part (GO:0044464);; biological process: localization (GO:0051179);; molecular function: transporter activity (GO:0005215);; cellular component: membrane part (GO:0044425);; cellular component: vi…
RcHm_v2.0_CPg0502091.gene	--	25.753	853	39.9663	1299	28.8693	989	18.108	599	21.7331	714	11.9879	418	0.00250617	-0.97707	normal	--	--	Cellular Component: photosystem I (GO:0009522);; Cellular Component: chloroplast thylakoid membrane (GO:0009535);; Biological Process: photosynthesis (GO:0015979);; Cellular Component: integral component of membrane (GO:0016021);;	--	--	--	--	Ycf4	Photosystem I assembly protein Ycf4 OS=Coffea arabica OX=13443 GN=ycf4 PE=3 SV=1	O	Posttranslational modification, protein turnover, chaperones	photosystem I assembly protein ycf4 (chloroplast) [Rosa roxburghii]	cellular component: cell (GO:0005623);; cellular component: membrane (GO:0016020);; cellular component: macromolecular complex (GO:0032991);; cellular component: membrane part (GO:0044425);; cellular component: cell part (GO:0044464);; cellular component: organelle (GO:0043226);; cellular component: organelle part (GO:0044422);; biological process: metabolic process (GO:0008152);; biological proc…
RcHm_v2.0_CPg0502111.gene	--	79.3159	4314	156.048	8334	113.853	6408	51.8833	2817	76.6397	4136	11.2891	647	0.0898143	-0.884297	normal	[G]	Carbohydrate transport and metabolism	Molecular Function: magnesium ion binding (GO:0000287);; Molecular Function: monooxygenase activity (GO:0004497);; Cellular Component: chloroplast (GO:0009507);; Molecular Function: ribulose-bisphosphate carboxylase activity (GO:0016984);; Biological Process: reductive pentose-phosphate cycle (GO:0019253);; Biological Process: oxidation-reduction process (GO:0055114);;	K01601|0|pmum:103343922|K01601 ribulose-bisphosphate carboxylase large chain [EC:4.1.1.39] | (RefSeq) ribulose bisphosphate carboxylase large chain	Glyoxylate and dicarboxylate metabolism (ko00630);; Carbon fixation in photosynthetic organisms (ko00710);; Carbon metabolism (ko01200)	--	--	Ribulose bisphosphate carboxylase large chain, catalytic domain;; Ribulose bisphosphate carboxylase large chain, N-terminal domain	Ribulose bisphosphate carboxylase large chain OS=Liquidambar styraciflua OX=4400 GN=rbcL PE=3 SV=1	G	Carbohydrate transport and metabolism	ribulose-1 (chloroplast) [Ulmus davidiana]	molecular function: binding (GO:0005488);; biological process: metabolic process (GO:0008152);; biological process: single-organism process (GO:0044699);; molecular function: catalytic activity (GO:0003824);; cellular component: cell (GO:0005623);; cellular component: organelle (GO:0043226);; cellular component: cell part (GO:0044464);; biological process: cellular process (GO:0009987)
RcHm_v2.0_CPg0502121.gene	--	14.1456	619	21.7994	937	17.7166	803	8.51786	372	14.0273	609	3.07491	142	0.0777323	-0.869087	normal	[C]	Energy production and conversion	Molecular Function: ATP binding (GO:0005524);; Cellular Component: plasma membrane (GO:0005886);; Cellular Component: chloroplast thylakoid membrane (GO:0009535);; Biological Process: ATP synthesis coupled proton transport (GO:0015986);; Biological Process: ATP hydrolysis coupled proton transport (GO:0015991);; Cellular Component: integral component of membrane (GO:0016021);; Cellular Component: …	K02112|0|fve:10251526|K02112 F-type H+/Na+-transporting ATPase subunit beta [EC:7.1.2.2 7.2.2.1] | (RefSeq) atpB, FvH4_C0048; ATP synthase CF1 beta subunit	Oxidative phosphorylation (ko00190);; Photosynthesis (ko00195)	[C]	Energy production and conversion	ATP synthase alpha/beta family, nucleotide-binding domain;; ATP synthase alpha/beta family, beta-barrel domain;; ATPase family associated with various cellular activities (AAA)	ATP synthase subunit beta, chloroplastic OS=Platanus occidentalis OX=4403 GN=atpB PE=3 SV=1	C	Energy production and conversion	ATP synthase CF1 beta chain (chloroplast) [Rosa roxburghii]	molecular function: binding (GO:0005488);; cellular component: cell (GO:0005623);; cellular component: membrane (GO:0016020);; cellular component: cell part (GO:0044464);; cellular component: organelle (GO:0043226);; cellular component: organelle part (GO:0044422);; biological process: metabolic process (GO:0008152);; biological process: cellular process (GO:0009987);; biological process: single-…
RcHm_v2.0_CPg0502131.gene	--	9.33972	128	16.3004	219	11.2565	160	5.66315	78	9.00605	123	1.85407	27	0.0714074	-0.899113	normal	[C]	Energy production and conversion	Molecular Function: ATP binding (GO:0005524);; Cellular Component: plasma membrane (GO:0005886);; Cellular Component: chloroplast thylakoid membrane (GO:0009535);; Biological Process: ATP synthesis coupled proton transport (GO:0015986);; Cellular Component: proton-transporting ATP synthase complex, catalytic core F(1) (GO:0045261);; Molecular Function: proton-transporting ATP synthase activity, r…	K02114|8.40122e-89|pmum:18668037|K02114 F-type H+-transporting ATPase subunit epsilon | (RefSeq) atpE, CP95_p061; ATP synthase CF1 epsilon subunit	Oxidative phosphorylation (ko00190);; Photosynthesis (ko00195)	[C]	Energy production and conversion	ATP synthase, Delta/Epsilon chain, beta-sandwich domain;; ATP synthase, Delta/Epsilon chain, long alpha-helix domain	ATP synthase epsilon chain, chloroplastic OS=Morus indica OX=248361 GN=atpE PE=3 SV=1	C	Energy production and conversion	ATP synthase CF1 epsilon chain (chloroplast) [Rosa roxburghii]	molecular function: binding (GO:0005488);; cellular component: cell (GO:0005623);; cellular component: membrane (GO:0016020);; cellular component: cell part (GO:0044464);; cellular component: organelle (GO:0043226);; cellular component: organelle part (GO:0044422);; biological process: metabolic process (GO:0008152);; biological process: cellular process (GO:0009987);; biological process: single-…
RcHm_v2.0_CPg0502161.gene	--	3.87365	47	8.44328	100	6.15526	77	4.12322	50	7.00331	84	2.90254	37	0.0859462	-0.565866	normal	[C]	Energy production and conversion	Cellular Component: plasma membrane (GO:0005886);; Biological Process: transport (GO:0006810);; Molecular Function: NADH dehydrogenase (ubiquinone) activity (GO:0008137);; Cellular Component: chloroplast thylakoid membrane (GO:0009535);; Cellular Component: integral component of membrane (GO:0016021);; Biological Process: photosynthesis, light reaction (GO:0019684);; Molecular Function: quinone b…	K05574|6.8195e-76|fve:10251522|K05574 NAD(P)H-quinone oxidoreductase subunit 3 [EC:7.1.1.2] | (RefSeq) ndhC, FvH4_C0044; NADH-plastoquinone oxidoreductase subunit 3	Oxidative phosphorylation (ko00190)	[C]	Energy production and conversion	NADH-ubiquinone/plastoquinone oxidoreductase, chain 3	NAD(P)H-quinone oxidoreductase subunit 3, chloroplastic OS=Vitis vinifera OX=29760 GN=ndhC PE=3 SV=1	C	Energy production and conversion	NADH dehydrogenase subunit 3 (chloroplast) [Aconitum angustius]	cellular component: cell (GO:0005623);; cellular component: membrane (GO:0016020);; cellular component: cell part (GO:0044464);; biological process: localization (GO:0051179);; biological process: metabolic process (GO:0008152);; biological process: single-organism process (GO:0044699);; molecular function: catalytic activity (GO:0003824);; cellular component: organelle (GO:0043226);; cellular co…
RcHm_v2.0_CPg0502171.gene	--	6.20573	116	10.4998	192	7.69127	148	5.66017	105	6.85036	127	3.86262	76	0.000973408	-0.771366	normal	[C]	Energy production and conversion	Molecular Function: iron ion binding (GO:0005506);; Cellular Component: plasma membrane (GO:0005886);; Biological Process: transport (GO:0006810);; Molecular Function: NADH dehydrogenase (ubiquinone) activity (GO:0008137);; Cellular Component: chloroplast thylakoid membrane (GO:0009535);; Biological Process: photosynthesis, light reaction (GO:0019684);; Molecular Function: quinone binding (GO:004…	K05582|1.02189e-137|fve:10251521|K05582 NAD(P)H-quinone oxidoreductase subunit K [EC:7.1.1.2] | (RefSeq) ndhK, FvH4_C0043; NADH-plastoquinone oxidoreductase subunit K	Oxidative phosphorylation (ko00190)	[C]	Energy production and conversion	NADH ubiquinone oxidoreductase, 20 Kd subunit	NAD(P)H-quinone oxidoreductase subunit K, chloroplastic OS=Morus indica OX=248361 GN=ndhK PE=3 SV=2	C	Energy production and conversion	NADH-plastoquinone oxidoreductase subunit K (chloroplast) [Rosa odorata var. gigantea]	molecular function: binding (GO:0005488);; cellular component: cell (GO:0005623);; cellular component: membrane (GO:0016020);; cellular component: cell part (GO:0044464);; biological process: localization (GO:0051179);; biological process: metabolic process (GO:0008152);; biological process: single-organism process (GO:0044699);; molecular function: catalytic activity (GO:0003824);; cellular comp…
RcHm_v2.0_CPg0502181.gene	--	2.61039	76	4.24331	120	3.77575	113	2.13035	62	3.61249	104	1.26032	39	0.154477	-0.639179	normal	[C]	Energy production and conversion	Cellular Component: plasma membrane (GO:0005886);; Biological Process: transport (GO:0006810);; Molecular Function: NADH dehydrogenase (ubiquinone) activity (GO:0008137);; Cellular Component: chloroplast thylakoid membrane (GO:0009535);; Biological Process: photosynthesis, light reaction (GO:0019684);; Molecular Function: quinone binding (GO:0048038);; Biological Process: oxidation-reduction proc…	K05581|2.26558e-110|jcu:7564863|K05581 NAD(P)H-quinone oxidoreductase subunit J [EC:7.1.1.2] | (RefSeq) ndhJ, JacuC_p023; NADH dehydrogenase subunit J	Oxidative phosphorylation (ko00190)	[C]	Energy production and conversion	Respiratory-chain NADH dehydrogenase, 30 Kd subunit	NAD(P)H-quinone oxidoreductase subunit J, chloroplastic OS=Manihot esculenta OX=3983 GN=ndhJ PE=3 SV=1	C	Energy production and conversion	NADH-plastoquinone oxidoreductase subunit J (chloroplast) [Ficus racemosa]	cellular component: cell (GO:0005623);; cellular component: membrane (GO:0016020);; cellular component: cell part (GO:0044464);; biological process: localization (GO:0051179);; biological process: metabolic process (GO:0008152);; biological process: single-organism process (GO:0044699);; molecular function: catalytic activity (GO:0003824);; cellular component: organelle (GO:0043226);; cellular co…
RcHm_v2.0_CPg0502221.gene	--	4.00741	121	4.81457	143	3.5015	110	2.60349	79	3.86373	116	1.33133	43	0.0968997	-0.705133	normal	[J]	Translation, ribosomal structure and biogenesis	Molecular Function: structural constituent of ribosome (GO:0003735);; Cellular Component: mitochondrion (GO:0005739);; Biological Process: translation (GO:0006412);; Cellular Component: chloroplast (GO:0009507);; Cellular Component: small ribosomal subunit (GO:0015935);; Molecular Function: rRNA binding (GO:0019843);;	K02986|3.84756e-137|fve:10251516|K02986 small subunit ribosomal protein S4 | (RefSeq) rps4, FvH4_C0038; ribosomal protein S4	Ribosome (ko03010)	[J]	Translation, ribosomal structure and biogenesis	Ribosomal protein S4/S9 N-terminal domain;; S4 domain	30S ribosomal protein S4, chloroplastic OS=Buxus microphylla OX=153571 GN=rps4 PE=3 SV=1	J	Translation, ribosomal structure and biogenesis	30S ribosomal protein S4 (chloroplast) [Rosa odorata var. gigantea]	molecular function: structural molecule activity (GO:0005198);; cellular component: cell (GO:0005623);; cellular component: organelle (GO:0043226);; cellular component: cell part (GO:0044464);; biological process: metabolic process (GO:0008152);; biological process: cellular process (GO:0009987);; cellular component: macromolecular complex (GO:0032991);; cellular component: organelle part (GO:004…
RcHm_v2.0_CPg0502251.gene	--	27.3059	1620	52.9335	3083	37.661	2312	22.3628	1324	41.3614	2434	2.80953	176	0.388387	-0.484233	normal	[M]	Cell wall/membrane/envelope biogenesis	Molecular Function: magnesium ion binding (GO:0000287);; Molecular Function: electron carrier activity (GO:0009055);; Cellular Component: photosystem I (GO:0009522);; Cellular Component: chloroplast thylakoid membrane (GO:0009535);; Biological Process: photosynthesis (GO:0015979);; Cellular Component: integral component of membrane (GO:0016021);; Molecular Function: chlorophyll binding (GO:001616…	K02689|0|fve:10251513|K02689 photosystem I P700 chlorophyll a apoprotein A1 | (RefSeq) psaA, FvH4_C0035; photosystem I P700 apoprotein A1	Photosynthesis (ko00195)	--	--	Photosystem I psaA/psaB protein	Photosystem I P700 chlorophyll a apoprotein A1 OS=Populus alba OX=43335 GN=psaA PE=3 SV=1	C	Energy production and conversion	photosystem I P700 apoprotein A1 (chloroplast) [Ficus racemosa]	molecular function: binding (GO:0005488);; molecular function: electron carrier activity (GO:0009055);; cellular component: cell (GO:0005623);; cellular component: membrane (GO:0016020);; cellular component: macromolecular complex (GO:0032991);; cellular component: membrane part (GO:0044425);; cellular component: cell part (GO:0044464);; cellular component: organelle (GO:0043226);; cellular compo…
RcHm_v2.0_CPg0502261.gene	--	28.0193	1582	53.3206	2955	39.7813	2324	22.251	1254	40.2069	2251	2.37227	141	0.368604	-0.501696	normal	[M]	Cell wall/membrane/envelope biogenesis	Molecular Function: magnesium ion binding (GO:0000287);; Molecular Function: electron carrier activity (GO:0009055);; Cellular Component: photosystem I (GO:0009522);; Cellular Component: chloroplast thylakoid membrane (GO:0009535);; Biological Process: photosynthesis (GO:0015979);; Cellular Component: integral component of membrane (GO:0016021);; Molecular Function: chlorophyll binding (GO:001616…	K02690|0|fve:10251512|K02690 photosystem I P700 chlorophyll a apoprotein A2 | (RefSeq) psaB, FvH4_C0034; photosystem I P700 apoprotein A2	Photosynthesis (ko00195)	--	--	Photosystem I psaA/psaB protein	Photosystem I P700 chlorophyll a apoprotein A2 OS=Buxus microphylla OX=153571 GN=psaB PE=3 SV=1	C	Energy production and conversion	photosystem I P700 apoprotein A2 (plastid) [Rubus corchorifolius]	molecular function: binding (GO:0005488);; molecular function: electron carrier activity (GO:0009055);; cellular component: cell (GO:0005623);; cellular component: membrane (GO:0016020);; cellular component: macromolecular complex (GO:0032991);; cellular component: membrane part (GO:0044425);; cellular component: cell part (GO:0044464);; cellular component: organelle (GO:0043226);; cellular compo…
RcHm_v2.0_CPg0502271.gene	--	67.3873	959	81.5135	1139	73.1271	1077	26.1006	371	44.4245	627	9.49008	143	0.0154535	-1.15263	normal	[J]	Translation, ribosomal structure and biogenesis	Molecular Function: structural constituent of ribosome (GO:0003735);; Biological Process: translation (GO:0006412);; Cellular Component: chloroplast (GO:0009507);; Cellular Component: small ribosomal subunit (GO:0015935);; Molecular Function: rRNA binding (GO:0019843);;	--	--	[J]	Translation, ribosomal structure and biogenesis	Ribosomal protein S14p/S29e	30S ribosomal protein S14, chloroplastic OS=Buxus microphylla OX=153571 GN=rps14 PE=3 SV=1	J	Translation, ribosomal structure and biogenesis	ribosomal protein S14 (chloroplast) [Aster altaicus]	molecular function: structural molecule activity (GO:0005198);; biological process: metabolic process (GO:0008152);; biological process: cellular process (GO:0009987);; cellular component: cell (GO:0005623);; cellular component: organelle (GO:0043226);; cellular component: cell part (GO:0044464);; cellular component: macromolecular complex (GO:0032991);; cellular component: organelle part (GO:004…
RcHm_v2.0_CPg0502301.gene	--	49.378	960	49.243	940	56.5491	1137	32.2821	626	47.6319	918	24.618	504	0.0275925	-0.717765	normal	--	--	Cellular Component: chloroplast thylakoid membrane (GO:0009535);; Cellular Component: photosystem II reaction center (GO:0009539);; Cellular Component: integral component of membrane (GO:0016021);; Biological Process: photosystem II stabilization (GO:0042549);;	--	--	--	--	YCF9	Photosystem II reaction center protein Z OS=Oenothera elata subsp. hookeri OX=85636 GN=psbZ PE=3 SV=1	--	--	hypothetical protein Poptr_cp018 [Populus trichocarpa]	cellular component: cell (GO:0005623);; cellular component: membrane (GO:0016020);; cellular component: organelle (GO:0043226);; cellular component: organelle part (GO:0044422);; cellular component: cell part (GO:0044464);; cellular component: macromolecular complex (GO:0032991);; cellular component: membrane part (GO:0044425);; biological process: biological regulation (GO:0065007)
RcHm_v2.0_CPg0502341.gene	--	27.1666	1759	47.6716	3030	35.1528	2355	25.3442	1637	41.7272	2680	8.15073	556	0.359282	-0.49294	normal	--	--	Molecular Function: iron ion binding (GO:0005506);; Cellular Component: photosystem II (GO:0009523);; Cellular Component: chloroplast thylakoid membrane (GO:0009535);; Biological Process: photosynthetic electron transport in photosystem II (GO:0009772);; Cellular Component: integral component of membrane (GO:0016021);; Molecular Function: chlorophyll binding (GO:0016168);; Molecular Function: oxi…	--	--	--	--	Photosynthetic reaction centre protein;; Photosystem II protein	Photosystem II D2 protein OS=Populus trichocarpa OX=3694 GN=psbD PE=3 SV=1	C	Energy production and conversion	PsbD (chloroplast) [Angelica tsinlingensis]	molecular function: binding (GO:0005488);; cellular component: cell (GO:0005623);; cellular component: membrane (GO:0016020);; cellular component: macromolecular complex (GO:0032991);; cellular component: membrane part (GO:0044425);; cellular component: cell part (GO:0044464);; cellular component: organelle (GO:0043226);; cellular component: organelle part (GO:0044422);; biological process: metab…
RcHm_v2.0_CPg0502381.gene	--	7.14318	381	7.93347	415	8.63067	476	3.86337	206	5.42475	287	2.68304	151	0.000710427	-1.08097	down	--	--	Cellular Component: photosystem II (GO:0009523);; Cellular Component: chloroplast thylakoid membrane (GO:0009535);; Cellular Component: integral component of membrane (GO:0016021);; Biological Process: photosynthesis, light reaction (GO:0019684);;	--	--	--	--	--	Photosystem II reaction center protein M OS=Pelargonium hortorum OX=4031 GN=psbM PE=3 SV=1	S	Function unknown	photosystem II protein M (chloroplast) [Phoenix dactylifera]	cellular component: cell (GO:0005623);; cellular component: membrane (GO:0016020);; cellular component: macromolecular complex (GO:0032991);; cellular component: membrane part (GO:0044425);; cellular component: cell part (GO:0044464);; cellular component: organelle (GO:0043226);; cellular component: organelle part (GO:0044422);; biological process: metabolic process (GO:0008152);; biological proc…
RcHm_v2.0_CPg0502421.gene	--	15.0449	355	13.888	322	10.0376	246	4.85523	115	5.73665	135	6.82848	170	6.30307e-18	-1.3654	down	[J]	Translation, ribosomal structure and biogenesis	Molecular Function: structural constituent of ribosome (GO:0003735);; Biological Process: translation (GO:0006412);; Cellular Component: chloroplast (GO:0009507);; Cellular Component: small ribosomal subunit (GO:0015935);;	K02967|2.56466e-163|fve:10251494|K02967 small subunit ribosomal protein S2 | (RefSeq) rps2, FvH4_C0016; ribosomal protein S2	Ribosome (ko03010)	[J]	Translation, ribosomal structure and biogenesis	Ribosomal protein S2	30S ribosomal protein S2, chloroplastic OS=Morus indica OX=248361 GN=rps2 PE=3 SV=1	J	Translation, ribosomal structure and biogenesis	ribosomal protein S2 (plastid) [Sanguisorba filiformis]	molecular function: structural molecule activity (GO:0005198);; biological process: metabolic process (GO:0008152);; biological process: cellular process (GO:0009987);; cellular component: cell (GO:0005623);; cellular component: organelle (GO:0043226);; cellular component: cell part (GO:0044464);; cellular component: macromolecular complex (GO:0032991);; cellular component: organelle part (GO:004…
RcHm_v2.0_CPg0502431.gene	--	9.40308	344	15.2551	548	12.293	466	7.87715	288	13.0764	475	4.51589	174	0.189953	-0.593722	normal	[C]	Energy production and conversion	Cellular Component: plasma membrane (GO:0005886);; Cellular Component: chloroplast thylakoid membrane (GO:0009535);; Biological Process: ATP synthesis coupled proton transport (GO:0015986);; Cellular Component: integral component of membrane (GO:0016021);; Cellular Component: proton-transporting ATP synthase complex, coupling factor F(o) (GO:0045263);; Molecular Function: proton-transporting ATP …	K02108|3.50745e-156|fve:10251493|K02108 F-type H+-transporting ATPase subunit a | (RefSeq) atpI, FvH4_C0015; ATP synthase CF0 subunit IV	Oxidative phosphorylation (ko00190);; Photosynthesis (ko00195)	[C]	Energy production and conversion	ATP synthase A chain	ATP synthase subunit a, chloroplastic OS=Cucumis sativus OX=3659 GN=atpI PE=3 SV=1	C	Energy production and conversion	ATP synthase CF0 A chain (chloroplast) [Rosa roxburghii]	cellular component: cell (GO:0005623);; cellular component: membrane (GO:0016020);; cellular component: cell part (GO:0044464);; cellular component: organelle (GO:0043226);; cellular component: organelle part (GO:0044422);; biological process: metabolic process (GO:0008152);; biological process: cellular process (GO:0009987);; biological process: single-organism process (GO:0044699);; biological …
RcHm_v2.0_CPg0502441.gene	--	56.1628	911	77.227	1230	78.775	1322	28.1634	456	42.9467	691	7.23359	124	0.0408601	-1.02845	normal	[C]	Energy production and conversion	Cellular Component: plasma membrane (GO:0005886);; Molecular Function: lipid binding (GO:0008289);; Cellular Component: chloroplast thylakoid membrane (GO:0009535);; Biological Process: ATP synthesis coupled proton transport (GO:0015986);; Biological Process: ATP hydrolysis coupled proton transport (GO:0015991);; Cellular Component: integral component of membrane (GO:0016021);; Cellular Component…	K02110|2.85398e-31|vvi:4025116|K02110 F-type H+-transporting ATPase subunit c | (RefSeq) atpH, ViviCp008; ATPase III subunit	Oxidative phosphorylation (ko00190);; Photosynthesis (ko00195)	[C]	Energy production and conversion	ATP synthase subunit C	ATP synthase subunit c, chloroplastic OS=Vitis vinifera OX=29760 GN=atpH PE=3 SV=1	C	Energy production and conversion	ATP synthase subunit c, chloroplastic [Ananas comosus]	cellular component: cell (GO:0005623);; cellular component: membrane (GO:0016020);; cellular component: cell part (GO:0044464);; molecular function: binding (GO:0005488);; cellular component: organelle (GO:0043226);; cellular component: organelle part (GO:0044422);; biological process: metabolic process (GO:0008152);; biological process: cellular process (GO:0009987);; biological process: single-…
RcHm_v2.0_CPg0502451.gene	--	87.4014	2096	93.9619	2212	89.646	2224	20.5475	492	25.6523	611	12.5416	317	8.84398e-14	-2.1842	down	[C]	Energy production and conversion	Cellular Component: plasma membrane (GO:0005886);; Cellular Component: chloroplast thylakoid membrane (GO:0009535);; Biological Process: ATP synthesis coupled proton transport (GO:0015986);; Cellular Component: integral component of membrane (GO:0016021);; Cellular Component: proton-transporting ATP synthase complex, coupling factor F(o) (GO:0045263);; Molecular Function: proton-transporting ATP …	K02109|9.00569e-126|fve:10251491|K02109 F-type H+-transporting ATPase subunit b | (RefSeq) atpF, FvH4_C0013; ATP synthase CF0 subunit I	Oxidative phosphorylation (ko00190);; Photosynthesis (ko00195)	--	--	ATP synthase B/B' CF(0)	ATP synthase subunit b, chloroplastic OS=Morus indica OX=248361 GN=atpF PE=3 SV=1	C	Energy production and conversion	ATP synthase CF0 B chain (chloroplast) [Rosa roxburghii]	cellular component: cell (GO:0005623);; cellular component: membrane (GO:0016020);; cellular component: cell part (GO:0044464);; cellular component: organelle (GO:0043226);; cellular component: organelle part (GO:0044422);; biological process: metabolic process (GO:0008152);; biological process: cellular process (GO:0009987);; biological process: single-organism process (GO:0044699);; biological …
RcHm_v2.0_CPg0502461.gene	--	89.5712	3537	91.893	3563	84.8337	3466	14.3818	567	20.4108	800	7.74828	323	7.74714e-12	-2.40977	down	[C]	Energy production and conversion	Molecular Function: ATP binding (GO:0005524);; Cellular Component: plasma membrane (GO:0005886);; Cellular Component: chloroplast thylakoid membrane (GO:0009535);; Biological Process: ATP synthesis coupled proton transport (GO:0015986);; Biological Process: ATP hydrolysis coupled proton transport (GO:0015991);; Cellular Component: proton-transporting ATP synthase complex, catalytic core F(1) (GO:…	K02111|0|fve:10251490|K02111 F-type H+/Na+-transporting ATPase subunit alpha [EC:7.1.2.2 7.2.2.1] | (RefSeq) atpA, FvH4_C0012; ATP synthase CF1 alpha subunit	Oxidative phosphorylation (ko00190);; Photosynthesis (ko00195)	[C]	Energy production and conversion	ATP synthase alpha/beta family, nucleotide-binding domain;; ATP synthase alpha/beta chain, C terminal domain;; ATP synthase alpha/beta family, beta-barrel domain	ATP synthase subunit alpha, chloroplastic OS=Manihot esculenta OX=3983 GN=atpA PE=3 SV=1	C	Energy production and conversion	ATP synthase CF1 alpha chain (chloroplast) [Rosa roxburghii]	molecular function: binding (GO:0005488);; cellular component: cell (GO:0005623);; cellular component: membrane (GO:0016020);; cellular component: cell part (GO:0044464);; cellular component: organelle (GO:0043226);; cellular component: organelle part (GO:0044422);; biological process: metabolic process (GO:0008152);; biological process: cellular process (GO:0009987);; biological process: single-…
RcHm_v2.0_CPg0502501.gene	--	20.8994	518	31.8469	775	24.7674	635	16.051	397	23.8148	585	9.09145	237	0.0789809	-0.725667	normal	--	--	Cellular Component: chloroplast thylakoid membrane (GO:0009535);; Cellular Component: photosystem II reaction center (GO:0009539);; Biological Process: photosynthesis (GO:0015979);; Cellular Component: integral component of membrane (GO:0016021);;	K02712|1.86158e-29|fve:10251485|K02712 photosystem II PsbK protein | (RefSeq) psbK, FvH4_C0007; photosystem II protein K	Photosynthesis (ko00195)	--	--	Photosystem II 4 kDa reaction centre component	Photosystem II reaction center protein K OS=Pelargonium hortorum OX=4031 GN=psbK PE=3 SV=1	S	Function unknown	photosystem II protein K (chloroplast) [Rosa roxburghii]	cellular component: cell (GO:0005623);; cellular component: membrane (GO:0016020);; cellular component: organelle (GO:0043226);; cellular component: organelle part (GO:0044422);; cellular component: cell part (GO:0044464);; cellular component: macromolecular complex (GO:0032991);; cellular component: membrane part (GO:0044425);; biological process: metabolic process (GO:0008152);; biological proc…
RcHm_v2.0_CPg0502521.gene	--	5.80002	635	7.4286	799	5.99035	679	4.65301	509	5.45087	592	3.48057	401	0.00601401	-0.693414	normal	[J]	Translation, ribosomal structure and biogenesis	Molecular Function: RNA binding (GO:0003723);; Biological Process: mRNA processing (GO:0006397);; Biological Process: tRNA processing (GO:0008033);; Biological Process: RNA splicing (GO:0008380);; Cellular Component: chloroplast (GO:0009507);;	K20000|0|fve:10251482|K20000 maturase K | (RefSeq) matK, FvH4_C0004; maturase K	--	--	--	MatK/TrnK amino terminal region;; Type II intron maturase;; Ribosomal protein S16	Maturase K OS=Rosa canina OX=74635 GN=matK PE=3 SV=1	A	RNA processing and modification	maturase K (chloroplast) [Rosa roxburghii]	molecular function: binding (GO:0005488);; biological process: metabolic process (GO:0008152);; biological process: cellular process (GO:0009987);; cellular component: cell (GO:0005623);; cellular component: organelle (GO:0043226);; cellular component: cell part (GO:0044464)
RcHm_v2.0_CPg0502541.gene	--	309.412	11208	543.427	19329	454.969	17054	348.398	12596	503.337	18089	22.4396	856	0.559568	-0.336691	normal	--	--	Molecular Function: iron ion binding (GO:0005506);; Cellular Component: photosystem II (GO:0009523);; Cellular Component: chloroplast thylakoid membrane (GO:0009535);; Biological Process: response to herbicide (GO:0009635);; Biological Process: photosynthetic electron transport in photosystem II (GO:0009772);; Molecular Function: oxygen evolving activity (GO:0010242);; Cellular Component: integra…	--	--	--	--	Photosynthetic reaction centre protein	Photosystem II protein D1 OS=Cucumis sativus OX=3659 GN=psbA PE=3 SV=1	C	Energy production and conversion	photosystem II protein D (chloroplast) [Ficus racemosa]	molecular function: binding (GO:0005488);; cellular component: cell (GO:0005623);; cellular component: membrane (GO:0016020);; cellular component: macromolecular complex (GO:0032991);; cellular component: membrane part (GO:0044425);; cellular component: cell part (GO:0044464);; cellular component: organelle (GO:0043226);; cellular component: organelle part (GO:0044422);; biological process: respo…
RcHm_v2.0_CPg0502561.gene	--	32.1972	349	38.0382	405	29.9482	336	10.9587	119	14.3428	155	7.88176	90	1.87333e-09	-1.66273	down	[J]	Translation, ribosomal structure and biogenesis	Molecular Function: structural constituent of ribosome (GO:0003735);; Biological Process: translation (GO:0006412);; Cellular Component: chloroplast (GO:0009507);; Cellular Component: large ribosomal subunit (GO:0015934);; Molecular Function: transferase activity (GO:0016740);; Molecular Function: rRNA binding (GO:0019843);;	K02886|3.53576e-84|jcu:7564822|K02886 large subunit ribosomal protein L2 | (RefSeq) rpl2, JacuC_p085; ribosomal protein L2	Ribosome (ko03010)	[J]	Translation, ribosomal structure and biogenesis	Ribosomal Proteins L2, C-terminal domain	50S ribosomal protein L2, chloroplastic OS=Manihot esculenta OX=3983 GN=rpl2-A PE=3 SV=1	J	Translation, ribosomal structure and biogenesis	hypothetical protein JCGZ_15168 [Jatropha curcas]	molecular function: structural molecule activity (GO:0005198);; biological process: metabolic process (GO:0008152);; biological process: cellular process (GO:0009987);; cellular component: cell (GO:0005623);; cellular component: organelle (GO:0043226);; cellular component: cell part (GO:0044464);; cellular component: macromolecular complex (GO:0032991);; cellular component: organelle part (GO:004…
RcHm_v2.0_CPg0502581.gene	--	16.5596	172	23.067	236	19.8243	213	6.44607	67	9.83424	102	4.073	45	4.61107e-05	-1.48455	down	[J]	Translation, ribosomal structure and biogenesis	Molecular Function: structural constituent of ribosome (GO:0003735);; Biological Process: translation (GO:0006412);; Cellular Component: chloroplast (GO:0009507);; Cellular Component: large ribosomal subunit (GO:0015934);; Molecular Function: transferase activity (GO:0016740);; Molecular Function: rRNA binding (GO:0019843);;	K02886|9.77142e-90|fve:10251609|K02886 large subunit ribosomal protein L2 | (RefSeq) rpl2, FvH4_C0130; ribosomal protein L2	Ribosome (ko03010)	[J]	Translation, ribosomal structure and biogenesis	Ribosomal Proteins L2, RNA binding domain	50S ribosomal protein L2, chloroplastic OS=Cucumis sativus OX=3659 GN=rpl2-A PE=3 SV=1	J	Translation, ribosomal structure and biogenesis	ribosomal protein L2 (chloroplast) [Fragaria chiloensis]	molecular function: structural molecule activity (GO:0005198);; biological process: metabolic process (GO:0008152);; biological process: cellular process (GO:0009987);; cellular component: cell (GO:0005623);; cellular component: organelle (GO:0043226);; cellular component: cell part (GO:0044464);; cellular component: macromolecular complex (GO:0032991);; cellular component: organelle part (GO:004…
RcHm_v2.0_CPg0502591.gene	--	4.83789	35	2.47235	18	4.29736	32	1.60871	12	1.49569	11	0.579188	5	--	--	--	[J]	Translation, ribosomal structure and biogenesis	Biological Process: ribosomal large subunit assembly (GO:0000027);; Molecular Function: nucleotide binding (GO:0000166);; Molecular Function: structural constituent of ribosome (GO:0003735);; Cellular Component: mitochondrion (GO:0005739);; Biological Process: translation (GO:0006412);; Cellular Component: chloroplast (GO:0009507);; Molecular Function: rRNA binding (GO:0019843);; Cellular Compone…	K02892|6.57141e-63|fve:10251608|K02892 large subunit ribosomal protein L23 | (RefSeq) rpl23, FvH4_C0129; ribosomal protein L23	Ribosome (ko03010)	--	--	Ribosomal protein L23	50S ribosomal protein L23, chloroplastic OS=Fragaria ananassa OX=3747 GN=rpl23 PE=3 SV=1	J	Translation, ribosomal structure and biogenesis	ribosomal protein L23 [Fragaria vesca subsp. vesca]	biological process: cellular process (GO:0009987);; biological process: cellular component organization or biogenesis (GO:0071840);; molecular function: binding (GO:0005488);; molecular function: structural molecule activity (GO:0005198);; cellular component: cell (GO:0005623);; cellular component: organelle (GO:0043226);; cellular component: cell part (GO:0044464);; biological process: metabolic…
RcHm_v2.0_CPg0502611.gene	--	4.35001	742	4.58086	767	3.63814	642	2.04737	349	2.26275	383	2.19022	393	2.18557e-31	-1.18554	down	--	--	Molecular Function: ATP binding (GO:0005524);; Cellular Component: chloroplast stroma (GO:0009570);; Cellular Component: integral component of membrane (GO:0016021);;	--	--	--	--	Plant protein of unknown function (DUF825);; ATPase family associated with various cellular activities (AAA)	Protein Ycf2 OS=Morus indica OX=248361 GN=ycf2-A PE=3 SV=1	S	Function unknown	Ycf2 (chloroplast) [Rosa odorata var. gigantea]	molecular function: binding (GO:0005488);; cellular component: cell (GO:0005623);; cellular component: organelle (GO:0043226);; cellular component: organelle part (GO:0044422);; cellular component: cell part (GO:0044464);; cellular component: membrane (GO:0016020);; cellular component: membrane part (GO:0044425)
RcHm_v2.0_CPg0502641.gene	--	7.04629	110	8.82639	135	6.38856	103	2.95069	46	3.13126	49	2.2848	38	1.81747e-11	-1.54653	down	[C]	Energy production and conversion	Cellular Component: plasma membrane (GO:0005886);; Biological Process: transport (GO:0006810);; Molecular Function: NADH dehydrogenase (ubiquinone) activity (GO:0008137);; Cellular Component: chloroplast thylakoid membrane (GO:0009535);; Cellular Component: integral component of membrane (GO:0016021);; Biological Process: photosynthesis, light reaction (GO:0019684);; Biological Process: ATP synth…	K05573|5.92714e-104|fve:10251604|K05573 NAD(P)H-quinone oxidoreductase subunit 2 [EC:7.1.1.2] | (RefSeq) ndhB, FvH4_C0125; NADH-plastoquinone oxidoreductase subunit 2	Oxidative phosphorylation (ko00190)	[C]	Energy production and conversion	Proton-conducting membrane transporter	NAD(P)H-quinone oxidoreductase subunit 2 B, chloroplastic OS=Morus indica OX=248361 GN=ndhB2 PE=3 SV=1	C	Energy production and conversion	NADH-plastoquinone oxidoreductase subunit 2 (plastid) [Plukenetia volubilis]	cellular component: cell (GO:0005623);; cellular component: membrane (GO:0016020);; cellular component: cell part (GO:0044464);; biological process: localization (GO:0051179);; biological process: metabolic process (GO:0008152);; biological process: single-organism process (GO:0044699);; molecular function: catalytic activity (GO:0003824);; cellular component: organelle (GO:0043226);; cellular co…
RcHm_v2.0_CPg0502661.gene	--	4.47284	41	4.27623	38	4.97432	47	2.285	21	2.71447	25	1.93801	19	0.00123612	-1.06246	down	[C]	Energy production and conversion	Molecular Function: structural constituent of ribosome (GO:0003735);; Biological Process: translation (GO:0006412);; Molecular Function: NADH dehydrogenase (ubiquinone) activity (GO:0008137);; Cellular Component: plastid (GO:0009536);; Cellular Component: small ribosomal subunit (GO:0015935);; Cellular Component: integral component of membrane (GO:0016021);; Molecular Function: rRNA binding (GO:0…	--	--	[C]	Energy production and conversion	Proton-conducting membrane transporter	NAD(P)H-quinone oxidoreductase subunit 2 B, chloroplastic OS=Lotus japonicus OX=34305 GN=ndhB2 PE=3 SV=1	C	Energy production and conversion	hypothetical protein ARALYDRAFT_497141 [Arabidopsis lyrata subsp. lyrata]	molecular function: structural molecule activity (GO:0005198);; biological process: metabolic process (GO:0008152);; biological process: cellular process (GO:0009987);; biological process: single-organism process (GO:0044699);; molecular function: catalytic activity (GO:0003824);; cellular component: cell (GO:0005623);; cellular component: organelle (GO:0043226);; cellular component: cell part (G…
RcHm_v2.0_CPg0502671.gene	--	11.7833	192	14.2059	227	11.907	200	4.20364	69	5.47542	89	3.81719	66	2.37984e-19	-1.65787	down	[C]	Energy production and conversion	Cellular Component: plasma membrane (GO:0005886);; Biological Process: transport (GO:0006810);; Molecular Function: NADH dehydrogenase (ubiquinone) activity (GO:0008137);; Cellular Component: chloroplast thylakoid membrane (GO:0009535);; Cellular Component: integral component of membrane (GO:0016021);; Biological Process: photosynthesis, light reaction (GO:0019684);; Biological Process: ATP synth…	K05573|6.49514e-131|fve:10251604|K05573 NAD(P)H-quinone oxidoreductase subunit 2 [EC:7.1.1.2] | (RefSeq) ndhB, FvH4_C0125; NADH-plastoquinone oxidoreductase subunit 2	Oxidative phosphorylation (ko00190)	[C]	Energy production and conversion	Proton-conducting membrane transporter	NAD(P)H-quinone oxidoreductase subunit 2 B, chloroplastic OS=Cucumis sativus OX=3659 GN=ndhB2 PE=3 SV=1	C	Energy production and conversion	uncharacterized protein LOC109948951 [Prunus persica]	cellular component: cell (GO:0005623);; cellular component: membrane (GO:0016020);; cellular component: cell part (GO:0044464);; biological process: localization (GO:0051179);; biological process: metabolic process (GO:0008152);; biological process: single-organism process (GO:0044699);; molecular function: catalytic activity (GO:0003824);; cellular component: organelle (GO:0043226);; cellular co…
RcHm_v2.0_CPg0502681.gene	--	159.528	3623	176.593	3938	146.144	3435	60.814	1379	72.3264	1630	62.3712	1492	1.30552e-29	-1.51675	down	[J]	Translation, ribosomal structure and biogenesis	Molecular Function: structural constituent of ribosome (GO:0003735);; Cellular Component: mitochondrion (GO:0005739);; Biological Process: translation (GO:0006412);; Molecular Function: NADH dehydrogenase (ubiquinone) activity (GO:0008137);; Cellular Component: chloroplast (GO:0009507);; Cellular Component: small ribosomal subunit (GO:0015935);; Cellular Component: integral component of membrane …	K05573|1.13684e-112|mtr:MTR_3g035660|K05573 NAD(P)H-quinone oxidoreductase subunit 2 [EC:7.1.1.2] | (RefSeq) NAD(P)H-quinone oxidoreductase subunit 2	Oxidative phosphorylation (ko00190)	[J]	Translation, ribosomal structure and biogenesis	Ribosomal protein S7p/S5e;; Ribosomal protein S12/S23	30S ribosomal protein S7, chloroplastic OS=Morus indica OX=248361 GN=rps7-A PE=3 SV=1	J	Translation, ribosomal structure and biogenesis	NAD(P)H-quinone oxidoreductase subunit 2 [Medicago truncatula]	molecular function: structural molecule activity (GO:0005198);; cellular component: cell (GO:0005623);; cellular component: organelle (GO:0043226);; cellular component: cell part (GO:0044464);; biological process: metabolic process (GO:0008152);; biological process: cellular process (GO:0009987);; biological process: single-organism process (GO:0044699);; molecular function: catalytic activity (G…
RcHm_v2.0_CPg0502741.gene	--	4.30014	31	8.47175	59	6.32705	46	0	0	4.37892	31	0	0	0.4671	-0.291645	normal	[C]	Energy production and conversion	Cellular Component: plasma membrane (GO:0005886);; Cellular Component: chloroplast thylakoid membrane (GO:0009535);; Cellular Component: integral component of membrane (GO:0016021);; Molecular Function: oxidoreductase activity, acting on NAD(P)H, quinone or similar compound as acceptor (GO:0016655);; Biological Process: photosynthesis, light reaction (GO:0019684);; Molecular Function: quinone bin…	K05572|5.48759e-26|pmum:18668096|K05572 NAD(P)H-quinone oxidoreductase subunit 1 [EC:7.1.1.2] | (RefSeq) ndhA, CP95_p010; NADH-plastoquinone oxidoreductase subunit 1	Oxidative phosphorylation (ko00190)	[C]	Energy production and conversion	NADH dehydrogenase	NAD(P)H-quinone oxidoreductase subunit 1, chloroplastic OS=Vitis vinifera OX=29760 GN=ndhA PE=3 SV=1	C	Energy production and conversion	putative NADH:ubiquinone oxidoreductase, subunit 1/F420H2 oxidoreductase subunit H [Helianthus annuus]	cellular component: cell (GO:0005623);; cellular component: membrane (GO:0016020);; cellular component: cell part (GO:0044464);; cellular component: organelle (GO:0043226);; cellular component: organelle part (GO:0044422);; cellular component: membrane part (GO:0044425);; biological process: metabolic process (GO:0008152);; biological process: single-organism process (GO:0044699);; molecular func…
RcHm_v2.0_CPg0502751.gene	--	2.53782	33	6.20235	79	3.91479	53	1.03938	14	1.74219	23	0.73591	11	1.2862e-06	-1.71336	down	[C]	Energy production and conversion	Molecular Function: iron ion binding (GO:0005506);; Cellular Component: plasma membrane (GO:0005886);; Molecular Function: NADH dehydrogenase (ubiquinone) activity (GO:0008137);; Cellular Component: chloroplast thylakoid membrane (GO:0009535);; Biological Process: photosynthesis, light reaction (GO:0019684);; Molecular Function: quinone binding (GO:0048038);; Molecular Function: 4 iron, 4 sulfur …	K05580|6.68321e-120|fve:10251587|K05580 NAD(P)H-quinone oxidoreductase subunit I [EC:7.1.1.2] | (RefSeq) ndhI, FvH4_C0109; NADH-plastoquinone oxidoreductase subunit I	Oxidative phosphorylation (ko00190)	[C]	Energy production and conversion	4Fe-4S binding domain;; 4Fe-4S dicluster domain;; 4Fe-4S double cluster binding domain;; 4Fe-4S dicluster domain;; 4Fe-4S dicluster domain;; 4Fe-4S binding domain;; 4Fe-4S dicluster domain;; 4Fe-4S binding domain	NAD(P)H-quinone oxidoreductase subunit I, chloroplastic OS=Morus indica OX=248361 GN=ndhI PE=3 SV=1	C	Energy production and conversion	NADH-plastoquinone oxidoreductase subunit I (chloroplast) [Rosa roxburghii]	molecular function: binding (GO:0005488);; cellular component: cell (GO:0005623);; cellular component: membrane (GO:0016020);; cellular component: cell part (GO:0044464);; biological process: metabolic process (GO:0008152);; biological process: single-organism process (GO:0044699);; molecular function: catalytic activity (GO:0003824);; cellular component: organelle (GO:0043226);; cellular compone…
RcHm_v2.0_CPg0502761.gene	--	1.00294	28	4.89849	130	1.64045	46	0.466231	13	1.11505	30	0.393815	12	0.0189897	-1.1917	normal	[C]	Energy production and conversion	Molecular Function: NADH dehydrogenase (ubiquinone) activity (GO:0008137);; Cellular Component: chloroplast thylakoid membrane (GO:0009535);; Cellular Component: integral component of membrane (GO:0016021);; Molecular Function: quinone binding (GO:0048038);; Biological Process: oxidation-reduction process (GO:0055114);;	--	--	--	--	NADH-ubiquinone/plastoquinone oxidoreductase chain 6	NAD(P)H-quinone oxidoreductase subunit 6, chloroplastic OS=Morus indica OX=248361 GN=ndhG PE=3 SV=1	C	Energy production and conversion	NADH-plastoquinone oxidoreductase chain 6 (chloroplast) [Rosa roxburghii]	biological process: metabolic process (GO:0008152);; biological process: single-organism process (GO:0044699);; molecular function: catalytic activity (GO:0003824);; cellular component: cell (GO:0005623);; cellular component: membrane (GO:0016020);; cellular component: organelle (GO:0043226);; cellular component: organelle part (GO:0044422);; cellular component: cell part (GO:0044464);; cellular …
RcHm_v2.0_CPg0502771.gene	--	4.66131	59	10.9503	136	6.78222	89	2.92629	37	3.17522	40	0.929712	13	0.00504605	-1.30718	down	[C]	Energy production and conversion	Cellular Component: plasma membrane (GO:0005886);; Biological Process: transport (GO:0006810);; Cellular Component: chloroplast thylakoid membrane (GO:0009535);; Cellular Component: integral component of membrane (GO:0016021);; Biological Process: photosynthesis, light reaction (GO:0019684);; Biological Process: ATP synthesis coupled electron transport (GO:0042773);; Molecular Function: quinone b…	--	--	[C]	Energy production and conversion	NADH-ubiquinone/plastoquinone oxidoreductase chain 4L	NAD(P)H-quinone oxidoreductase subunit 4L, chloroplastic OS=Morus indica OX=248361 GN=ndhE PE=3 SV=1	C	Energy production and conversion	NADH-plastoquinone oxidoreductase subunit 4L (chloroplast) [Castanopsis concinna]	cellular component: cell (GO:0005623);; cellular component: membrane (GO:0016020);; cellular component: cell part (GO:0044464);; biological process: localization (GO:0051179);; cellular component: organelle (GO:0043226);; cellular component: organelle part (GO:0044422);; cellular component: membrane part (GO:0044425);; biological process: metabolic process (GO:0008152);; biological process: cellu…
RcHm_v2.0_CPg0502781.gene	--	9.19048	102	45.9307	501	31.4518	361	7.03788	78	16.5243	182	3.92868	46	0.0559187	-0.995514	normal	[C]	Energy production and conversion	Molecular Function: electron carrier activity (GO:0009055);; Cellular Component: photosystem I (GO:0009522);; Cellular Component: chloroplast thylakoid membrane (GO:0009535);; Biological Process: photosynthetic electron transport in photosystem I (GO:0009773);; Molecular Function: oxidoreductase activity (GO:0016491);; Molecular Function: metal ion binding (GO:0046872);; Molecular Function: 4 iro…	K02691|7.70346e-53|vvi:4025040|K02691 photosystem I subunit VII | (RefSeq) psaC, ViviCp075; photosystem I iron-sulfur center	Photosynthesis (ko00195)	--	--	4Fe-4S binding domain;; 4Fe-4S binding domain;; 4Fe-4S dicluster domain;; 4Fe-4S dicluster domain;; 4Fe-4S dicluster domain;; 4Fe-4S binding domain;; 4Fe-4S double cluster binding domain;; 4Fe-4S dicluster domain;; 4Fe-4S dicluster domain;; 4Fe-4S binding domain	Photosystem I iron-sulfur center OS=Vitis vinifera OX=29760 GN=psaC PE=3 SV=1	C	Energy production and conversion	photosystem I subunit VII (chloroplast) [Castanopsis concinna]	molecular function: electron carrier activity (GO:0009055);; cellular component: cell (GO:0005623);; cellular component: membrane (GO:0016020);; cellular component: macromolecular complex (GO:0032991);; cellular component: membrane part (GO:0044425);; cellular component: cell part (GO:0044464);; cellular component: organelle (GO:0043226);; cellular component: organelle part (GO:0044422);; biologi…
RcHm_v2.0_CPg0502821.gene	--	3.39229	48	3.50215	48	4.41708	64	4.65337	65	4.01047	56	2.35795	35	0.434507	-0.259837	normal	[O]	Posttranslational modification, protein turnover, chaperones	Cellular Component: chloroplast thylakoid membrane (GO:0009535);; Cellular Component: integral component of membrane (GO:0016021);; Biological Process: cytochrome complex assembly (GO:0017004);; Molecular Function: heme binding (GO:0020037);;	--	--	--	--	Cytochrome C assembly protein	Cytochrome c biogenesis protein CcsA OS=Vitis vinifera OX=29760 GN=ccsA PE=3 SV=1	O	Posttranslational modification, protein turnover, chaperones	cytochrome c biogenesis protein (chloroplast) [Rosa roxburghii]	cellular component: cell (GO:0005623);; cellular component: membrane (GO:0016020);; cellular component: organelle (GO:0043226);; cellular component: organelle part (GO:0044422);; cellular component: cell part (GO:0044464);; cellular component: membrane part (GO:0044425);; biological process: cellular process (GO:0009987);; biological process: cellular component organization or biogenesis (GO:0071…
RcHm_v2.0_CPg0502851.gene	--	1.46377	58	2.30598	89	1.52616	62	1.2016	47	1.46641	57	0.278592	12	0.173273	-0.698688	normal	[CP]	Energy production and conversion;; Inorganic ion transport and metabolism	Molecular Function: NADH dehydrogenase (ubiquinone) activity (GO:0008137);; Cellular Component: chloroplast (GO:0009507);; Cellular Component: integral component of membrane (GO:0016021);; Biological Process: ATP synthesis coupled electron transport (GO:0042773);; Molecular Function: quinone binding (GO:0048038);;	K05577|0|pmum:103323521|K05577 NAD(P)H-quinone oxidoreductase subunit 5 [EC:7.1.1.2] | (RefSeq) NAD(P)H-quinone oxidoreductase subunit 5, chloroplastic	Oxidative phosphorylation (ko00190)	[C]	Energy production and conversion	Proton-conducting membrane transporter;; NADH-Ubiquinone oxidoreductase (complex I), chain 5 N-terminus	NAD(P)H-quinone oxidoreductase subunit 5, chloroplastic OS=Platanus occidentalis OX=4403 GN=ndhF PE=3 SV=1	C	Energy production and conversion	NADH-plastoquinone oxidoreductase subunit 5 (plastid) [Rosa lichiangensis]	biological process: metabolic process (GO:0008152);; biological process: single-organism process (GO:0044699);; molecular function: catalytic activity (GO:0003824);; cellular component: cell (GO:0005623);; cellular component: organelle (GO:0043226);; cellular component: cell part (GO:0044464);; cellular component: membrane (GO:0016020);; cellular component: membrane part (GO:0044425);; biological…
RcHm_v2.0_Chr0c11g0499501.gene	--	1.79773	58	1.84997	58	1.65983	55	3.17713	101	2.78487	88	3.52964	119	0.0183242	0.546961	normal	--	--	--	--	--	[O]	Posttranslational modification, protein turnover, chaperones	PPR repeat family;; Pentatricopeptide repeat domain;; Pentacotripeptide-repeat region of PRORP;; PPR repeat;; PPR repeat	Pentatricopeptide repeat-containing protein At3g04760, chloroplastic OS=Arabidopsis thaliana OX=3702 GN=At3g04760 PE=2 SV=1	O	Posttranslational modification, protein turnover, chaperones	PREDICTED: protein Rf1, mitochondrial-like [Fragaria vesca subsp. vesca]	--
RcHm_v2.0_Chr0c12g0499591.gene	--	1.12508	44	1.40136	53	1.29628	52	0	0	0	0	0	0	9.38434e-22	-4.14995	down	[QV]	Secondary metabolites biosynthesis, transport and catabolism;; Defense mechanisms	Molecular Function: monooxygenase activity (GO:0004497);; Molecular Function: iron ion binding (GO:0005506);; Cellular Component: integral component of membrane (GO:0016021);; Molecular Function: oxidoreductase activity, acting on paired donors, with incorporation or reduction of molecular oxygen (GO:0016705);; Molecular Function: heme binding (GO:0020037);; Biological Process: oxidation-reductio…	--	--	[Q]	Secondary metabolites biosynthesis, transport and catabolism	Cytochrome P450	Cytochrome P450 CYP736A12 OS=Panax ginseng OX=4054 PE=2 SV=1	Q	Secondary metabolites biosynthesis, transport and catabolism	PREDICTED: cytochrome P450 CYP736A12-like [Fragaria vesca subsp. vesca]	biological process: metabolic process (GO:0008152);; biological process: single-organism process (GO:0044699);; molecular function: catalytic activity (GO:0003824);; molecular function: binding (GO:0005488);; cellular component: membrane (GO:0016020);; cellular component: membrane part (GO:0044425)
RcHm_v2.0_Chr0c16g0499901.gene	--	2.89537	44	1.45819	22	1.65894	27	1.74815	27	1.08391	17	1.36882	22	0.0939809	-0.639341	normal	--	--	--	--	--	[R]	General function prediction only	Reverse transcriptase-like	Putative ribonuclease H protein At1g65750 OS=Arabidopsis thaliana OX=3702 GN=At1g65750 PE=3 SV=1	--	--	uncharacterized protein LOC110750423 [Prunus avium]	--
RcHm_v2.0_Chr0c16g0499921.gene	--	3.40048	87	4.01791	101	4.4739	119	4.49374	115	5.64246	144	4.80963	130	0.761207	0.0762138	normal	--	--	Biological Process: carbohydrate transport (GO:0008643);; Cellular Component: integral component of Golgi membrane (GO:0030173);; Cellular Component: integral component of endoplasmic reticulum membrane (GO:0030176);; Molecular Function: 3'-phosphoadenosine 5'-phosphosulfate transmembrane transporter activity (GO:0046964);; Biological Process: 3'-phospho-5'-adenylyl sulfate transmembrane transpor…	K15277|1.33858e-152|fve:101298163|K15277 solute carrier family 35 (adenosine 3'-phospho 5'-phosphosulfate transporter), member B3 | (RefSeq) UDP-galactose/UDP-glucose transporter 2-like	--	[G]	Carbohydrate transport and metabolism	UAA transporter family	UDP-galactose/UDP-glucose transporter 4 OS=Arabidopsis thaliana OX=3702 GN=UTR4 PE=2 SV=1	EG	Amino acid transport and metabolism;; Carbohydrate transport and metabolism	PREDICTED: UDP-galactose/UDP-glucose transporter 2-like [Fragaria vesca subsp. vesca]	biological process: single-organism process (GO:0044699);; biological process: localization (GO:0051179);; cellular component: cell (GO:0005623);; cellular component: membrane (GO:0016020);; cellular component: organelle (GO:0043226);; cellular component: organelle part (GO:0044422);; cellular component: membrane part (GO:0044425);; cellular component: cell part (GO:0044464);; molecular function:…
RcHm_v2.0_Chr0c19g0500071.gene	--	0.728298	45	0.618782	38	0.677236	43	1.17504	72	1.25576	77	1.00786	66	0.0889918	0.474188	normal	[R]	General function prediction only	--	--	--	[G]	Carbohydrate transport and metabolism	Complex I intermediate-associated protein 30 (CIA30)	Probable complex I intermediate-associated protein 30 OS=Arabidopsis thaliana OX=3702 GN=At1g17350 PE=1 SV=2	GM	Carbohydrate transport and metabolism;; Cell wall/membrane/envelope biogenesis	PREDICTED: uncharacterized protein LOC101314642 [Fragaria vesca subsp. vesca]	--
RcHm_v2.0_Chr0c19g0500091.gene	--	5.74459	193	4.24905	140	5.70735	198	3.95397	132	3.69242	123	4.33859	153	0.000322898	-0.626079	normal	--	--	Molecular Function: DNA binding (GO:0003677);; Cellular Component: nucleus (GO:0005634);; Biological Process: regulation of transcription, DNA-templated (GO:0006355);;	--	--	--	--	No apical meristem (NAM) protein	NAC domain-containing protein 73 OS=Arabidopsis thaliana OX=3702 GN=NAC073 PE=2 SV=1	S	Function unknown	PREDICTED: NAC domain-containing protein 8-like [Fragaria vesca subsp. vesca]	molecular function: binding (GO:0005488);; cellular component: cell (GO:0005623);; cellular component: organelle (GO:0043226);; cellular component: cell part (GO:0044464);; biological process: biological regulation (GO:0065007)
RcHm_v2.0_Chr0c19g0500161.gene	--	7.1625	225	6.17362	191	0.951394	31	8.2068	257	9.11097	284	7.75938	257	0.541196	0.348049	normal	[O]	Posttranslational modification, protein turnover, chaperones	Cellular Component: membrane (GO:0016020);;	K17081|1.49972e-160|fve:101307706|K17081 prohibitin 2 | (RefSeq) prohibitin-1, mitochondrial	--	[O]	Posttranslational modification, protein turnover, chaperones	SPFH domain / Band 7 family	Prohibitin-1, mitochondrial OS=Arabidopsis thaliana OX=3702 GN=PHB1 PE=1 SV=1	O	Posttranslational modification, protein turnover, chaperones	PREDICTED: prohibitin-1, mitochondrial [Fragaria vesca subsp. vesca]	cellular component: membrane (GO:0016020)
RcHm_v2.0_Chr0c20g0500221.gene	--	2.85641	104	2.75937	98	3.225	121	1.87991	68	2.25062	81	2.09852	80	0.000659281	-0.723465	normal	--	--	Cellular Component: plastid membrane (GO:0042170);;	--	--	[R]	General function prediction only	PPR repeat family;; PPR repeat;; PPR repeat;; Pentatricopeptide repeat domain	Pentatricopeptide repeat-containing protein At1g06270 OS=Arabidopsis thaliana OX=3702 GN=At1g06270 PE=2 SV=1	S	Function unknown	PREDICTED: pentatricopeptide repeat-containing protein At1g06270 [Fragaria vesca subsp. vesca]	cellular component: cell (GO:0005623);; cellular component: membrane (GO:0016020);; cellular component: organelle (GO:0043226);; cellular component: organelle part (GO:0044422);; cellular component: cell part (GO:0044464)
RcHm_v2.0_Chr0c20g0500261.gene	--	4.37681	377	4.84687	410	4.2623	380	5.56743	478	4.4576	381	4.75438	431	0.36761	-0.119278	normal	[V]	Defense mechanisms	Molecular Function: ATP binding (GO:0005524);; Cellular Component: integral component of membrane (GO:0016021);; Molecular Function: ATPase activity, coupled to transmembrane movement of substances (GO:0042626);; Biological Process: transmembrane transport (GO:0055085);;	--	--	[Q]	Secondary metabolites biosynthesis, transport and catabolism	ABC transporter transmembrane region;; ABC transporter	Putative ABC transporter C family member 15 OS=Arabidopsis thaliana OX=3702 GN=ABCC15 PE=5 SV=2	V	Defense mechanisms	PREDICTED: putative ABC transporter C family member 15 isoform X2 [Fragaria vesca subsp. vesca]	molecular function: binding (GO:0005488);; cellular component: membrane (GO:0016020);; cellular component: membrane part (GO:0044425);; biological process: localization (GO:0051179);; molecular function: catalytic activity (GO:0003824);; molecular function: transporter activity (GO:0005215)
RcHm_v2.0_Chr0c20g0500281.gene	--	0.765521	35	0.767966	34	0.511648	24	1.87407	84	1.50406	67	1.94612	92	0.000173167	1.02291	up	[V]	Defense mechanisms	Molecular Function: ATP binding (GO:0005524);; Cellular Component: integral component of membrane (GO:0016021);; Molecular Function: ATPase activity, coupled to transmembrane movement of substances (GO:0042626);; Biological Process: transmembrane transport (GO:0055085);;	--	--	[Q]	Secondary metabolites biosynthesis, transport and catabolism	ABC transporter;; ABC transporter transmembrane region	ABC transporter C family member 9 OS=Arabidopsis thaliana OX=3702 GN=ABCC9 PE=2 SV=2	V	Defense mechanisms	PREDICTED: putative ABC transporter C family member 15 isoform X2 [Fragaria vesca subsp. vesca]	molecular function: binding (GO:0005488);; cellular component: membrane (GO:0016020);; cellular component: membrane part (GO:0044425);; biological process: localization (GO:0051179);; molecular function: catalytic activity (GO:0003824);; molecular function: transporter activity (GO:0005215)
RcHm_v2.0_Chr0c22g0500641.gene	--	2.03728	22	2.82213	30	1.83607	21	4.12861	44	4.71074	50	4.07896	46	0.0769123	0.597206	normal	[T]	Signal transduction mechanisms	Molecular Function: nucleotide binding (GO:0000166);; Molecular Function: protein kinase activity (GO:0004672);; Biological Process: phosphorylation (GO:0016310);;	--	--	[T]	Signal transduction mechanisms	Protein kinase domain;; Protein tyrosine kinase	Probable serine/threonine-protein kinase PBL19 OS=Arabidopsis thaliana OX=3702 GN=PBL19 PE=1 SV=1	T	Signal transduction mechanisms	PREDICTED: probable receptor-like protein kinase At5g47070 [Fragaria vesca subsp. vesca]	molecular function: binding (GO:0005488);; biological process: metabolic process (GO:0008152);; biological process: cellular process (GO:0009987);; molecular function: catalytic activity (GO:0003824)
RcHm_v2.0_Chr0c22g0500691.gene	--	1.78744	59	1.34962	44	1.1093	38	1.72757	57	2.81465	92	2.76925	96	0.0861438	0.490256	normal	[T]	Signal transduction mechanisms	Molecular Function: protein serine/threonine kinase activity (GO:0004674);; Molecular Function: ATP binding (GO:0005524);; Biological Process: protein phosphorylation (GO:0006468);;	--	--	[T]	Signal transduction mechanisms	Protein tyrosine kinase;; Protein kinase domain	Probable serine/threonine-protein kinase PBL19 OS=Arabidopsis thaliana OX=3702 GN=PBL19 PE=1 SV=1	T	Signal transduction mechanisms	PREDICTED: probable receptor-like protein kinase At5g47070 [Fragaria vesca subsp. vesca]	biological process: metabolic process (GO:0008152);; biological process: cellular process (GO:0009987);; molecular function: catalytic activity (GO:0003824);; molecular function: binding (GO:0005488)
RcHm_v2.0_Chr0c23g0500741.gene	--	9.45845	126	7.5014	98	7.7612	107	0	0	0	0	0	0	1.74239e-38	-5.19427	down	--	--	Cellular Component: integral component of membrane (GO:0016021);;	--	--	--	--	PLAC8 family	Protein PLANT CADMIUM RESISTANCE 2 OS=Arabidopsis thaliana OX=3702 GN=PCR2 PE=1 SV=1	S	Function unknown	PREDICTED: protein PLANT CADMIUM RESISTANCE 2-like [Prunus mume]	cellular component: membrane (GO:0016020);; cellular component: membrane part (GO:0044425)
RcHm_v2.0_Chr0c23g0500751.gene	--	7.48972	148	7.3648	143	5.69545	117	9.66476	191	9.95884	195	11.2805	234	0.0577874	0.326278	normal	--	--	Molecular Function: protein kinase activity (GO:0004672);; Molecular Function: ATP binding (GO:0005524);; Biological Process: protein phosphorylation (GO:0006468);;	K02218|8.92743e-81|rcu:8272567|K02218 casein kinase 1 [EC:2.7.11.1] | (RefSeq) casein kinase 1-like protein 2	--	[T]	Signal transduction mechanisms	--	Casein kinase 1-like protein 1 OS=Arabidopsis thaliana OX=3702 GN=CKL1 PE=2 SV=2	T	Signal transduction mechanisms	casein kinase, putative [Ricinus communis]	biological process: metabolic process (GO:0008152);; biological process: cellular process (GO:0009987);; molecular function: catalytic activity (GO:0003824);; molecular function: binding (GO:0005488)
RcHm_v2.0_Chr0c28g0500971.gene	--	4.1329	50	3.10279	37	4.19984	53	7.01771	85	7.28399	88	7.32163	93	0.0141357	0.619655	normal	[J]	Translation, ribosomal structure and biogenesis	Molecular Function: ATP binding (GO:0005524);; Biological Process: tRNA processing (GO:0008033);; Molecular Function: transferase activity (GO:0016740);;	K00791|2.20857e-94|fve:101306020|K00791 tRNA dimethylallyltransferase [EC:2.5.1.75] | (RefSeq) tRNA dimethylallyltransferase 9	Zeatin biosynthesis (ko00908)	[J]	Translation, ribosomal structure and biogenesis	IPP transferase	tRNA dimethylallyltransferase 9 OS=Arabidopsis thaliana OX=3702 GN=IPT9 PE=2 SV=1	J	Translation, ribosomal structure and biogenesis	PREDICTED: tRNA dimethylallyltransferase 9 [Fragaria vesca subsp. vesca]	molecular function: binding (GO:0005488);; biological process: metabolic process (GO:0008152);; biological process: cellular process (GO:0009987);; molecular function: catalytic activity (GO:0003824)
RcHm_v2.0_Chr0c29g0501071.gene	--	3.3909	150	2.26987	99	2.71515	124	3.08078	136	3.04774	134	1.91553	89	0.235443	-0.2872	normal	--	--	Molecular Function: protein tyrosine phosphatase activity (GO:0004725);; Molecular Function: protein tyrosine/serine/threonine phosphatase activity (GO:0008138);; Biological Process: peptidyl-tyrosine dephosphorylation (GO:0035335);;	K14819|0|fve:101298254|K14819 dual specificity phosphatase 12 [EC:3.1.3.16 3.1.3.48] | (RefSeq) dual specificity protein phosphatase 12	--	[V]	Defense mechanisms	Dual specificity phosphatase, catalytic domain	Probable inactive dual specificity protein phosphatase-like At4g18593 OS=Arabidopsis thaliana OX=3702 GN=At4g18593 PE=2 SV=1	T	Signal transduction mechanisms	PREDICTED: dual specificity protein phosphatase 12 [Fragaria vesca subsp. vesca]	biological process: metabolic process (GO:0008152);; biological process: cellular process (GO:0009987);; molecular function: catalytic activity (GO:0003824)
RcHm_v2.0_Chr0c32g0501451.gene	--	1.75379	36	1.88337	38	1.63237	35	2.1962	45	2.01434	41	1.73681	37	0.838164	-0.0774354	normal	[O]	Posttranslational modification, protein turnover, chaperones	Biological Process: response to oxidative stress (GO:0006979);; Molecular Function: peptide-methionine (S)-S-oxide reductase activity (GO:0008113);; Biological Process: protein repair (GO:0030091);; Biological Process: oxidation-reduction process (GO:0055114);;	--	--	[O]	Posttranslational modification, protein turnover, chaperones	Peptide methionine sulfoxide reductase	Peptide methionine sulfoxide reductase A5 OS=Arabidopsis thaliana OX=3702 GN=MSRA5 PE=2 SV=1	O	Posttranslational modification, protein turnover, chaperones	peptide methionine sulfoxide reductase A5 [Prunus persica]	biological process: response to stimulus (GO:0050896);; biological process: metabolic process (GO:0008152);; biological process: single-organism process (GO:0044699);; molecular function: catalytic activity (GO:0003824);; biological process: cellular process (GO:0009987)
RcHm_v2.0_Chr0c32g0501461.gene	--	15.0874	249	15.7919	256	14.1418	242	14.6283	241	12.6095	207	14.5193	253	0.0108002	-0.352756	normal	[O]	Posttranslational modification, protein turnover, chaperones	Biological Process: protein peptidyl-prolyl isomerization (GO:0000413);; Molecular Function: peptidyl-prolyl cis-trans isomerase activity (GO:0003755);;	K09578|1.24299e-18|fve:101305960|K09578 peptidyl-prolyl cis-trans isomerase NIMA-interacting 1 [EC:5.2.1.8] | (RefSeq) peptidyl-prolyl cis-trans isomerase Pin1	--	[O]	Posttranslational modification, protein turnover, chaperones	--	Peptidyl-prolyl cis-trans isomerase Pin1 OS=Digitalis lanata OX=49450 GN=PARV12.8 PE=1 SV=1	O	Posttranslational modification, protein turnover, chaperones	PREDICTED: peptidyl-prolyl cis-trans isomerase Pin1 [Fragaria vesca subsp. vesca]	biological process: metabolic process (GO:0008152);; biological process: cellular process (GO:0009987);; molecular function: catalytic activity (GO:0003824)
RcHm_v2.0_Chr0c32g0501471.gene	--	2.15087	73	2.15588	72	1.96094	69	1.78803	61	1.25772	43	1.37416	49	0.00646399	-0.697313	normal	[F]	Nucleotide transport and metabolism	Molecular Function: nucleotide binding (GO:0000166);; Molecular Function: hydro-lyase activity (GO:0016836);;	K17757|0|fve:101310981|K17757 ATP-dependent NAD(P)H-hydrate dehydratase [EC:4.2.1.93] | (RefSeq) ATP-dependent (S)-NAD(P)H-hydrate dehydratase	--	[G]	Carbohydrate transport and metabolism	Carbohydrate kinase	ATP-dependent (S)-NAD(P)H-hydrate dehydratase OS=Vitis vinifera OX=29760 GN=VIT_05s0020g02800 PE=3 SV=1	G	Carbohydrate transport and metabolism	PREDICTED: ATP-dependent (S)-NAD(P)H-hydrate dehydratase isoform X1 [Fragaria vesca subsp. vesca]	molecular function: binding (GO:0005488);; molecular function: catalytic activity (GO:0003824)
RcHm_v2.0_Chr0c32g0501481.gene	--	5.6293	57	5.25911	52	6.58238	69	2.14621	22	3.40561	34	3.8429	41	0.000386677	-1.03606	down	[O]	Posttranslational modification, protein turnover, chaperones	--	K12158|6.56393e-56|csv:101214716|K12158 ubiquitin-like protein Nedd8 | (RefSeq) ubiquitin-NEDD8-like protein RUB1	--	[OR]	Posttranslational modification, protein turnover, chaperones;; General function prediction only	Ubiquitin family;; Ubiquitin-2 like Rad60 SUMO-like;; Ubiquitin-like domain;; Ubiquitin-2 like Rad60 SUMO-like	Ubiquitin-NEDD8-like protein RUB2 OS=Oryza sativa subsp. japonica OX=39947 GN=RUB2 PE=2 SV=2	O	Posttranslational modification, protein turnover, chaperones	PREDICTED: ubiquitin-NEDD8-like protein RUB2 [Juglans regia]	--
RcHm_v2.0_Chr0c32g0501501.gene	--	2.52335	24	2.64864	25	1.83298	18	1.64776	16	1.45993	14	2.33232	24	0.249571	-0.48304	normal	[K]	Transcription	--	--	--	[R]	General function prediction only	Leucine Rich Repeat	Putative receptor like protein 25 OS=Arabidopsis thaliana OX=3702 GN=RLP25 PE=5 SV=3	S	Function unknown	PREDICTED: receptor-like protein 12 [Fragaria vesca subsp. vesca]	--
RcHm_v2.0_Chr0c32g0501521.gene	--	8.74738	264	9.17827	272	8.80099	275	3.36552	102	2.85198	86	3.25228	104	1.29322e-29	-1.69583	down	--	--	--	--	--	[R]	General function prediction only	Leucine rich repeat N-terminal domain;; Leucine rich repeat;; Leucine Rich repeat	Receptor-like protein 11 OS=Arabidopsis thaliana OX=3702 GN=RLP11 PE=3 SV=1	S	Function unknown	PREDICTED: receptor-like protein 12 [Fragaria vesca subsp. vesca]	--
RcHm_v2.0_Chr0c32g0501551.gene	--	4.72473	196	3.32228	136	4.22029	182	5.67687	235	1.43324	59	2.69681	118	0.389544	-0.428496	normal	--	--	Biological Process: dolichol-linked oligosaccharide biosynthetic process (GO:0006488);; Cellular Component: integral component of membrane (GO:0016021);;	K09660|7.57169e-147|fve:101294034|K09660 mannose-P-dolichol utilization defect 1 | (RefSeq) mannose-P-dolichol utilization defect 1 protein homolog 2	--	[R]	General function prediction only	PQ loop repeat	Mannose-P-dolichol utilization defect 1 protein homolog 2 OS=Arabidopsis thaliana OX=3702 GN=At4g07390 PE=2 SV=1	S	Function unknown	PREDICTED: mannose-P-dolichol utilization defect 1 protein homolog 2 [Fragaria vesca subsp. vesca]	biological process: metabolic process (GO:0008152);; biological process: cellular process (GO:0009987);; biological process: single-organism process (GO:0044699);; cellular component: membrane (GO:0016020);; cellular component: membrane part (GO:0044425)
RcHm_v2.0_Chr0c32g0501641.gene	--	2.48785	32	2.12699	27	2.15288	28	2.41081	31	2.7428	34	2.4914	33	0.84715	-0.0790819	normal	--	--	Biological Process: response to oxidative stress (GO:0006979);; Molecular Function: peptide-methionine (S)-S-oxide reductase activity (GO:0008113);; Biological Process: protein repair (GO:0030091);; Biological Process: oxidation-reduction process (GO:0055114);;	K07304|8.40184e-36|fve:105352689|K07304 peptide-methionine (S)-S-oxide reductase [EC:1.8.4.11] | (RefSeq) peptide methionine sulfoxide reductase A5-like	--	[O]	Posttranslational modification, protein turnover, chaperones	--	Peptide methionine sulfoxide reductase A5 OS=Arabidopsis thaliana OX=3702 GN=MSRA5 PE=2 SV=1	O	Posttranslational modification, protein turnover, chaperones	PREDICTED: peptide methionine sulfoxide reductase A5-like [Fragaria vesca subsp. vesca]	biological process: response to stimulus (GO:0050896);; biological process: metabolic process (GO:0008152);; biological process: single-organism process (GO:0044699);; molecular function: catalytic activity (GO:0003824);; biological process: cellular process (GO:0009987)
RcHm_v2.0_Chr0c32g0501651.gene	--	14.5202	217	14.4037	211	12.8374	198	13.519	202	12.1927	181	14.0725	221	0.0377705	-0.3124	normal	[O]	Posttranslational modification, protein turnover, chaperones	Biological Process: protein peptidyl-prolyl isomerization (GO:0000413);; Molecular Function: peptidyl-prolyl cis-trans isomerase activity (GO:0003755);;	K09578|8.58825e-19|fve:101305960|K09578 peptidyl-prolyl cis-trans isomerase NIMA-interacting 1 [EC:5.2.1.8] | (RefSeq) peptidyl-prolyl cis-trans isomerase Pin1	--	[O]	Posttranslational modification, protein turnover, chaperones	--	Peptidyl-prolyl cis-trans isomerase Pin1 OS=Digitalis lanata OX=49450 GN=PARV12.8 PE=1 SV=1	O	Posttranslational modification, protein turnover, chaperones	PREDICTED: peptidyl-prolyl cis-trans isomerase Pin1 [Fragaria vesca subsp. vesca]	biological process: metabolic process (GO:0008152);; biological process: cellular process (GO:0009987);; molecular function: catalytic activity (GO:0003824)
RcHm_v2.0_Chr0c32g0501661.gene	--	1.49826	48	2.33247	73	1.73562	57	1.24285	40	1.86708	59	1.98336	67	0.257061	-0.341874	normal	[F]	Nucleotide transport and metabolism	Biological Process: nicotinamide nucleotide metabolic process (GO:0046496);; Molecular Function: ATP-dependent NAD(P)H-hydrate dehydratase activity (GO:0047453);; Molecular Function: ADP-dependent NAD(P)H-hydrate dehydratase activity (GO:0052855);;	K17757|0|fve:101310981|K17757 ATP-dependent NAD(P)H-hydrate dehydratase [EC:4.2.1.93] | (RefSeq) ATP-dependent (S)-NAD(P)H-hydrate dehydratase	--	[G]	Carbohydrate transport and metabolism	Carbohydrate kinase	ATP-dependent (S)-NAD(P)H-hydrate dehydratase OS=Vitis vinifera OX=29760 GN=VIT_05s0020g02800 PE=3 SV=1	G	Carbohydrate transport and metabolism	PREDICTED: ATP-dependent (S)-NAD(P)H-hydrate dehydratase isoform X1 [Fragaria vesca subsp. vesca]	biological process: metabolic process (GO:0008152);; biological process: cellular process (GO:0009987);; biological process: single-organism process (GO:0044699);; molecular function: catalytic activity (GO:0003824)
RcHm_v2.0_Chr0c39g0503221.gene	--	1.64226	103	2.47726	152	2.11828	137	1.15348	72	1.26637	79	1.28939	85	4.92369e-06	-0.952882	normal	--	--	--	--	--	--	--	--	Long chain base biosynthesis protein 1 OS=Arabidopsis thaliana OX=3702 GN=LCB1 PE=1 SV=1	S	Function unknown	PREDICTED: uncharacterized protein LOC101303642 [Fragaria vesca subsp. vesca]	--
RcHm_v2.0_Chr0c40g0503371.gene	--	2.20877	38	4.63211	79	2.52575	45	4.37369	76	8.68974	149	4.67077	85	0.235531	0.535646	normal	[G]	Carbohydrate transport and metabolism	Cellular Component: integral component of membrane (GO:0016021);; Molecular Function: substrate-specific transmembrane transporter activity (GO:0022891);; Biological Process: transmembrane transport (GO:0055085);;	K08150|3.40804e-53|mdm:103435453|K08150 MFS transporter, SP family, solute carrier family 2 (myo-inositol transporter), member 13 | (RefSeq) inositol transporter 1	--	[R]	General function prediction only	Sugar (and other) transporter;; CDP-archaeol synthase	Inositol transporter 1 OS=Arabidopsis thaliana OX=3702 GN=INT1 PE=1 SV=1	G	Carbohydrate transport and metabolism	PREDICTED: inositol transporter 1 [Malus domestica]	cellular component: membrane (GO:0016020);; cellular component: membrane part (GO:0044425);; biological process: localization (GO:0051179);; molecular function: transporter activity (GO:0005215)
RcHm_v2.0_Chr0c40g0503381.gene	--	15.0171	466	13.5881	414	14.248	457	27.2282	842	28.0252	862	30.0419	980	3.46298e-17	0.733229	normal	[G]	Carbohydrate transport and metabolism	Cellular Component: integral component of membrane (GO:0016021);; Molecular Function: substrate-specific transmembrane transporter activity (GO:0022891);; Biological Process: transmembrane transport (GO:0055085);;	K08150|0|fve:101299079|K08150 MFS transporter, SP family, solute carrier family 2 (myo-inositol transporter), member 13 | (RefSeq) inositol transporter 1	--	[R]	General function prediction only	Sugar (and other) transporter;; Major Facilitator Superfamily	Inositol transporter 1 OS=Arabidopsis thaliana OX=3702 GN=INT1 PE=1 SV=1	G	Carbohydrate transport and metabolism	PREDICTED: inositol transporter 1 isoform X2 [Fragaria vesca subsp. vesca]	cellular component: membrane (GO:0016020);; cellular component: membrane part (GO:0044425);; biological process: localization (GO:0051179);; molecular function: transporter activity (GO:0005215)
RcHm_v2.0_Chr0c44g0503571.gene	--	0	0	1.24084	14	1.35536	16	2.59871	29	2.01801	23	1.67557	20	--	--	--	[L]	Replication, recombination and repair	Molecular Function: nucleic acid binding (GO:0003676);; Molecular Function: helicase activity (GO:0004386);; Molecular Function: ATP binding (GO:0005524);; Cellular Component: integral component of membrane (GO:0016021);;	K13025|1.64936e-93|fve:101296481|K13025 ATP-dependent RNA helicase [EC:3.6.4.13] | (RefSeq) eukaryotic initiation factor 4A-3-like	RNA transport (ko03013);; mRNA surveillance pathway (ko03015);; Spliceosome (ko03040)	[J]	Translation, ribosomal structure and biogenesis	DEAD/DEAH box helicase;; Type III restriction enzyme, res subunit	Eukaryotic initiation factor 4A-III homolog B OS=Oryza sativa subsp. japonica OX=39947 GN=EIF4A3B PE=1 SV=1	L	Replication, recombination and repair	PREDICTED: eukaryotic initiation factor 4A-3-like [Fragaria vesca subsp. vesca]	molecular function: binding (GO:0005488);; molecular function: catalytic activity (GO:0003824);; cellular component: membrane (GO:0016020);; cellular component: membrane part (GO:0044425)
RcHm_v2.0_Chr0c44g0503711.gene	--	0.39878	3	0.760913	6	0.965076	8	1.75145	13	1.55799	12	1.72299	13	--	--	--	[L]	Replication, recombination and repair	Molecular Function: nucleic acid binding (GO:0003676);; Molecular Function: helicase activity (GO:0004386);; Molecular Function: ATP binding (GO:0005524);;	K13025|8.15247e-42|fve:101296481|K13025 ATP-dependent RNA helicase [EC:3.6.4.13] | (RefSeq) eukaryotic initiation factor 4A-3-like	RNA transport (ko03013);; mRNA surveillance pathway (ko03015);; Spliceosome (ko03040)	[J]	Translation, ribosomal structure and biogenesis	--	Eukaryotic initiation factor 4A-III homolog OS=Arabidopsis thaliana OX=3702 GN=EIF4A3 PE=1 SV=2	L	Replication, recombination and repair	PREDICTED: eukaryotic initiation factor 4A-3-like [Fragaria vesca subsp. vesca]	molecular function: binding (GO:0005488);; molecular function: catalytic activity (GO:0003824)
RcHm_v2.0_Chr0c44g0503731.gene	--	3.69751	138	3.28554	120	3.49916	135	4.06947	151	3.87301	143	4.82908	189	0.902624	0.0270162	normal	--	--	--	K11644|6.54803e-160|fve:101306060|K11644 paired amphipathic helix protein Sin3a | (RefSeq) paired amphipathic helix protein Sin3-like 2	--	[B]	Chromatin structure and dynamics	--	Paired amphipathic helix protein Sin3-like 1 OS=Arabidopsis thaliana OX=3702 GN=SNL1 PE=1 SV=2	B	Chromatin structure and dynamics	PREDICTED: paired amphipathic helix protein Sin3-like 2 isoform X3 [Fragaria vesca subsp. vesca]	--
RcHm_v2.0_Chr0c44g0503741.gene	--	2.49022	106	2.33755	98	1.81368	80	1.94626	83	2.04753	87	1.83226	83	0.0730053	-0.407275	normal	--	--	--	K11644|0|fve:101306060|K11644 paired amphipathic helix protein Sin3a | (RefSeq) paired amphipathic helix protein Sin3-like 2	--	[B]	Chromatin structure and dynamics	C-terminal domain of Sin3a protein	Paired amphipathic helix protein Sin3-like 2 OS=Arabidopsis thaliana OX=3702 GN=SNL2 PE=1 SV=2	B	Chromatin structure and dynamics	PREDICTED: paired amphipathic helix protein Sin3-like 2 isoform X2 [Fragaria vesca subsp. vesca]	--
RcHm_v2.0_Chr1g0313031.gene	--	43.1363	1365	44.4428	1381	43.9591	1439	42.5492	1344	41.7039	1309	44.4211	1479	2.16688e-05	-0.283399	normal	[O]	Posttranslational modification, protein turnover, chaperones	Biological Process: proteolysis (GO:0006508);; Molecular Function: peptidase activity (GO:0008233);; Cellular Component: chloroplast stroma (GO:0009570);; Cellular Component: thylakoid (GO:0009579);; Cellular Component: chloroplast envelope (GO:0009941);;	--	--	--	--	Clp amino terminal domain, pathogenicity island component	ATP-dependent Clp protease ATP-binding subunit CLPT1, chloroplastic OS=Arabidopsis thaliana OX=3702 GN=CLPT1 PE=1 SV=1	O	Posttranslational modification, protein turnover, chaperones	PREDICTED: clp protease-related protein At4g12060, chloroplastic [Fragaria vesca subsp. vesca]	biological process: metabolic process (GO:0008152);; molecular function: catalytic activity (GO:0003824);; cellular component: cell (GO:0005623);; cellular component: organelle (GO:0043226);; cellular component: organelle part (GO:0044422);; cellular component: cell part (GO:0044464)
RcHm_v2.0_Chr1g0313111.gene	--	1.88445	65	2.34264	79	1.75671	63	3.38864	117	2.51785	86	2.75678	100	0.285042	0.267751	normal	[I]	Lipid transport and metabolism	Molecular Function: catalytic activity (GO:0003824);;	K01115|9.53424e-156|nnu:104596208|K01115 phospholipase D1/2 [EC:3.1.4.4] | (RefSeq) phospholipase D beta 2-like	Glycerophospholipid metabolism (ko00564);; Ether lipid metabolism (ko00565);; Endocytosis (ko04144)	[I]	Lipid transport and metabolism	Phospholipase D C terminal;; Phospholipase D Active site motif;; PLD-like domain	Phospholipase D beta 1 OS=Arabidopsis thaliana OX=3702 GN=PLDBETA1 PE=1 SV=4	I	Lipid transport and metabolism	PREDICTED: phospholipase D beta 2-like isoform X1 [Nelumbo nucifera]	molecular function: catalytic activity (GO:0003824)
RcHm_v2.0_Chr1g0313151.gene	--	1.48741	15	1.4162	14	2.50693	26	1.39956	14	1.4262	15	1.75256	19	--	--	--	--	--	Cellular Component: phragmoplast (GO:0009524);; Cellular Component: preprophase band (GO:0009574);; Cellular Component: cortical microtubule (GO:0055028);;	--	--	[T]	Signal transduction mechanisms	--	187-kDa microtubule-associated protein AIR9 OS=Arabidopsis thaliana OX=3702 GN=AIR9 PE=1 SV=1	S	Function unknown	PREDICTED: 187-kDa microtubule-associated protein AIR9 [Fragaria vesca subsp. vesca]	cellular component: cell (GO:0005623);; cellular component: cell part (GO:0044464);; cellular component: organelle (GO:0043226);; cellular component: organelle part (GO:0044422);; cellular component: supramolecular complex (GO:0099080)
RcHm_v2.0_Chr1g0313161.gene	--	7.93217	229	5.81688	165	6.39756	191	7.28484	210	7.50104	215	7.40628	225	0.551575	-0.107265	normal	--	--	Cellular Component: phragmoplast (GO:0009524);; Cellular Component: preprophase band (GO:0009574);; Cellular Component: cortical microtubule (GO:0055028);;	--	--	[T]	Signal transduction mechanisms	--	187-kDa microtubule-associated protein AIR9 OS=Arabidopsis thaliana OX=3702 GN=AIR9 PE=1 SV=1	S	Function unknown	PREDICTED: 187-kDa microtubule-associated protein AIR9 [Fragaria vesca subsp. vesca]	cellular component: cell (GO:0005623);; cellular component: cell part (GO:0044464);; cellular component: organelle (GO:0043226);; cellular component: organelle part (GO:0044422);; cellular component: supramolecular complex (GO:0099080)
RcHm_v2.0_Chr1g0313181.gene	--	5.86229	112	6.30102	118	6.25289	123	5.69473	108	5.22736	99	4.72691	95	0.0203061	-0.467744	normal	--	--	Cellular Component: plasma membrane (GO:0005886);; Biological Process: proteolysis (GO:0006508);; Biological Process: lipid transport (GO:0006869);; Molecular Function: peptidase activity (GO:0008233);; Molecular Function: lipid binding (GO:0008289);; Cellular Component: integral component of membrane (GO:0016021);; Cellular Component: anchored component of membrane (GO:0031225);;	--	--	--	--	Probable lipid transfer;; Protease inhibitor/seed storage/LTP family	Protein YLS3 OS=Arabidopsis thaliana OX=3702 GN=YLS3 PE=2 SV=1	S	Function unknown	PREDICTED: protein YLS3-like [Fragaria vesca subsp. vesca]	cellular component: cell (GO:0005623);; cellular component: membrane (GO:0016020);; cellular component: cell part (GO:0044464);; biological process: metabolic process (GO:0008152);; biological process: single-organism process (GO:0044699);; biological process: localization (GO:0051179);; molecular function: catalytic activity (GO:0003824);; molecular function: binding (GO:0005488);; cellular comp…
RcHm_v2.0_Chr1g0313191.gene	--	12.9886	606	11.63	533	12.965	626	8.77629	409	8.15929	378	8.91445	438	6.90204e-16	-0.784307	normal	[O]	Posttranslational modification, protein turnover, chaperones	Biological Process: proteolysis (GO:0006508);; Molecular Function: peptidase activity (GO:0008233);; Cellular Component: chloroplast stroma (GO:0009570);; Cellular Component: thylakoid (GO:0009579);; Cellular Component: chloroplast envelope (GO:0009941);;	--	--	--	--	Clp amino terminal domain, pathogenicity island component	ATP-dependent Clp protease ATP-binding subunit CLPT1, chloroplastic OS=Arabidopsis thaliana OX=3702 GN=CLPT1 PE=1 SV=1	O	Posttranslational modification, protein turnover, chaperones	PREDICTED: clp protease-related protein At4g12060, chloroplastic [Fragaria vesca subsp. vesca]	biological process: metabolic process (GO:0008152);; molecular function: catalytic activity (GO:0003824);; cellular component: cell (GO:0005623);; cellular component: organelle (GO:0043226);; cellular component: organelle part (GO:0044422);; cellular component: cell part (GO:0044464)
RcHm_v2.0_Chr1g0313211.gene	--	21.4341	1029	17.1038	806	17.7384	881	33.9579	1626	33.8078	1609	35.7303	1805	4.03516e-16	0.623821	normal	--	--	Molecular Function: calcium ion binding (GO:0005509);; Cellular Component: cytosol (GO:0005829);;	--	--	--	--	EF hand;; EF-hand domain;; EF-hand domain pair;; EF hand	Probable glutamate carboxypeptidase LAMP1 OS=Arabidopsis thaliana OX=3702 GN=LAMP1 PE=2 SV=1	S	Function unknown	PREDICTED: uncharacterized protein LOC101305690 [Fragaria vesca subsp. vesca]	molecular function: binding (GO:0005488);; cellular component: cell (GO:0005623);; cellular component: cell part (GO:0044464)
RcHm_v2.0_Chr1g0313221.gene	--	7.83163	251	7.22579	227	7.43469	246	16.5583	528	14.5584	462	16.1767	544	3.33883e-13	0.806046	normal	--	--	Biological Process: cellular protein metabolic process (GO:0044267);;	--	--	[O]	Posttranslational modification, protein turnover, chaperones	zinc-ribbon;; Ring finger domain;; RING-H2 zinc finger domain;; Zinc finger, C3HC4 type (RING finger);; RING-like zinc finger;; Zinc finger, C3HC4 type (RING finger)	E3 ubiquitin-protein ligase RING1-like OS=Arabidopsis thaliana OX=3702 GN=At3g19950 PE=1 SV=1	O	Posttranslational modification, protein turnover, chaperones	PREDICTED: E3 ubiquitin-protein ligase RING1-like isoform X2 [Fragaria vesca subsp. vesca]	biological process: metabolic process (GO:0008152);; biological process: cellular process (GO:0009987)
RcHm_v2.0_Chr1g0313251.gene	--	10.4243	460	11.0691	479	9.86552	450	13.0903	576	11.9642	523	16.8993	784	0.182339	0.161359	normal	[H]	Coenzyme transport and metabolism	Molecular Function: catalytic activity (GO:0003824);; Biological Process: Mo-molybdopterin cofactor biosynthetic process (GO:0006777);; Cellular Component: molybdopterin synthase complex (GO:0019008);; Molecular Function: metal ion binding (GO:0046872);; Molecular Function: 4 iron, 4 sulfur cluster binding (GO:0051539);;	K03639|0|pmum:103319124|K03639 GTP 3',8-cyclase [EC:4.1.99.22] | (RefSeq) cyclic pyranopterin monophosphate synthase, mitochondrial isoform X1	Folate biosynthesis (ko00790);; Sulfur relay system (ko04122)	[H]	Coenzyme transport and metabolism	Molybdenum Cofactor Synthesis C;; Radical SAM superfamily;; 4Fe-4S single cluster domain	GTP 3&apos;,8-cyclase, mitochondrial OS=Arabidopsis thaliana OX=3702 GN=CNX2 PE=1 SV=1	H	Coenzyme transport and metabolism	GTP 3&apos;,8-cyclase, mitochondrial [Prunus persica]	molecular function: catalytic activity (GO:0003824);; biological process: metabolic process (GO:0008152);; biological process: cellular process (GO:0009987);; cellular component: cell (GO:0005623);; cellular component: macromolecular complex (GO:0032991);; cellular component: cell part (GO:0044464);; molecular function: binding (GO:0005488)
RcHm_v2.0_Chr1g0313271.gene	--	24.6053	1366	21.0418	1147	21.9826	1263	35.9103	1990	33.7656	1860	37.6652	2201	3.61026e-10	0.412321	normal	[C]	Energy production and conversion	Molecular Function: citrate (Si)-synthase activity (GO:0004108);; Biological Process: tricarboxylic acid cycle (GO:0006099);; Molecular Function: lyase activity (GO:0016829);;	K01647|0|fve:101306555|K01647 citrate synthase [EC:2.3.3.1] | (RefSeq) citrate synthase, mitochondrial	Citrate cycle (TCA cycle) (ko00020);; Glyoxylate and dicarboxylate metabolism (ko00630);; Carbon metabolism (ko01200);; 2-Oxocarboxylic acid metabolism (ko01210);; Biosynthesis of amino acids (ko01230)	[C]	Energy production and conversion	Citrate synthase, C-terminal domain	Citrate synthase, mitochondrial OS=Citrus maxima OX=37334 GN=CIT PE=2 SV=1	C	Energy production and conversion	PREDICTED: citrate synthase, mitochondrial [Fragaria vesca subsp. vesca]	molecular function: catalytic activity (GO:0003824);; biological process: metabolic process (GO:0008152);; biological process: cellular process (GO:0009987);; biological process: single-organism process (GO:0044699)
RcHm_v2.0_Chr1g0313311.gene	--	1.36644	31	0.905804	20	1.20533	28	2.80585	62	2.2957	51	1.85725	44	0.0468464	0.652908	normal	--	--	Cellular Component: 1,3-beta-D-glucan synthase complex (GO:0000148);; Molecular Function: 1,3-beta-D-glucan synthase activity (GO:0003843);; Biological Process: (1->3)-beta-D-glucan biosynthetic process (GO:0006075);; Cellular Component: integral component of membrane (GO:0016021);;	K11000|3.36718e-51|pmum:103343514|K11000 callose synthase [EC:2.4.1.-] | (RefSeq) callose synthase 2-like	--	[M]	Cell wall/membrane/envelope biogenesis	Vta1 like	Callose synthase 2 OS=Arabidopsis thaliana OX=3702 GN=CALS2 PE=2 SV=3	S	Function unknown	PREDICTED: callose synthase 2-like isoform X2 [Fragaria vesca subsp. vesca]	cellular component: cell (GO:0005623);; cellular component: membrane (GO:0016020);; cellular component: macromolecular complex (GO:0032991);; cellular component: membrane part (GO:0044425);; cellular component: cell part (GO:0044464);; molecular function: catalytic activity (GO:0003824);; biological process: metabolic process (GO:0008152);; biological process: cellular process (GO:0009987);; biol…
RcHm_v2.0_Chr1g0313321.gene	--	1.08784	11	1.43643	14	1.04741	11	2.30417	22	1.82839	17	1.50962	15	--	--	--	--	--	Cellular Component: 1,3-beta-D-glucan synthase complex (GO:0000148);; Molecular Function: 1,3-beta-D-glucan synthase activity (GO:0003843);; Biological Process: (1->3)-beta-D-glucan biosynthetic process (GO:0006075);; Biological Process: regulation of cell shape (GO:0008360);; Cellular Component: integral component of membrane (GO:0016021);; Biological Process: cell wall organization (GO:0071555)…	--	--	[M]	Cell wall/membrane/envelope biogenesis	--	Callose synthase 2 OS=Arabidopsis thaliana OX=3702 GN=CALS2 PE=2 SV=3	S	Function unknown	PREDICTED: callose synthase 2-like, partial [Prunus mume]	cellular component: cell (GO:0005623);; cellular component: membrane (GO:0016020);; cellular component: macromolecular complex (GO:0032991);; cellular component: membrane part (GO:0044425);; cellular component: cell part (GO:0044464);; molecular function: catalytic activity (GO:0003824);; biological process: metabolic process (GO:0008152);; biological process: cellular process (GO:0009987);; biol…
RcHm_v2.0_Chr1g0313341.gene	--	5.42298	631	5.62528	643	5.46202	658	10.7753	1251	10.2831	1187	11.2155	1374	7.65658e-22	0.709218	normal	--	--	Cellular Component: 1,3-beta-D-glucan synthase complex (GO:0000148);; Molecular Function: 1,3-beta-D-glucan synthase activity (GO:0003843);; Biological Process: (1->3)-beta-D-glucan biosynthetic process (GO:0006075);; Cellular Component: integral component of membrane (GO:0016021);;	K11000|0|fve:101308209|K11000 callose synthase [EC:2.4.1.-] | (RefSeq) callose synthase 2-like	--	[M]	Cell wall/membrane/envelope biogenesis	1,3-beta-glucan synthase component;; 1,3-beta-glucan synthase subunit FKS1, domain-1;; Vta1 like	Callose synthase 2 OS=Arabidopsis thaliana OX=3702 GN=CALS2 PE=2 SV=3	S	Function unknown	PREDICTED: callose synthase 2-like isoform X2 [Fragaria vesca subsp. vesca]	cellular component: cell (GO:0005623);; cellular component: membrane (GO:0016020);; cellular component: macromolecular complex (GO:0032991);; cellular component: membrane part (GO:0044425);; cellular component: cell part (GO:0044464);; molecular function: catalytic activity (GO:0003824);; biological process: metabolic process (GO:0008152);; biological process: cellular process (GO:0009987);; biol…
RcHm_v2.0_Chr1g0313351.gene	--	17.8603	883	17.5603	852	16.5528	847	29.0745	1434	26.3468	1292	31.6635	1647	5.17424e-12	0.488157	normal	--	--	Cellular Component: 1,3-beta-D-glucan synthase complex (GO:0000148);; Molecular Function: 1,3-beta-D-glucan synthase activity (GO:0003843);; Biological Process: (1->3)-beta-D-glucan biosynthetic process (GO:0006075);; Cellular Component: integral component of membrane (GO:0016021);;	K11000|0|fve:101308209|K11000 callose synthase [EC:2.4.1.-] | (RefSeq) callose synthase 2-like	--	[M]	Cell wall/membrane/envelope biogenesis	1,3-beta-glucan synthase component	Callose synthase 3 OS=Arabidopsis thaliana OX=3702 GN=CALS3 PE=3 SV=3	S	Function unknown	PREDICTED: callose synthase 2-like isoform X1 [Fragaria vesca subsp. vesca]	cellular component: cell (GO:0005623);; cellular component: membrane (GO:0016020);; cellular component: macromolecular complex (GO:0032991);; cellular component: membrane part (GO:0044425);; cellular component: cell part (GO:0044464);; molecular function: catalytic activity (GO:0003824);; biological process: metabolic process (GO:0008152);; biological process: cellular process (GO:0009987);; biol…
RcHm_v2.0_Chr1g0313401.gene	--	4.66389	223	4.98038	234	5.02675	249	5.70406	272	4.34885	207	5.98697	302	0.446404	-0.124008	normal	--	--	--	K10666|0|fve:101308496|K10666 E3 ubiquitin-protein ligase RNF5 [EC:2.3.2.27] | (RefSeq) breast cancer type 1 susceptibility protein homolog	Protein processing in endoplasmic reticulum (ko04141)	[O]	Posttranslational modification, protein turnover, chaperones	Zinc finger, C3HC4 type (RING finger);; Prokaryotic RING finger family 4;; zinc-RING finger domain;; Zinc finger, C3HC4 type (RING finger);; Zinc finger, C3HC4 type (RING finger);; RING-type zinc-finger	E3 ubiquitin-protein ligase RMA2 OS=Arabidopsis thaliana OX=3702 GN=RMA2 PE=1 SV=1	O	Posttranslational modification, protein turnover, chaperones	PREDICTED: breast cancer type 1 susceptibility protein homolog [Fragaria vesca subsp. vesca]	--
RcHm_v2.0_Chr1g0313441.gene	--	10.7312	592	10.0473	545	10.5239	601	13.4319	740	12.5192	686	14.0459	816	0.308092	0.0996963	normal	--	--	Biological Process: defense response to fungus (GO:0050832);;	--	--	[R]	General function prediction only	ENT domain	Protein EMSY-LIKE 3 OS=Arabidopsis thaliana OX=3702 GN=EML3 PE=1 SV=1	S	Function unknown	PREDICTED: protein EMSY-LIKE 3 [Fragaria vesca subsp. vesca]	biological process: response to stimulus (GO:0050896);; biological process: multi-organism process (GO:0051704)
RcHm_v2.0_Chr1g0313571.gene	--	1.77563	42	2.7907	64	2.64676	64	3.47371	81	2.47986	58	2.61716	65	0.992314	-0.00344039	normal	[T]	Signal transduction mechanisms	Molecular Function: protein kinase activity (GO:0004672);; Molecular Function: ATP binding (GO:0005524);; Biological Process: protein phosphorylation (GO:0006468);;	K08853|0|fve:101309959|K08853 AP2-associated kinase [EC:2.7.11.1] | (RefSeq) AP2-associated protein kinase 1	--	[T]	Signal transduction mechanisms	Protein kinase domain;; Protein tyrosine kinase	CBL-interacting protein kinase 22 OS=Oryza sativa subsp. japonica OX=39947 GN=CIPK22 PE=2 SV=1	T	Signal transduction mechanisms	Serine/threonine protein kinase [Trema orientalis]	biological process: metabolic process (GO:0008152);; biological process: cellular process (GO:0009987);; molecular function: catalytic activity (GO:0003824);; molecular function: binding (GO:0005488)
RcHm_v2.0_Chr1g0313631.gene	--	4.00523	118	4.41524	128	4.24951	130	5.0348	149	3.84916	113	4.44366	138	0.408166	-0.171812	normal	[T]	Signal transduction mechanisms	--	K08853|0|fve:101309959|K08853 AP2-associated kinase [EC:2.7.11.1] | (RefSeq) AP2-associated protein kinase 1	--	[T]	Signal transduction mechanisms	Protein kinase domain;; Protein tyrosine kinase	CBL-interacting protein kinase 22 OS=Oryza sativa subsp. japonica OX=39947 GN=CIPK22 PE=2 SV=1	T	Signal transduction mechanisms	Serine/threonine protein kinase [Trema orientalis]	--
RcHm_v2.0_Chr1g0313661.gene	--	3.73903	282	3.52723	261	3.30906	258	2.12672	160	1.56349	117	2.31351	184	1.11411e-12	-1.04362	down	[G]	Carbohydrate transport and metabolism	Molecular Function: hydrolase activity, hydrolyzing O-glycosyl compounds (GO:0004553);; Biological Process: carbohydrate metabolic process (GO:0005975);;	K22279|0|pxb:103945826|K22279 vicianin beta-glucosidase [EC:3.2.1.119] | (RefSeq) vicianin hydrolase-like	--	[G]	Carbohydrate transport and metabolism	Glycosyl hydrolase family 1;; gag-polypeptide of LTR copia-type;; gag-polypeptide of LTR copia-type	Vicianin hydrolase (Fragment) OS=Vicia sativa subsp. nigra OX=3909 PE=1 SV=1	G	Carbohydrate transport and metabolism	PREDICTED: vicianin hydrolase-like [Pyrus x bretschneideri]	molecular function: catalytic activity (GO:0003824);; biological process: metabolic process (GO:0008152)
RcHm_v2.0_Chr1g0313741.gene	--	2.61495	132	1.86009	92	2.70563	141	2.60019	131	2.37231	118	2.41867	128	0.345142	-0.206929	normal	[G]	Carbohydrate transport and metabolism	Biological Process: carbohydrate metabolic process (GO:0005975);; Molecular Function: beta-glucosidase activity (GO:0008422);; Biological Process: response to salt stress (GO:0009651);; Biological Process: response to hormone (GO:0009725);; Biological Process: glucosinolate catabolic process (GO:0019762);;	K22279|0|fve:101310251|K22279 vicianin beta-glucosidase [EC:3.2.1.119] | (RefSeq) vicianin hydrolase-like	--	[G]	Carbohydrate transport and metabolism	Glycosyl hydrolase family 1	Vicianin hydrolase (Fragment) OS=Vicia sativa subsp. nigra OX=3909 PE=1 SV=1	G	Carbohydrate transport and metabolism	PREDICTED: vicianin hydrolase-like [Fragaria vesca subsp. vesca]	biological process: metabolic process (GO:0008152);; molecular function: catalytic activity (GO:0003824);; biological process: response to stimulus (GO:0050896);; biological process: cellular process (GO:0009987);; biological process: single-organism process (GO:0044699)
RcHm_v2.0_Chr1g0314081.gene	--	4.92382	334	4.39054	292	4.62557	325	8.62566	584	8.02604	540	8.87394	633	1.78867e-09	0.612496	normal	--	--	Cellular Component: cytoplasm (GO:0005737);; Cellular Component: integral component of membrane (GO:0016021);;	--	--	--	--	GDP-fucose protein O-fucosyltransferase	O-fucosyltransferase 20 OS=Arabidopsis thaliana OX=3702 GN=OFUT20 PE=1 SV=1	S	Function unknown	PREDICTED: uncharacterized protein At1g04910-like [Prunus mume]	cellular component: cell (GO:0005623);; cellular component: cell part (GO:0044464);; cellular component: membrane (GO:0016020);; cellular component: membrane part (GO:0044425)
RcHm_v2.0_Chr1g0314131.gene	--	22.0948	1757	22.5187	1759	23.6594	1947	74.5601	5918	75.5449	5960	77.2023	6463	2.00422e-151	1.47709	up	--	--	Cellular Component: chloroplast thylakoid membrane (GO:0009535);; Cellular Component: chloroplast stroma (GO:0009570);; Biological Process: jasmonic acid biosynthetic process (GO:0009695);; Cellular Component: chloroplast envelope (GO:0009941);; Molecular Function: linoleate 13S-lipoxygenase activity (GO:0016165);; Biological Process: oxylipin biosynthetic process (GO:0031408);; Biological Proces…	K00454|0|fve:101311411|K00454 lipoxygenase [EC:1.13.11.12] | (RefSeq) linoleate 13S-lipoxygenase 2-1, chloroplastic-like	Linoleic acid metabolism (ko00591);; alpha-Linolenic acid metabolism (ko00592)	--	--	Lipoxygenase;; PLAT/LH2 domain	Linoleate 13S-lipoxygenase 2-1, chloroplastic OS=Solanum tuberosum OX=4113 GN=LOX2.1 PE=1 SV=1	S	Function unknown	PREDICTED: linoleate 13S-lipoxygenase 2-1, chloroplastic-like [Fragaria vesca subsp. vesca]	cellular component: cell (GO:0005623);; cellular component: membrane (GO:0016020);; cellular component: organelle (GO:0043226);; cellular component: organelle part (GO:0044422);; cellular component: cell part (GO:0044464);; biological process: metabolic process (GO:0008152);; biological process: cellular process (GO:0009987);; biological process: single-organism process (GO:0044699);; molecular f…
RcHm_v2.0_Chr1g0314141.gene	--	1.43456	54	1.20613	45	1.04527	41	3.696	139	3.6267	136	3.74162	149	2.84749e-09	1.26552	up	--	--	Molecular Function: ATP binding (GO:0005524);; Molecular Function: phosphatidylinositol phosphate kinase activity (GO:0016307);; Biological Process: phosphatidylinositol phosphorylation (GO:0046854);; Molecular Function: metal ion binding (GO:0046872);;	--	--	[T]	Signal transduction mechanisms	--	1-phosphatidylinositol-3-phosphate 5-kinase FAB1B OS=Arabidopsis thaliana OX=3702 GN=FAB1B PE=2 SV=1	O	Posttranslational modification, protein turnover, chaperones	1-phosphatidylinositol-3-phosphate 5-kinase FAB1B-like isoform X1 [Durio zibethinus]	molecular function: binding (GO:0005488);; biological process: metabolic process (GO:0008152);; biological process: cellular process (GO:0009987);; molecular function: catalytic activity (GO:0003824);; biological process: single-organism process (GO:0044699)
RcHm_v2.0_Chr1g0314151.gene	--	10.4237	855	10.722	864	10.9544	930	33.0515	2706	34.428	2802	36.2103	3127	1.99131e-109	1.4317	up	--	--	Cellular Component: chloroplast thylakoid membrane (GO:0009535);; Cellular Component: chloroplast stroma (GO:0009570);; Biological Process: jasmonic acid biosynthetic process (GO:0009695);; Cellular Component: chloroplast envelope (GO:0009941);; Molecular Function: linoleate 13S-lipoxygenase activity (GO:0016165);; Biological Process: oxylipin biosynthetic process (GO:0031408);; Biological Proces…	K00454|0|fve:101311411|K00454 lipoxygenase [EC:1.13.11.12] | (RefSeq) linoleate 13S-lipoxygenase 2-1, chloroplastic-like	Linoleic acid metabolism (ko00591);; alpha-Linolenic acid metabolism (ko00592)	--	--	Lipoxygenase;; PLAT/LH2 domain	Linoleate 13S-lipoxygenase 2-1, chloroplastic OS=Solanum tuberosum OX=4113 GN=LOX2.1 PE=1 SV=1	S	Function unknown	PREDICTED: linoleate 13S-lipoxygenase 2-1, chloroplastic-like [Fragaria vesca subsp. vesca]	cellular component: cell (GO:0005623);; cellular component: membrane (GO:0016020);; cellular component: organelle (GO:0043226);; cellular component: organelle part (GO:0044422);; cellular component: cell part (GO:0044464);; biological process: metabolic process (GO:0008152);; biological process: cellular process (GO:0009987);; biological process: single-organism process (GO:0044699);; molecular f…
RcHm_v2.0_Chr1g0314251.gene	--	6.02982	352	5.28597	304	6.14209	372	5.13014	299	5.36905	311	6.33662	390	0.0172073	-0.303754	normal	[H]	Coenzyme transport and metabolism	Biological Process: porphyrin-containing compound biosynthetic process (GO:0006779);; Molecular Function: methyltransferase activity (GO:0008168);; Biological Process: methylation (GO:0032259);; Biological Process: oxidation-reduction process (GO:0055114);;	K02303|0|fve:101311702|K02303 uroporphyrin-III C-methyltransferase [EC:2.1.1.107] | (RefSeq) uroporphyrinogen-III C-methyltransferase	Porphyrin and chlorophyll metabolism (ko00860)	[H]	Coenzyme transport and metabolism	Tetrapyrrole (Corrin/Porphyrin) Methylases	Uroporphyrinogen-III C-methyltransferase OS=Cyanidium caldarium OX=2771 GN=cobA PE=3 SV=1	H	Coenzyme transport and metabolism	PREDICTED: uroporphyrinogen-III C-methyltransferase [Fragaria vesca subsp. vesca]	biological process: metabolic process (GO:0008152);; biological process: cellular process (GO:0009987);; molecular function: catalytic activity (GO:0003824);; biological process: single-organism process (GO:0044699)
RcHm_v2.0_Chr1g0314301.gene	--	26.5158	473	22.6902	398	19.6953	364	26.1002	465	23.3165	413	22.2594	418	0.150915	-0.188323	normal	--	--	Cellular Component: cytosol (GO:0005829);; Molecular Function: protein xylosyltransferase activity (GO:0030158);; Molecular Function: protein-disulfide reductase activity (GO:0047134);; Biological Process: oxidation-reduction process (GO:0055114);;	--	--	[S]	Function unknown	Eukaryotic protein of unknown function (DUF953)	Thioredoxin-like protein Clot OS=Arabidopsis thaliana OX=3702 GN=At5g42850 PE=2 SV=1	O	Posttranslational modification, protein turnover, chaperones	PREDICTED: thioredoxin-like protein Clot [Fragaria vesca subsp. vesca]	cellular component: cell (GO:0005623);; cellular component: cell part (GO:0044464);; molecular function: catalytic activity (GO:0003824);; biological process: metabolic process (GO:0008152);; biological process: single-organism process (GO:0044699)
RcHm_v2.0_Chr1g0314321.gene	--	76.8331	2395	75.8318	2322	82.1927	2652	40.5283	1261	44.424	1374	45.6702	1499	2.23241e-57	-1.09358	down	[J]	Translation, ribosomal structure and biogenesis	Molecular Function: nucleotide binding (GO:0000166);; Molecular Function: RNA binding (GO:0003723);; Cellular Component: chloroplast thylakoid membrane (GO:0009535);; Cellular Component: chloroplast stroma (GO:0009570);; Cellular Component: chloroplast envelope (GO:0009941);;	K13126|5.77121e-137|pmum:103330520|K13126 polyadenylate-binding protein | (RefSeq) 30S ribosomal protein 2, chloroplastic	RNA transport (ko03013);; mRNA surveillance pathway (ko03015);; RNA degradation (ko03018)	[R]	General function prediction only	RNA recognition motif. (a.k.a. RRM, RBD, or RNP domain)	30S ribosomal protein 2, chloroplastic OS=Arabidopsis thaliana OX=3702 GN=PSRP2 PE=2 SV=1	S	Function unknown	PREDICTED: 30S ribosomal protein 2, chloroplastic [Prunus mume]	molecular function: binding (GO:0005488);; cellular component: cell (GO:0005623);; cellular component: membrane (GO:0016020);; cellular component: organelle (GO:0043226);; cellular component: organelle part (GO:0044422);; cellular component: cell part (GO:0044464)
RcHm_v2.0_Chr1g0314331.gene	--	73.2494	1823	68.1944	1667	78.2096	2014	114.464	2843	102.114	2521	114.852	3009	6.86933e-07	0.33697	normal	--	--	Biological Process: ribosomal large subunit assembly (GO:0000027);; Biological Process: cytoplasmic translation (GO:0002181);; Molecular Function: structural constituent of ribosome (GO:0003735);; Cellular Component: cytosolic large ribosomal subunit (GO:0022625);;	K02934|2.55897e-121|fve:101312282|K02934 large subunit ribosomal protein L6e | (RefSeq) 60S ribosomal protein L6-like	Ribosome (ko03010)	[J]	Translation, ribosomal structure and biogenesis	Ribosomal protein L6e;; Ribosomal protein L6, N-terminal domain	60S ribosomal protein L6 OS=Mesembryanthemum crystallinum OX=3544 GN=RPL6 PE=2 SV=1	J	Translation, ribosomal structure and biogenesis	PREDICTED: 60S ribosomal protein L6-like [Fragaria vesca subsp. vesca]	biological process: cellular process (GO:0009987);; biological process: cellular component organization or biogenesis (GO:0071840);; biological process: metabolic process (GO:0008152);; molecular function: structural molecule activity (GO:0005198);; cellular component: cell (GO:0005623);; cellular component: macromolecular complex (GO:0032991);; cellular component: organelle (GO:0043226);; cellul…
RcHm_v2.0_Chr1g0314461.gene	--	0.381582	39	0.351323	36	0.396059	42	1.69045	173	1.8071	184	1.87053	202	1.89792e-20	1.89299	up	[R]	General function prediction only	--	--	--	--	--	TIR domain;; NB-ARC domain;; TIR domain;; Leucine Rich repeats (2 copies);; FNIP Repeat;; Leucine Rich Repeat	Disease resistance-like protein DSC1 OS=Arabidopsis thaliana OX=3702 GN=DSC1 PE=1 SV=1	S	Function unknown	protein SUPPRESSOR OF npr1-1, CONSTITUTIVE 1 isoform X1 [Prunus persica]	--
RcHm_v2.0_Chr1g0314471.gene	--	4.90882	69	3.5618	50	3.46347	51	12.2144	171	9.15072	128	13.3036	197	5.82124e-09	1.21059	up	--	--	--	--	--	--	--	PAN-like domain	G-type lectin S-receptor-like serine/threonine-protein kinase At4g27290 OS=Arabidopsis thaliana OX=3702 GN=At4g27290 PE=3 SV=4	T	Signal transduction mechanisms	PREDICTED: G-type lectin S-receptor-like serine/threonine-protein kinase At4g27290 isoform X5 [Malus domestica]	--
RcHm_v2.0_Chr1g0314481.gene	--	2.34824	53	1.89685	42	1.57082	37	5.80179	130	4.84472	108	6.00061	141	1.64627e-07	1.18145	up	--	--	--	--	--	--	--	Protein tyrosine kinase	G-type lectin S-receptor-like serine/threonine-protein kinase SD1-1 OS=Arabidopsis thaliana OX=3702 GN=SD11 PE=1 SV=1	T	Signal transduction mechanisms	hypothetical protein JCGZ_00738 [Jatropha curcas]	--
RcHm_v2.0_Chr1g0314491.gene	--	0.459085	50	0.5905	63	0.492314	55	1.98272	213	1.91018	204	1.89658	215	2.50618e-17	1.58017	up	[K]	Transcription	--	--	--	--	--	TIR domain;; NB-ARC domain;; Leucine Rich repeats (2 copies);; TIR domain;; Leucine rich repeat;; FNIP Repeat	Disease resistance-like protein DSC1 OS=Arabidopsis thaliana OX=3702 GN=DSC1 PE=1 SV=1	S	Function unknown	PREDICTED: TMV resistance protein N-like [Pyrus x bretschneideri]	--
RcHm_v2.0_Chr1g0314511.gene	--	0.497152	14	0.907735	24	0.681602	19	2.94833	79	2.40608	64	2.96303	83	2.45693e-07	1.53385	up	--	--	Biological Process: cellular process (GO:0009987);; Molecular Function: kinase activity (GO:0016301);;	--	--	--	--	--	G-type lectin S-receptor-like serine/threonine-protein kinase SD1-1 OS=Arabidopsis thaliana OX=3702 GN=SD11 PE=1 SV=1	T	Signal transduction mechanisms	hypothetical protein JCGZ_00738 [Jatropha curcas]	biological process: cellular process (GO:0009987);; molecular function: catalytic activity (GO:0003824)
RcHm_v2.0_Chr1g0314521.gene	--	0.731602	5	0.986922	6	0.847762	5	2.98087	17	2.40442	14	2.02307	12	--	--	--	--	--	Molecular Function: protein serine/threonine kinase activity (GO:0004674);; Molecular Function: ATP binding (GO:0005524);; Biological Process: protein phosphorylation (GO:0006468);; Cellular Component: integral component of membrane (GO:0016021);; Biological Process: recognition of pollen (GO:0048544);;	--	--	--	--	--	G-type lectin S-receptor-like serine/threonine-protein kinase B120 OS=Arabidopsis thaliana OX=3702 GN=B120 PE=2 SV=1	T	Signal transduction mechanisms	PREDICTED: LOW QUALITY PROTEIN: G-type lectin S-receptor-like serine/threonine-protein kinase At4g27290 [Malus domestica]	biological process: metabolic process (GO:0008152);; biological process: cellular process (GO:0009987);; molecular function: catalytic activity (GO:0003824);; molecular function: binding (GO:0005488);; cellular component: membrane (GO:0016020);; cellular component: membrane part (GO:0044425);; biological process: reproduction (GO:0000003);; biological process: reproductive process (GO:0022414);; …
RcHm_v2.0_Chr1g0314561.gene	--	1.74586	34	2.52065	48	2.37453	48	1.64104	32	1.55529	30	1.84534	38	0.0695426	-0.581993	normal	--	--	Cellular Component: endoplasmic reticulum (GO:0005783);; Biological Process: response to salt stress (GO:0009651);; Biological Process: ubiquitin-dependent ERAD pathway (GO:0030433);;	K10088|3.68098e-42|fve:101299894|K10088 protein OS-9 | (RefSeq) protein OS-9 homolog	Protein processing in endoplasmic reticulum (ko04141)	[R]	General function prediction only	--	Protein OS-9 homolog OS=Arabidopsis thaliana OX=3702 GN=OS9 PE=1 SV=1	O	Posttranslational modification, protein turnover, chaperones	PREDICTED: protein OS-9 homolog [Fragaria vesca subsp. vesca]	cellular component: cell (GO:0005623);; cellular component: organelle (GO:0043226);; cellular component: cell part (GO:0044464);; biological process: response to stimulus (GO:0050896);; biological process: metabolic process (GO:0008152);; biological process: cellular process (GO:0009987);; biological process: single-organism process (GO:0044699)
RcHm_v2.0_Chr1g0314661.gene	--	0.7976	22	1.11303	31	1.20758	35	1.38556	39	1.35083	37	1.02064	30	0.986009	0.00793029	normal	--	--	--	--	--	--	--	TIR domain;; TIR domain;; NB-ARC domain	TMV resistance protein N OS=Nicotiana glutinosa OX=35889 GN=N PE=1 SV=1	S	Function unknown	PREDICTED: TMV resistance protein N-like [Malus domestica]	--
RcHm_v2.0_Chr1g0314691.gene	--	0.280524	7	0.377496	9	0.067689	2	1.62766	38	1.67102	39	1.47494	36	5.10837e-06	1.84186	up	--	--	--	--	--	--	--	--	G-type lectin S-receptor-like serine/threonine-protein kinase SD1-1 OS=Arabidopsis thaliana OX=3702 GN=SD11 PE=1 SV=1	T	Signal transduction mechanisms	hypothetical protein JCGZ_00738 [Jatropha curcas]	--
RcHm_v2.0_Chr1g0314701.gene	--	0.085617	4	0	0	0.042469	2	1.23163	54	1.35032	59	1.16004	54	4.32882e-15	3.20081	up	[R]	General function prediction only	--	--	--	--	--	NB-ARC domain;; TIR domain;; TIR domain	TMV resistance protein N OS=Nicotiana glutinosa OX=35889 GN=N PE=1 SV=1	S	Function unknown	PREDICTED: TMV resistance protein N-like [Pyrus x bretschneideri]	--
RcHm_v2.0_Chr1g0314751.gene	--	0	0	1.16363	16	1.45791	21	5.11703	71	6.06763	84	5.60255	82	0.102426	0.834143	normal	--	--	--	--	--	--	--	PAN-like domain	G-type lectin S-receptor-like serine/threonine-protein kinase At4g27290 OS=Arabidopsis thaliana OX=3702 GN=At4g27290 PE=3 SV=4	T	Signal transduction mechanisms	PREDICTED: G-type lectin S-receptor-like serine/threonine-protein kinase At4g27290 isoform X6 [Malus domestica]	--
RcHm_v2.0_Chr1g0314761.gene	--	2.30062	60	2.31483	60	2.81818	76	8.53129	222	8.00477	207	9.65988	265	3.14859e-17	1.49797	up	--	--	--	--	--	--	--	--	G-type lectin S-receptor-like serine/threonine-protein kinase SD1-1 OS=Arabidopsis thaliana OX=3702 GN=SD11 PE=1 SV=1	--	--	hypothetical protein JCGZ_00738 [Jatropha curcas]	--
RcHm_v2.0_Chr1g0314781.gene	--	11.7406	546	11.3874	520	10.7308	516	11.627	540	13.9726	644	12.7348	623	0.57408	-0.0694351	normal	[O]	Posttranslational modification, protein turnover, chaperones	Biological Process: nuclear membrane fusion (GO:0000740);; Molecular Function: ATP binding (GO:0005524);; Cellular Component: mitochondrion (GO:0005739);; Biological Process: response to heat (GO:0009408);; Biological Process: embryo sac cellularization (GO:0009558);; Biological Process: polar nucleus fusion (GO:0010197);; Biological Process: synergid death (GO:0010198);; Molecular Function: heat…	K03686|0|fve:101313152|K03686 molecular chaperone DnaJ | (RefSeq) chaperone protein dnaJ 1, mitochondrial	--	[O]	Posttranslational modification, protein turnover, chaperones	DnaJ C terminal domain;; DnaJ domain;; DnaJ central domain	Chaperone protein dnaJ GFA2, mitochondrial OS=Arabidopsis thaliana OX=3702 GN=GFA2 PE=2 SV=1	O	Posttranslational modification, protein turnover, chaperones	PREDICTED: chaperone protein dnaJ 1, mitochondrial [Fragaria vesca subsp. vesca]	biological process: cellular process (GO:0009987);; biological process: single-organism process (GO:0044699);; biological process: cellular component organization or biogenesis (GO:0071840);; molecular function: binding (GO:0005488);; cellular component: cell (GO:0005623);; cellular component: organelle (GO:0043226);; cellular component: cell part (GO:0044464);; biological process: response to st…
RcHm_v2.0_Chr1g0314821.gene	--	0.121593	5	0	0	0	0	1.95743	75	2.1231	81	1.75676	71	1.61042e-20	3.69768	up	[QV]	Secondary metabolites biosynthesis, transport and catabolism;; Defense mechanisms	Molecular Function: monooxygenase activity (GO:0004497);; Molecular Function: iron ion binding (GO:0005506);; Cellular Component: integral component of membrane (GO:0016021);; Molecular Function: oxidoreductase activity, acting on paired donors, with incorporation or reduction of molecular oxygen (GO:0016705);; Molecular Function: heme binding (GO:0020037);; Biological Process: oxidation-reductio…	K23814|0|fve:101314020|K23814 cytochrome P450 family 705 subfamily A [EC:1.14.-.-] | (RefSeq) cytochrome P450 705A20	--	[Q]	Secondary metabolites biosynthesis, transport and catabolism	Cytochrome P450	Cytochrome P450 705A22 OS=Arabidopsis thaliana OX=3702 GN=CYP705A22 PE=2 SV=1	Q	Secondary metabolites biosynthesis, transport and catabolism	PREDICTED: cytochrome P450 705A20 [Fragaria vesca subsp. vesca]	biological process: metabolic process (GO:0008152);; biological process: single-organism process (GO:0044699);; molecular function: catalytic activity (GO:0003824);; molecular function: binding (GO:0005488);; cellular component: membrane (GO:0016020);; cellular component: membrane part (GO:0044425)
RcHm_v2.0_Chr1g0314831.gene	--	16.6042	417	13.4272	332	12.0828	314	19.0432	478	15.4624	386	17.4209	461	0.732108	0.052287	normal	[S]	Function unknown	Cellular Component: nucleus (GO:0005634);;	K09131|2.00386e-166|fve:101314597|K09131 uncharacterized protein | (RefSeq) UPF0235 protein At5g63440	--	[S]	Function unknown	Uncharacterised ACR, YggU family COG1872	UPF0235 protein At5g63440 OS=Arabidopsis thaliana OX=3702 GN=At5g63440 PE=1 SV=1	S	Function unknown	PREDICTED: UPF0235 protein At5g63440 isoform X1 [Fragaria vesca subsp. vesca]	cellular component: cell (GO:0005623);; cellular component: organelle (GO:0043226);; cellular component: cell part (GO:0044464)
RcHm_v2.0_Chr1g0314841.gene	--	42.6928	2210	37.6151	1912	36.4241	1951	38.8864	2009	36.6048	1880	40.7964	2223	4.54772e-05	-0.255882	normal	--	--	Molecular Function: translation elongation factor activity (GO:0003746);; Cellular Component: eukaryotic translation elongation factor 1 complex (GO:0005853);; Biological Process: translational elongation (GO:0006414);;	K03232|2.09058e-120|fve:101314310|K03232 elongation factor 1-beta | (RefSeq) elongation factor 1-delta 1-like	--	[K]	Transcription	EF-1 guanine nucleotide exchange domain	Elongation factor 1-delta 2 OS=Arabidopsis thaliana OX=3702 GN=At2g18110 PE=1 SV=1	J	Translation, ribosomal structure and biogenesis	PREDICTED: elongation factor 1-delta 1-like isoform X1 [Fragaria vesca subsp. vesca]	biological process: metabolic process (GO:0008152);; biological process: cellular process (GO:0009987);; molecular function: binding (GO:0005488);; cellular component: cell (GO:0005623);; cellular component: macromolecular complex (GO:0032991);; cellular component: cell part (GO:0044464)
RcHm_v2.0_Chr1g0314881.gene	--	2.44496	90	2.72103	99	2.29297	88	4.93082	181	4.19403	153	5.13178	199	0.000314262	0.651171	normal	[R]	General function prediction only	Molecular Function: GTP binding (GO:0005525);; Cellular Component: intracellular (GO:0005622);; Biological Process: small GTPase mediated signal transduction (GO:0007264);;	K07904|1.35051e-157|fve:101314884|K07904 Ras-related protein Rab-11A | (RefSeq) ras-related protein RABA4c	Endocytosis (ko04144)	[U]	Intracellular trafficking, secretion, and vesicular transport	Ras family;; Ras of Complex, Roc, domain of DAPkinase;; ADP-ribosylation factor family;; 50S ribosome-binding GTPase	Ras-related protein RGP1 OS=Oryza sativa subsp. japonica OX=39947 GN=RGP1 PE=2 SV=2	S	Function unknown	PREDICTED: ras-related protein RABA4c [Fragaria vesca subsp. vesca]	molecular function: binding (GO:0005488);; cellular component: cell (GO:0005623);; cellular component: cell part (GO:0044464);; biological process: cellular process (GO:0009987);; biological process: signaling (GO:0023052);; biological process: single-organism process (GO:0044699);; biological process: response to stimulus (GO:0050896);; biological process: biological regulation (GO:0065007)
RcHm_v2.0_Chr1g0314891.gene	--	6.35859	264	6.77279	276	5.9769	257	6.8644	284	6.80369	280	7.05368	308	0.34763	-0.133904	normal	--	--	Biological Process: transcription from RNA polymerase II promoter (GO:0006366);; Molecular Function: protein dimerization activity (GO:0046983);;	--	--	--	--	Helix-loop-helix DNA-binding domain	Transcription factor bHLH130 OS=Arabidopsis thaliana OX=3702 GN=BHLH130 PE=1 SV=1	K	Transcription	PREDICTED: transcription factor bHLH130-like [Fragaria vesca subsp. vesca]	biological process: metabolic process (GO:0008152);; biological process: cellular process (GO:0009987);; molecular function: binding (GO:0005488)
RcHm_v2.0_Chr1g0314901.gene	--	20.1839	1043	20.3795	1034	18.9033	1010	23.7113	1222	22.4113	1148	24.3072	1322	0.928728	-0.00825796	normal	--	--	Molecular Function: RNA binding (GO:0003723);; Biological Process: RNA processing (GO:0006396);;	K13096|0|fve:101315178|K13096 splicing factor 4 | (RefSeq) SURP and G-patch domain-containing protein 1-like protein	--	[R]	General function prediction only	G-patch domain;; Surp module;; G-patch domain	SURP and G-patch domain-containing protein 1-like protein OS=Arabidopsis thaliana OX=3702 GN=At3g52120 PE=2 SV=1	S	Function unknown	PREDICTED: SURP and G-patch domain-containing protein 1-like protein [Fragaria vesca subsp. vesca]	molecular function: binding (GO:0005488);; biological process: metabolic process (GO:0008152);; biological process: cellular process (GO:0009987)
RcHm_v2.0_Chr1g0314931.gene	--	40.4637	1629	37.3095	1475	38.3709	1598	24.8868	1000	21.1552	845	22.1895	940	9.8005e-44	-1.01341	down	[K]	Transcription	--	--	--	[R]	General function prediction only	Leucine rich repeat;; Leucine Rich repeats (2 copies);; Leucine Rich Repeat;; Leucine Rich repeat;; Leucine rich repeat N-terminal domain	DNA damage-repair/toleration protein DRT100 OS=Arabidopsis thaliana OX=3702 GN=DRT100 PE=2 SV=2	S	Function unknown	PREDICTED: DNA-damage-repair/toleration protein DRT100 [Fragaria vesca subsp. vesca]	--
RcHm_v2.0_Chr1g0314951.gene	--	0	0	0	0	0.179106	2	2.09743	20	1.60197	15	1.35973	14	--	--	--	--	--	Molecular Function: structural constituent of ribosome (GO:0003735);; Cellular Component: ribosome (GO:0005840);; Biological Process: translation (GO:0006412);;	K02910|1.95078e-62|fve:101291562|K02910 large subunit ribosomal protein L31e | (RefSeq) 60S ribosomal protein L31-like	Ribosome (ko03010)	[J]	Translation, ribosomal structure and biogenesis	Ribosomal protein L31e	60S ribosomal protein L31 OS=Perilla frutescens OX=48386 GN=RPL31 PE=2 SV=1	J	Translation, ribosomal structure and biogenesis	60S ribosomal protein L31 [Morus notabilis]	molecular function: structural molecule activity (GO:0005198);; cellular component: cell (GO:0005623);; cellular component: macromolecular complex (GO:0032991);; cellular component: organelle (GO:0043226);; cellular component: cell part (GO:0044464);; biological process: metabolic process (GO:0008152);; biological process: cellular process (GO:0009987)
RcHm_v2.0_Chr1g0314961.gene	--	22.8851	523	24.3737	547	22.8484	540	28.3806	647	27.2169	617	30.1031	724	0.747253	0.036405	normal	[K]	Transcription	Biological Process: mRNA splicing, via spliceosome (GO:0000398);; Molecular Function: RNA binding (GO:0003723);; Cellular Component: U6 snRNP (GO:0005688);; Cellular Component: U12-type spliceosomal complex (GO:0005689);; Cellular Component: small nucleolar ribonucleoprotein complex (GO:0005732);; Cellular Component: viral nucleocapsid (GO:0019013);; Cellular Component: U2-type prespliceosome (GO…	K12626|3.03752e-61|pxb:103954881|K12626 U6 snRNA-associated Sm-like protein LSm7 | (RefSeq) sm-like protein LSM7	RNA degradation (ko03018);; Spliceosome (ko03040)	[A]	RNA processing and modification	LSM domain	Sm-like protein LSM7 OS=Arabidopsis thaliana OX=3702 GN=LSM7 PE=1 SV=1	K	Transcription	hypothetical protein GOBAR_DD28806 [Gossypium barbadense]	biological process: metabolic process (GO:0008152);; biological process: cellular process (GO:0009987);; molecular function: binding (GO:0005488);; cellular component: cell (GO:0005623);; cellular component: macromolecular complex (GO:0032991);; cellular component: organelle (GO:0043226);; cellular component: organelle part (GO:0044422);; cellular component: cell part (GO:0044464);; cellular comp…
RcHm_v2.0_Chr1g0314971.gene	--	21.3663	593	18.6623	509	18.922	544	31.2288	865	31.1866	859	34.6194	1011	5.59554e-08	0.462405	normal	--	--	Molecular Function: DNA binding (GO:0003677);; Molecular Function: ubiquitin-protein transferase activity (GO:0004842);; Cellular Component: nucleus (GO:0005634);; Biological Process: response to osmotic stress (GO:0006970);; Molecular Function: zinc ion binding (GO:0008270);; Biological Process: response to water deprivation (GO:0009414);; Biological Process: protein autoubiquitination (GO:00518…	--	--	[R]	General function prediction only	AN1-like Zinc finger;; A20-like zinc finger	Zinc finger A20 and AN1 domain-containing stress-associated protein 5 OS=Arabidopsis thaliana OX=3702 GN=SAP5 PE=2 SV=1	S	Function unknown	PREDICTED: zinc finger A20 and AN1 domain-containing stress-associated protein 5 [Fragaria vesca subsp. vesca]	molecular function: binding (GO:0005488);; molecular function: catalytic activity (GO:0003824);; cellular component: cell (GO:0005623);; cellular component: organelle (GO:0043226);; cellular component: cell part (GO:0044464);; biological process: response to stimulus (GO:0050896);; biological process: metabolic process (GO:0008152);; biological process: cellular process (GO:0009987)
RcHm_v2.0_Chr1g0314991.gene	--	11.4174	812	10.4533	730	10.2639	755	14.5441	1032	14.0812	994	16.0578	1202	0.00513897	0.222022	normal	[J]	Translation, ribosomal structure and biogenesis	Molecular Function: organic cyclic compound binding (GO:0097159);; Molecular Function: heterocyclic compound binding (GO:1901363);;	--	--	[A]	RNA processing and modification	RNA recognition motif. (a.k.a. RRM, RBD, or RNP domain);; PWI domain	Polyadenylate-binding protein 2 OS=Arabidopsis thaliana OX=3702 GN=PABN2 PE=1 SV=1	S	Function unknown	PREDICTED: nucleolin 2 [Fragaria vesca subsp. vesca]	molecular function: binding (GO:0005488)
RcHm_v2.0_Chr1g0315001.gene	--	1.57742	136	1.36649	116	1.34765	120	1.75845	151	1.82721	156	2.03511	184	0.515031	0.129538	normal	[R]	General function prediction only	--	--	--	[T]	Signal transduction mechanisms	NB-ARC domain;; Leucine Rich repeats (2 copies)	Putative disease resistance RPP13-like protein 1 OS=Arabidopsis thaliana OX=3702 GN=RPPL1 PE=3 SV=1	S	Function unknown	PREDICTED: putative disease resistance RPP13-like protein 1 [Fragaria vesca subsp. vesca]	--
RcHm_v2.0_Chr1g0315031.gene	--	0	0	0	0	0	0	1.81807	35	1.08049	21	1.54852	31	--	--	--	[E]	Amino acid transport and metabolism	Cellular Component: endoplasmic reticulum (GO:0005783);; Biological Process: purine nucleobase catabolic process (GO:0006145);; Biological Process: ureide catabolic process (GO:0010136);; Molecular Function: allantoate deiminase activity (GO:0047652);;	K02083|1.52732e-97|fve:101299647|K02083 allantoate deiminase [EC:3.5.3.9] | (RefSeq) allantoate deiminase	Purine metabolism (ko00230)	--	--	Peptidase family M20/M25/M40	Allantoate deiminase 1 OS=Glycine max OX=3847 GN=AAH1 PE=1 SV=1	E	Amino acid transport and metabolism	PREDICTED: allantoate deiminase [Fragaria vesca subsp. vesca]	cellular component: cell (GO:0005623);; cellular component: organelle (GO:0043226);; cellular component: cell part (GO:0044464);; biological process: metabolic process (GO:0008152);; biological process: cellular process (GO:0009987);; biological process: single-organism process (GO:0044699);; molecular function: catalytic activity (GO:0003824)
RcHm_v2.0_Chr1g0315141.gene	--	0.362413	9	1.47493	33	1.67376	40	1.31875	30	1.31441	30	1.47283	36	0.936379	-0.0394301	normal	[E]	Amino acid transport and metabolism	Cellular Component: endoplasmic reticulum (GO:0005783);; Biological Process: purine nucleobase catabolic process (GO:0006145);; Biological Process: ureide catabolic process (GO:0010136);; Molecular Function: allantoate deiminase activity (GO:0047652);;	K02083|0|fve:101299647|K02083 allantoate deiminase [EC:3.5.3.9] | (RefSeq) allantoate deiminase	Purine metabolism (ko00230)	--	--	Peptidase family M20/M25/M40	Allantoate deiminase OS=Arabidopsis thaliana OX=3702 GN=AAH PE=1 SV=2	E	Amino acid transport and metabolism	PREDICTED: allantoate deiminase [Fragaria vesca subsp. vesca]	cellular component: cell (GO:0005623);; cellular component: organelle (GO:0043226);; cellular component: cell part (GO:0044464);; biological process: metabolic process (GO:0008152);; biological process: cellular process (GO:0009987);; biological process: single-organism process (GO:0044699);; molecular function: catalytic activity (GO:0003824)
RcHm_v2.0_Chr1g0315201.gene	--	0	0	1.23616	23	0	0	1.205	23	1.32333	25	1.49211	30	0.606603	0.223461	normal	[E]	Amino acid transport and metabolism	Cellular Component: endoplasmic reticulum (GO:0005783);; Biological Process: purine nucleobase catabolic process (GO:0006145);; Biological Process: ureide catabolic process (GO:0010136);; Molecular Function: allantoate deiminase activity (GO:0047652);;	K02083|2.62745e-131|fve:101299647|K02083 allantoate deiminase [EC:3.5.3.9] | (RefSeq) allantoate deiminase	Purine metabolism (ko00230)	--	--	Peptidase family M20/M25/M40	Allantoate deiminase 2 OS=Glycine max OX=3847 GN=AAH2 PE=1 SV=1	E	Amino acid transport and metabolism	PREDICTED: allantoate deiminase [Fragaria vesca subsp. vesca]	cellular component: cell (GO:0005623);; cellular component: organelle (GO:0043226);; cellular component: cell part (GO:0044464);; biological process: metabolic process (GO:0008152);; biological process: cellular process (GO:0009987);; biological process: single-organism process (GO:0044699);; molecular function: catalytic activity (GO:0003824)
RcHm_v2.0_Chr1g0315241.gene	--	0.54335	8	0	0	0	0	2.08555	30	2.63562	37	2.29147	34	0.0952841	0.788081	normal	[E]	Amino acid transport and metabolism	Cellular Component: endoplasmic reticulum (GO:0005783);; Biological Process: purine nucleobase catabolic process (GO:0006145);; Biological Process: ureide catabolic process (GO:0010136);; Molecular Function: allantoate deiminase activity (GO:0047652);;	K02083|1.76914e-75|fve:101299647|K02083 allantoate deiminase [EC:3.5.3.9] | (RefSeq) allantoate deiminase	Purine metabolism (ko00230)	--	--	Peptidase family M20/M25/M40	Allantoate deiminase 1 OS=Glycine max OX=3847 GN=AAH1 PE=1 SV=1	E	Amino acid transport and metabolism	PREDICTED: allantoate deiminase [Fragaria vesca subsp. vesca]	cellular component: cell (GO:0005623);; cellular component: organelle (GO:0043226);; cellular component: cell part (GO:0044464);; biological process: metabolic process (GO:0008152);; biological process: cellular process (GO:0009987);; biological process: single-organism process (GO:0044699);; molecular function: catalytic activity (GO:0003824)
RcHm_v2.0_Chr1g0315261.gene	--	0.188557	8	0.233017	10	0.239856	11	2.18599	90	2.16181	88	2.14195	92	1.48901e-16	2.57429	up	--	--	Molecular Function: protein serine/threonine kinase activity (GO:0004674);; Molecular Function: ATP binding (GO:0005524);; Biological Process: protein phosphorylation (GO:0006468);;	K00924|4.82412e-51|bvg:104895576|K00924 kinase [EC:2.7.1.-] | (RefSeq) CDPK-related kinase 5	--	[T]	Signal transduction mechanisms	--	CDPK-related protein kinase OS=Daucus carota OX=4039 GN=CRK PE=2 SV=1	T	Signal transduction mechanisms	CDPK-related kinase 5 [Prunus avium]	biological process: metabolic process (GO:0008152);; biological process: cellular process (GO:0009987);; molecular function: catalytic activity (GO:0003824);; molecular function: binding (GO:0005488)
RcHm_v2.0_Chr1g0315551.gene	--	0.240867	17	0.264197	18	0.247906	18	1.15731	80	1.08107	74	1.10544	80	7.23033e-09	1.68458	up	[K]	Transcription	--	--	--	[R]	General function prediction only	Leucine rich repeat;; Leucine Rich repeats (2 copies);; Leucine rich repeat N-terminal domain;; Leucine Rich Repeat;; Leucine Rich repeat;; Leucine Rich Repeat	Receptor-like protein EIX2 OS=Solanum lycopersicum OX=4081 GN=EIX2 PE=1 SV=2	S	Function unknown	PREDICTED: probable leucine-rich repeat receptor-like protein kinase At1g35710 [Fragaria vesca subsp. vesca]	--
RcHm_v2.0_Chr1g0315571.gene	--	10.8973	437	14.8774	586	12.4664	517	7.53833	302	8.16805	325	8.1683	345	8.80151e-14	-0.91575	normal	--	--	Molecular Function: nucleic acid binding (GO:0003676);; Biological Process: cellular macromolecule metabolic process (GO:0044260);; Biological Process: nucleic acid metabolic process (GO:0090304);;	K11593|4.28452e-40|fve:101303110|K11593 eukaryotic translation initiation factor 2C | (RefSeq) protein argonaute 16-like	--	[J]	Translation, ribosomal structure and biogenesis	N-terminal domain of argonaute	Protein argonaute 6 OS=Arabidopsis thaliana OX=3702 GN=AGO6 PE=2 SV=2	J	Translation, ribosomal structure and biogenesis	PREDICTED: protein argonaute 16-like [Fragaria vesca subsp. vesca]	molecular function: binding (GO:0005488);; biological process: metabolic process (GO:0008152);; biological process: cellular process (GO:0009987)
RcHm_v2.0_Chr1g0315741.gene	--	3.41613	146	4.15214	174	3.73216	165	5.1737	220	4.99782	212	5.74587	258	0.156702	0.233337	normal	--	--	Molecular Function: transferase activity, transferring acyl groups other than amino-acyl groups (GO:0016747);;	--	--	--	--	Transferase family	Anthocyanin 5-aromatic acyltransferase OS=Gentiana triflora OX=55190 PE=1 SV=1	S	Function unknown	anthocyanin 5-aromatic acyltransferase-like [Prunus avium]	molecular function: catalytic activity (GO:0003824)
RcHm_v2.0_Chr1g0315781.gene	--	13.5136	558	11.4841	465	11.7604	502	18.4565	760	17.6454	722	20.3548	884	7.69751e-05	0.363178	normal	--	--	Molecular Function: zinc ion binding (GO:0008270);;	--	--	[O]	Posttranslational modification, protein turnover, chaperones	Torus domain;; Zinc finger C-x8-C-x5-C-x3-H type (and similar);; Zinc finger, C3HC4 type (RING finger);; Ring finger domain	Putative RING-type E3 ubiquitin transferase C3H69 OS=Arabidopsis thaliana OX=3702 GN=At3g63550 PE=3 SV=1	S	Function unknown	PREDICTED: zinc finger CCCH domain-containing protein 69 isoform X1 [Fragaria vesca subsp. vesca]	molecular function: binding (GO:0005488)
RcHm_v2.0_Chr1g0315841.gene	--	188.824	9764	179.288	9104	173.857	9303	207.741	10721	193.357	9919	213.856	11642	0.119592	-0.0698294	normal	--	--	Molecular Function: ATP:ADP antiporter activity (GO:0005471);; Molecular Function: copper ion binding (GO:0005507);; Cellular Component: cell wall (GO:0005618);; Cellular Component: nucleolus (GO:0005730);; Cellular Component: mitochondrial inner membrane (GO:0005743);; Cellular Component: vacuolar membrane (GO:0005774);; Cellular Component: plasma membrane (GO:0005886);; Cellular Component: chlo…	K05863|0|fve:101294394|K05863 solute carrier family 25 (mitochondrial adenine nucleotide translocator), member 4/5/6/31 | (RefSeq) ADP,ATP carrier protein 1, mitochondrial	--	[C]	Energy production and conversion	Mitochondrial carrier protein	ADP,ATP carrier protein 1, mitochondrial OS=Gossypium hirsutum OX=3635 GN=ANT1 PE=2 SV=1	U	Intracellular trafficking, secretion, and vesicular transport	PREDICTED: ADP,ATP carrier protein 1, mitochondrial [Fragaria vesca subsp. vesca]	biological process: single-organism process (GO:0044699);; biological process: localization (GO:0051179);; molecular function: transporter activity (GO:0005215);; molecular function: binding (GO:0005488);; cellular component: cell (GO:0005623);; cellular component: cell part (GO:0044464);; cellular component: organelle (GO:0043226);; cellular component: organelle part (GO:0044422);; cellular comp…
RcHm_v2.0_Chr1g0315851.gene	--	29.2753	1623	27.77	1512	31.7325	1820	40.366	2233	37.4505	2060	42.5183	2481	0.0113255	0.182761	normal	--	--	Molecular Function: ATP:ADP antiporter activity (GO:0005471);; Molecular Function: copper ion binding (GO:0005507);; Cellular Component: cell wall (GO:0005618);; Cellular Component: nucleolus (GO:0005730);; Cellular Component: mitochondrial inner membrane (GO:0005743);; Cellular Component: vacuolar membrane (GO:0005774);; Cellular Component: plasma membrane (GO:0005886);; Cellular Component: chlo…	K05863|0|fve:101294394|K05863 solute carrier family 25 (mitochondrial adenine nucleotide translocator), member 4/5/6/31 | (RefSeq) ADP,ATP carrier protein 1, mitochondrial	--	[C]	Energy production and conversion	Mitochondrial carrier protein	ADP,ATP carrier protein 1, mitochondrial OS=Gossypium hirsutum OX=3635 GN=ANT1 PE=2 SV=1	U	Intracellular trafficking, secretion, and vesicular transport	PREDICTED: ADP,ATP carrier protein 1, mitochondrial [Fragaria vesca subsp. vesca]	biological process: single-organism process (GO:0044699);; biological process: localization (GO:0051179);; molecular function: transporter activity (GO:0005215);; molecular function: binding (GO:0005488);; cellular component: cell (GO:0005623);; cellular component: cell part (GO:0044464);; cellular component: organelle (GO:0043226);; cellular component: organelle part (GO:0044422);; cellular comp…
RcHm_v2.0_Chr1g0315871.gene	--	2.40319	124	2.13118	108	2.6615	142	1.30671	68	1.3695	70	1.47927	81	8.84669e-07	-0.991766	normal	--	--	Molecular Function: ubiquitin-protein transferase activity (GO:0004842);; Molecular Function: zinc ion binding (GO:0008270);; Molecular Function: ubiquitin conjugating enzyme binding (GO:0031624);; Biological Process: negative regulation of organ growth (GO:0046621);; Biological Process: floral organ development (GO:0048437);; Biological Process: protein autoubiquitination (GO:0051865);;	K19045|1.15053e-153|fve:101294978|K19045 E3 ubiquitin-protein ligase BIG BROTHER and related proteins [EC:2.3.2.27] | (RefSeq) E3 ubiquitin ligase BIG BROTHER	--	[O]	Posttranslational modification, protein turnover, chaperones	Ring finger domain;; RING-H2 zinc finger domain;; Zinc finger, C3HC4 type (RING finger);; RING-like zinc finger;; Zinc finger, C3HC4 type (RING finger)	E3 ubiquitin ligase BIG BROTHER OS=Arabidopsis thaliana OX=3702 GN=BB PE=1 SV=1	O	Posttranslational modification, protein turnover, chaperones	PREDICTED: E3 ubiquitin ligase BIG BROTHER [Fragaria vesca subsp. vesca]	molecular function: catalytic activity (GO:0003824);; molecular function: binding (GO:0005488);; biological process: biological regulation (GO:0065007);; biological process: reproduction (GO:0000003);; biological process: reproductive process (GO:0022414);; biological process: developmental process (GO:0032502);; biological process: metabolic process (GO:0008152);; biological process: cellular pr…
RcHm_v2.0_Chr1g0315911.gene	--	75.8858	2665	71.5164	2466	67.8837	2467	73.3465	2571	65.076	2267	74.2909	2747	2.16547e-06	-0.268679	normal	[C]	Energy production and conversion	Biological Process: ATP synthesis coupled proton transport (GO:0015986);; Cellular Component: membrane (GO:0016020);; Molecular Function: proton-transporting ATP synthase activity, rotational mechanism (GO:0046933);;	K02137|3.45232e-132|fve:101295269|K02137 F-type H+-transporting ATPase subunit O | (RefSeq) ATP synthase subunit O, mitochondrial	Oxidative phosphorylation (ko00190)	[C]	Energy production and conversion	ATP synthase delta (OSCP) subunit	ATP synthase subunit O, mitochondrial OS=Ipomoea batatas OX=4120 PE=1 SV=1	C	Energy production and conversion	PREDICTED: ATP synthase subunit O, mitochondrial [Fragaria vesca subsp. vesca]	biological process: metabolic process (GO:0008152);; biological process: cellular process (GO:0009987);; biological process: single-organism process (GO:0044699);; biological process: localization (GO:0051179);; cellular component: membrane (GO:0016020);; molecular function: catalytic activity (GO:0003824);; molecular function: transporter activity (GO:0005215)
RcHm_v2.0_Chr1g0315931.gene	--	1.47318	38	1.6062	40	1.53079	40	0.921956	24	0.666797	17	0.878138	24	0.00291794	-0.988833	normal	--	--	--	K09422|7.06437e-173|fve:101312393|K09422 transcription factor MYB, plant | (RefSeq) transcription factor MYB46	--	[K]	Transcription	Myb-like DNA-binding domain;; Myb-like DNA-binding domain	Transcription factor MYB46 OS=Arabidopsis thaliana OX=3702 GN=MYB46 PE=2 SV=1	K	Transcription	PREDICTED: transcription factor MYB46 [Fragaria vesca subsp. vesca]	--
RcHm_v2.0_Chr1g0316051.gene	--	8.91963	843	10.4832	973	9.53913	933	13.8716	1309	12.5988	1182	15.8039	1573	0.000760145	0.289322	normal	--	--	Molecular Function: transferase activity (GO:0016740);; Molecular Function: metal ion binding (GO:0046872);;	--	--	[R]	General function prediction only	Ankyrin repeat;; Ankyrin repeats (3 copies);; Ankyrin repeat;; Ankyrin repeats (many copies);; Zinc finger C-x8-C-x5-C-x3-H type (and similar)	Zinc finger CCCH domain-containing protein 30 OS=Arabidopsis thaliana OX=3702 GN=At2g41900 PE=1 SV=2	S	Function unknown	PREDICTED: zinc finger CCCH domain-containing protein 30-like [Fragaria vesca subsp. vesca]	molecular function: catalytic activity (GO:0003824);; molecular function: binding (GO:0005488)
RcHm_v2.0_Chr1g0316091.gene	--	67.5722	6939	65.9075	6646	60.881	6469	70.2889	7204	66.7176	6797	72.4429	7831	0.00174475	-0.143339	normal	[N]	Cell motility	Cellular Component: plasma membrane (GO:0005886);; Molecular Function: zinc ion binding (GO:0008270);; Cellular Component: integral component of membrane (GO:0016021);; Molecular Function: cellulose synthase (UDP-forming) activity (GO:0016760);; Biological Process: cellulose biosynthetic process (GO:0030244);; Biological Process: cell wall organization (GO:0071555);;	K10999|0|fve:101296424|K10999 cellulose synthase A [EC:2.4.1.12] | (RefSeq) cellulose synthase A catalytic subunit 3 [UDP-forming]	--	--	--	Cellulose synthase;; Zinc-binding RING-finger;; Glycosyl transferase family group 2	Cellulose synthase A catalytic subunit 3 [UDP-forming] OS=Arabidopsis thaliana OX=3702 GN=CESA3 PE=1 SV=2	M	Cell wall/membrane/envelope biogenesis	PREDICTED: cellulose synthase A catalytic subunit 3 [UDP-forming] [Fragaria vesca subsp. vesca]	cellular component: cell (GO:0005623);; cellular component: membrane (GO:0016020);; cellular component: cell part (GO:0044464);; molecular function: binding (GO:0005488);; cellular component: membrane part (GO:0044425);; molecular function: catalytic activity (GO:0003824);; biological process: metabolic process (GO:0008152);; biological process: cellular process (GO:0009987);; biological process:…
RcHm_v2.0_Chr1g0316121.gene	--	0.773344	35	0.474685	21	0.729645	34	1.39489	63	1.42963	64	1.6449	78	0.00392827	0.837253	normal	--	--	--	K08064|0|fve:101297000|K08064 nuclear transcription factor Y, alpha | (RefSeq) nuclear transcription factor Y subunit A-7-like	--	[K]	Transcription	CCAAT-binding transcription factor (CBF-B/NF-YA) subunit B	Nuclear transcription factor Y subunit A-7 OS=Arabidopsis thaliana OX=3702 GN=NFYA7 PE=1 SV=1	K	Transcription	PREDICTED: nuclear transcription factor Y subunit A-4-like isoform X1 [Fragaria vesca subsp. vesca]	--
RcHm_v2.0_Chr1g0316181.gene	--	32.9295	1236	29.5075	1087	35.5148	1379	35.681	1336	37.8679	1410	37.4845	1481	0.465969	-0.0712497	normal	[Q]	Secondary metabolites biosynthesis, transport and catabolism	Cellular Component: vacuolar membrane (GO:0005774);; Cellular Component: Golgi apparatus (GO:0005794);; Cellular Component: plasma membrane (GO:0005886);; Cellular Component: plasmodesma (GO:0009506);; Biological Process: carotene catabolic process (GO:0016121);; Biological Process: xanthophyll catabolic process (GO:0016124);; Molecular Function: 9-cis-epoxycarotenoid dioxygenase activity (GO:004…	K00465|0|fve:101297288|K00465 carotenoid 9,10(9',10')-cleavage dioxygenase 1 [EC:1.13.11.-] | (RefSeq) carotenoid 9,10(9',10')-cleavage dioxygenase 1	--	[Q]	Secondary metabolites biosynthesis, transport and catabolism	Retinal pigment epithelial membrane protein	Carotenoid 9,10(9&apos;,10&apos;)-cleavage dioxygenase 1 OS=Pisum sativum OX=3888 GN=CCD1 PE=2 SV=1	Q	Secondary metabolites biosynthesis, transport and catabolism	carotenoid cleavage dioxygenase 1 [Rosa rugosa]	cellular component: cell (GO:0005623);; cellular component: membrane (GO:0016020);; cellular component: organelle (GO:0043226);; cellular component: organelle part (GO:0044422);; cellular component: cell part (GO:0044464);; cellular component: cell junction (GO:0030054);; biological process: metabolic process (GO:0008152);; biological process: cellular process (GO:0009987);; biological process: s…
RcHm_v2.0_Chr1g0316311.gene	--	67.1157	3645	72.1224	3847	72.717	4087	68.931	3737	69.2397	3731	72.373	4138	1.05582e-05	-0.261822	normal	[Q]	Secondary metabolites biosynthesis, transport and catabolism	Cellular Component: vacuolar membrane (GO:0005774);; Cellular Component: Golgi apparatus (GO:0005794);; Cellular Component: plasma membrane (GO:0005886);; Cellular Component: plasmodesma (GO:0009506);; Biological Process: carotene catabolic process (GO:0016121);; Biological Process: xanthophyll catabolic process (GO:0016124);; Molecular Function: 9-cis-epoxycarotenoid dioxygenase activity (GO:004…	K00465|0|fve:101297288|K00465 carotenoid 9,10(9',10')-cleavage dioxygenase 1 [EC:1.13.11.-] | (RefSeq) carotenoid 9,10(9',10')-cleavage dioxygenase 1	--	[Q]	Secondary metabolites biosynthesis, transport and catabolism	Retinal pigment epithelial membrane protein	Carotenoid 9,10(9&apos;,10&apos;)-cleavage dioxygenase 1 OS=Pisum sativum OX=3888 GN=CCD1 PE=2 SV=1	Q	Secondary metabolites biosynthesis, transport and catabolism	carotenoid cleavage dioxygenase 1 [Rosa x damascena]	cellular component: cell (GO:0005623);; cellular component: membrane (GO:0016020);; cellular component: organelle (GO:0043226);; cellular component: organelle part (GO:0044422);; cellular component: cell part (GO:0044464);; cellular component: cell junction (GO:0030054);; biological process: metabolic process (GO:0008152);; biological process: cellular process (GO:0009987);; biological process: s…
RcHm_v2.0_Chr1g0316421.gene	--	5.64984	216	4.76591	179	5.32723	210	7.71219	294	8.08494	306	8.0547	323	0.0153487	0.339388	normal	[Z]	Cytoskeleton	Cellular Component: nucleus (GO:0005634);; Biological Process: chromatin organization (GO:0006325);; Biological Process: anatomical structure morphogenesis (GO:0009653);; Biological Process: embryo development ending in seed dormancy (GO:0009793);; Biological Process: floral organ abscission (GO:0010227);;	K16615|0|fve:101297872|K16615 actin-related protein 7, plant | (RefSeq) actin-related protein 7	--	[Z]	Cytoskeleton	Actin;; MreB/Mbl protein	Actin-related protein 7 OS=Arabidopsis thaliana OX=3702 GN=ARP7 PE=1 SV=1	Z	Cytoskeleton	PREDICTED: actin-related protein 7 isoform X1 [Fragaria vesca subsp. vesca]	cellular component: cell (GO:0005623);; cellular component: organelle (GO:0043226);; cellular component: cell part (GO:0044464);; biological process: cellular process (GO:0009987);; biological process: cellular component organization or biogenesis (GO:0071840);; biological process: developmental process (GO:0032502);; biological process: reproduction (GO:0000003);; biological process: reproductiv…
RcHm_v2.0_Chr1g0316441.gene	--	30.4471	713	23.0812	531	25.7411	624	23.0751	539	22.0082	511	21.3509	526	2.66929e-06	-0.499897	normal	[Q]	Secondary metabolites biosynthesis, transport and catabolism	Biological Process: flavonoid biosynthetic process (GO:0009813);; Molecular Function: naringenin-chalcone synthase activity (GO:0016210);; Molecular Function: protein homodimerization activity (GO:0042803);;	K00660|1.52758e-167|fve:101298456|K00660 chalcone synthase [EC:2.3.1.74] | (RefSeq) polyketide synthase 1	Flavonoid biosynthesis (ko00941);; Circadian rhythm - plant (ko04712)	--	--	Chalcone and stilbene synthases, N-terminal domain;; 3-Oxoacyl-[acyl-carrier-protein (ACP)] synthase III;; FAE1/Type III polyketide synthase-like protein	Polyketide synthase 1 OS=Rubus idaeus OX=32247 GN=PKS1 PE=1 SV=1	Q	Secondary metabolites biosynthesis, transport and catabolism	chalcone synthase [Rosa rugosa]	biological process: metabolic process (GO:0008152);; molecular function: catalytic activity (GO:0003824);; molecular function: binding (GO:0005488)
RcHm_v2.0_Chr1g0316451.gene	--	31.2628	1242	23.4947	917	23.5956	970	24.4732	970	22.2456	877	22.1471	926	1.26341e-05	-0.430347	normal	[Q]	Secondary metabolites biosynthesis, transport and catabolism	Biological Process: flavonoid biosynthetic process (GO:0009813);; Molecular Function: naringenin-chalcone synthase activity (GO:0016210);; Molecular Function: protein homodimerization activity (GO:0042803);;	K00660|0|fve:101298162|K00660 chalcone synthase [EC:2.3.1.74] | (RefSeq) polyketide synthase 1	Flavonoid biosynthesis (ko00941);; Circadian rhythm - plant (ko04712)	--	--	Chalcone and stilbene synthases, N-terminal domain;; Chalcone and stilbene synthases, C-terminal domain;; 3-Oxoacyl-[acyl-carrier-protein (ACP)] synthase III C terminal;; 3-Oxoacyl-[acyl-carrier-protein (ACP)] synthase III;; FAE1/Type III polyketide synthase-like protein	Polyketide synthase 1 OS=Rubus idaeus OX=32247 GN=PKS1 PE=1 SV=1	Q	Secondary metabolites biosynthesis, transport and catabolism	chalcone synthase [Rosa rugosa]	biological process: metabolic process (GO:0008152);; molecular function: catalytic activity (GO:0003824);; molecular function: binding (GO:0005488)
RcHm_v2.0_Chr1g0316461.gene	--	63.1709	2818	50.7499	2224	47.4446	2191	43.2985	1928	38.9215	1723	40.5486	1905	7.05054e-16	-0.638422	normal	[Q]	Secondary metabolites biosynthesis, transport and catabolism	Biological Process: flavonoid biosynthetic process (GO:0009813);; Molecular Function: naringenin-chalcone synthase activity (GO:0016210);; Molecular Function: protein homodimerization activity (GO:0042803);;	K00660|0|fve:101298456|K00660 chalcone synthase [EC:2.3.1.74] | (RefSeq) polyketide synthase 1	Flavonoid biosynthesis (ko00941);; Circadian rhythm - plant (ko04712)	--	--	Chalcone and stilbene synthases, N-terminal domain;; Chalcone and stilbene synthases, C-terminal domain;; 3-Oxoacyl-[acyl-carrier-protein (ACP)] synthase III C terminal;; 3-Oxoacyl-[acyl-carrier-protein (ACP)] synthase III;; FAE1/Type III polyketide synthase-like protein	Polyketide synthase 1 OS=Rubus idaeus OX=32247 GN=PKS1 PE=1 SV=1	Q	Secondary metabolites biosynthesis, transport and catabolism	chalcone synthase protein [Rosa chinensis]	biological process: metabolic process (GO:0008152);; molecular function: catalytic activity (GO:0003824);; molecular function: binding (GO:0005488)
RcHm_v2.0_Chr1g0316521.gene	--	30.6925	1056	27.0962	916	28.8949	1029	20.1973	694	21.8347	746	21.244	770	1.35538e-17	-0.69913	normal	--	--	Molecular Function: RNA binding (GO:0003723);; Biological Process: translation (GO:0006412);; Cellular Component: chloroplast (GO:0009507);; Biological Process: chloroplast organization (GO:0009658);;	--	--	--	--	Protein of unknown function (DUF1092)	Protein TAB2 homolog, chloroplastic OS=Arabidopsis thaliana OX=3702 GN=ATAB2 PE=2 SV=1	S	Function unknown	PREDICTED: uncharacterized protein LOC101315382 isoform X1 [Fragaria vesca subsp. vesca]	molecular function: binding (GO:0005488);; biological process: metabolic process (GO:0008152);; biological process: cellular process (GO:0009987);; cellular component: cell (GO:0005623);; cellular component: organelle (GO:0043226);; cellular component: cell part (GO:0044464);; biological process: cellular component organization or biogenesis (GO:0071840)
RcHm_v2.0_Chr1g0316671.gene	--	6.26468	540	7.18876	608	6.76654	603	8.00348	688	7.71422	659	8.11323	736	0.895478	-0.0160046	normal	--	--	--	--	--	[R]	General function prediction only	PHD-finger	Histone-lysine N-methyltransferase ATX3 OS=Arabidopsis thaliana OX=3702 GN=ATX3 PE=2 SV=2	S	Function unknown	PREDICTED: uncharacterized protein LOC101290897 isoform X1 [Fragaria vesca subsp. vesca]	--
RcHm_v2.0_Chr1g0316831.gene	--	2.23646	67	3.16601	93	2.22519	69	2.64808	79	2.27366	68	3.02728	95	0.49671	-0.182915	normal	--	--	Molecular Function: nucleotidyltransferase activity (GO:0016779);;	--	--	--	--	--	BTB/POZ domain-containing protein At1g30440 OS=Arabidopsis thaliana OX=3702 GN=At1g30440 PE=1 SV=2	L	Replication, recombination and repair	uncharacterized protein LOC111304585 isoform X3 [Durio zibethinus]	molecular function: catalytic activity (GO:0003824)
RcHm_v2.0_Chr1g0316841.gene	--	7.67599	187	8.14527	194	7.83075	197	3.34701	82	3.45733	84	3.87763	99	7.408e-16	-1.34858	down	[M]	Cell wall/membrane/envelope biogenesis	--	--	--	[V]	Defense mechanisms	NAD dependent epimerase/dehydratase family;; 3-beta hydroxysteroid dehydrogenase/isomerase family;; NAD(P)H-binding;; Male sterility protein;; GDP-mannose 4,6 dehydratase;; NmrA-like family	Tetraketide alpha-pyrone reductase 1 OS=Arabidopsis thaliana OX=3702 GN=TKPR1 PE=1 SV=1	M	Cell wall/membrane/envelope biogenesis	PREDICTED: cinnamoyl-CoA reductase 1-like [Fragaria vesca subsp. vesca]	--
RcHm_v2.0_Chr1g0316921.gene	--	1.36987	36	1.68701	44	1.50614	41	1.21417	32	1.46308	38	1.89693	52	0.493911	-0.236126	normal	--	--	Cellular Component: chloroplast (GO:0009507);;	K12897|1.06684e-39|fve:101310449|K12897 transformer-2 protein | (RefSeq) ankyrin repeat domain-containing protein, chloroplastic	Spliceosome (ko03040)	[R]	General function prediction only	Ankyrin repeats (many copies)	Ankyrin repeat domain-containing protein, chloroplastic OS=Arabidopsis thaliana OX=3702 GN=AKRP PE=1 SV=2	S	Function unknown	PREDICTED: ankyrin repeat domain-containing protein, chloroplastic [Fragaria vesca subsp. vesca]	cellular component: cell (GO:0005623);; cellular component: organelle (GO:0043226);; cellular component: cell part (GO:0044464)
RcHm_v2.0_Chr1g0317011.gene	--	15.1176	565	14.401	528	13.4991	522	17.8836	667	15.8277	587	17.9745	707	0.913832	0.0129898	normal	[O]	Posttranslational modification, protein turnover, chaperones	Biological Process: protein peptidyl-prolyl isomerization (GO:0000413);; Molecular Function: peptidyl-prolyl cis-trans isomerase activity (GO:0003755);; Molecular Function: calmodulin binding (GO:0005516);; Molecular Function: FK506 binding (GO:0005528);; Cellular Component: endoplasmic reticulum membrane (GO:0005789);; Cellular Component: plasma membrane (GO:0005886);; Biological Process: leaf d…	--	--	[O]	Posttranslational modification, protein turnover, chaperones	FKBP-type peptidyl-prolyl cis-trans isomerase;; Tetratricopeptide repeat;; Tetratricopeptide repeat;; Tetratricopeptide repeat	Peptidyl-prolyl cis-trans isomerase FKBP42 OS=Arabidopsis thaliana OX=3702 GN=FKBP42 PE=1 SV=1	O	Posttranslational modification, protein turnover, chaperones	PREDICTED: peptidyl-prolyl cis-trans isomerase FKBP42 [Fragaria vesca subsp. vesca]	biological process: metabolic process (GO:0008152);; biological process: cellular process (GO:0009987);; molecular function: catalytic activity (GO:0003824);; molecular function: binding (GO:0005488);; cellular component: cell (GO:0005623);; cellular component: membrane (GO:0016020);; cellular component: organelle (GO:0043226);; cellular component: organelle part (GO:0044422);; cellular component…
RcHm_v2.0_Chr1g0317021.gene	--	11.027	1223	11.1648	1216	10.6605	1223	15.8771	1757	15.4222	1696	15.3318	1790	0.000234094	0.252726	normal	--	--	--	--	--	--	--	Coiled-coil region of Oberon;; PHD - plant homeodomain finger protein	Protein OBERON 4 OS=Arabidopsis thaliana OX=3702 GN=OBE4 PE=1 SV=2	S	Function unknown	PREDICTED: protein OBERON 4 isoform X2 [Fragaria vesca subsp. vesca]	--
RcHm_v2.0_Chr1g0317051.gene	--	4.80274	151	4.46133	138	3.97473	129	6.58897	207	5.49245	171	4.25063	141	0.817298	0.0546751	normal	[CI]	Energy production and conversion;; Lipid transport and metabolism	Molecular Function: heme binding (GO:0020037);; Molecular Function: metal ion binding (GO:0046872);;	--	--	[C]	Energy production and conversion	Cytochrome b5-like Heme/Steroid binding domain	Cytochrome b5 domain-containing protein RLF OS=Arabidopsis thaliana OX=3702 GN=RLF PE=2 SV=1	CI	Energy production and conversion;; Lipid transport and metabolism	PREDICTED: cytochrome b5 domain-containing protein RLF [Fragaria vesca subsp. vesca]	molecular function: binding (GO:0005488)
RcHm_v2.0_Chr1g0317081.gene	--	23.4473	1069	21.6105	967	23.6439	1115	23.6294	1075	24.0502	1088	25.2792	1213	0.0390232	-0.164791	normal	[O]	Posttranslational modification, protein turnover, chaperones	Molecular Function: iron ion binding (GO:0005506);; Cellular Component: plasma membrane (GO:0005886);; Biological Process: defense response (GO:0006952);; Cellular Component: chloroplast stroma (GO:0009570);; Biological Process: chloroplast organization (GO:0009658);; Biological Process: iron-sulfur cluster assembly (GO:0016226);; Molecular Function: iron-sulfur cluster binding (GO:0051536);;	--	--	[O]	Posttranslational modification, protein turnover, chaperones	NifU-like domain	NifU-like protein 2, chloroplastic OS=Arabidopsis thaliana OX=3702 GN=NIFU2 PE=1 SV=1	O	Posttranslational modification, protein turnover, chaperones	PREDICTED: nifU-like protein 2, chloroplastic [Fragaria vesca subsp. vesca]	molecular function: binding (GO:0005488);; cellular component: cell (GO:0005623);; cellular component: membrane (GO:0016020);; cellular component: cell part (GO:0044464);; biological process: response to stimulus (GO:0050896);; cellular component: organelle (GO:0043226);; cellular component: organelle part (GO:0044422);; biological process: cellular process (GO:0009987);; biological process: cell…
RcHm_v2.0_Chr1g0317111.gene	--	18.5	863	19.878	911	17.6306	851	15.094	703	14.6681	679	15.7123	772	8.44542e-12	-0.548244	normal	[I]	Lipid transport and metabolism	Molecular Function: sterol 24-C-methyltransferase activity (GO:0003838);; Cellular Component: vacuole (GO:0005773);; Cellular Component: endoplasmic reticulum (GO:0005783);; Cellular Component: plasmodesma (GO:0009506);; Biological Process: embryo development ending in seed dormancy (GO:0009793);; Biological Process: sterol biosynthetic process (GO:0016126);; Biological Process: methylation (GO:0…	K00559|0|fve:101293342|K00559 sterol 24-C-methyltransferase [EC:2.1.1.41] | (RefSeq) cycloartenol-C-24-methyltransferase	Steroid biosynthesis (ko00100)	[IR]	Lipid transport and metabolism;; General function prediction only	Sterol methyltransferase C-terminal;; Methyltransferase domain;; Methyltransferase domain;; Methyltransferase domain;; Mycolic acid cyclopropane synthetase;; Methyltransferase domain;; ubiE/COQ5 methyltransferase family;; Methyltransferase domain	Cycloartenol-C-24-methyltransferase OS=Arabidopsis thaliana OX=3702 GN=SMT1 PE=1 SV=1	S	Function unknown	PREDICTED: cycloartenol-C-24-methyltransferase [Fragaria vesca subsp. vesca]	biological process: metabolic process (GO:0008152);; molecular function: catalytic activity (GO:0003824);; cellular component: cell (GO:0005623);; cellular component: organelle (GO:0043226);; cellular component: cell part (GO:0044464);; cellular component: cell junction (GO:0030054);; biological process: reproduction (GO:0000003);; biological process: reproductive process (GO:0022414);; biologica…
RcHm_v2.0_Chr1g0317141.gene	--	1.71222	75	0.989456	43	1.33034	61	1.28166	56	1.38161	60	1.23624	57	0.338111	-0.283865	normal	--	--	--	--	--	--	--	Transferase family	Phenolic glucoside malonyltransferase 2 OS=Arabidopsis thaliana OX=3702 GN=PMAT2 PE=1 SV=1	S	Function unknown	PREDICTED: phenolic glucoside malonyltransferase 2-like [Fragaria vesca subsp. vesca]	--
RcHm_v2.0_Chr1g0317151.gene	--	2.1586	96	1.71115	75	2.51001	116	2.67987	119	2.69043	119	3.54454	166	0.358434	0.211937	normal	--	--	--	--	--	--	--	Transferase family	Phenolic glucoside malonyltransferase 2 OS=Arabidopsis thaliana OX=3702 GN=PMAT2 PE=1 SV=1	S	Function unknown	PREDICTED: phenolic glucoside malonyltransferase 2-like [Fragaria vesca subsp. vesca]	--
RcHm_v2.0_Chr1g0317271.gene	--	5.81609	351	6.20845	368	7.02293	439	5.23815	316	5.6321	338	5.88822	375	0.000493574	-0.430223	normal	--	--	--	--	--	[R]	General function prediction only	PPR repeat family;; PPR repeat;; PPR repeat;; Pentatricopeptide repeat domain;; Pentacotripeptide-repeat region of PRORP	Pentatricopeptide repeat-containing protein At3g53170 OS=Arabidopsis thaliana OX=3702 GN=At3g53170 PE=3 SV=1	S	Function unknown	PREDICTED: pentatricopeptide repeat-containing protein At3g53170 [Fragaria vesca subsp. vesca]	--
RcHm_v2.0_Chr1g0317291.gene	--	0.898287	40	0.74735	33	0.784459	36	2.80583	124	2.57682	114	3.51778	164	3.65552e-11	1.51255	up	[E]	Amino acid transport and metabolism	Biological Process: polyamine catabolic process (GO:0006598);; Molecular Function: polyamine oxidase activity (GO:0046592);; Molecular Function: flavin adenine dinucleotide binding (GO:0050660);; Biological Process: oxidation-reduction process (GO:0055114);;	K13366|0|fve:101293925|K13366 polyamine oxidase [EC:1.5.3.14 1.5.3.16 1.5.3.-] | (RefSeq) polyamine oxidase 1	Arginine and proline metabolism (ko00330);; beta-Alanine metabolism (ko00410)	[Q]	Secondary metabolites biosynthesis, transport and catabolism	Flavin containing amine oxidoreductase;; NAD(P)-binding Rossmann-like domain;; FAD dependent oxidoreductase;; FAD binding domain	Polyamine oxidase 1 OS=Arabidopsis thaliana OX=3702 GN=PAO1 PE=1 SV=1	S	Function unknown	PREDICTED: polyamine oxidase 1 isoform X1 [Fragaria vesca subsp. vesca]	biological process: metabolic process (GO:0008152);; biological process: cellular process (GO:0009987);; biological process: single-organism process (GO:0044699);; molecular function: catalytic activity (GO:0003824);; molecular function: binding (GO:0005488)
RcHm_v2.0_Chr1g0317301.gene	--	3.56365	251	3.59856	249	3.75503	273	1.35708	96	1.01103	71	1.31712	98	6.97975e-29	-1.76116	down	--	--	Cellular Component: integral component of membrane (GO:0016021);;	--	--	--	--	STELLO glycosyltransferases	Probable glycosyltransferase STELLO1 OS=Arabidopsis thaliana OX=3702 GN=STL1 PE=1 SV=1	S	Function unknown	PREDICTED: uncharacterized protein LOC101309981 [Fragaria vesca subsp. vesca]	cellular component: membrane (GO:0016020);; cellular component: membrane part (GO:0044425)
RcHm_v2.0_Chr1g0317311.gene	--	4.95415	350	5.08526	353	4.78478	350	8.46151	596	8.14164	570	9.2719	689	3.24834e-08	0.543023	normal	[G]	Carbohydrate transport and metabolism	Cellular Component: vacuole (GO:0005773);;	K01205|0|fve:101294211|K01205 alpha-N-acetylglucosaminidase [EC:3.2.1.50] | (RefSeq) alpha-N-acetylglucosaminidase	Glycosaminoglycan degradation (ko00531)	[U]	Intracellular trafficking, secretion, and vesicular transport	Alpha-N-acetylglucosaminidase (NAGLU) tim-barrel domain;; Alpha-N-acetylglucosaminidase (NAGLU) C-terminal domain;; Alpha-N-acetylglucosaminidase (NAGLU) N-terminal domain	Alpha-N-acetylglucosaminidase OS=Arabidopsis thaliana OX=3702 GN=NAGLU PE=2 SV=1	S	Function unknown	PREDICTED: alpha-N-acetylglucosaminidase isoform X1 [Fragaria vesca subsp. vesca]	cellular component: cell (GO:0005623);; cellular component: organelle (GO:0043226);; cellular component: cell part (GO:0044464)
RcHm_v2.0_Chr1g0317321.gene	--	3.69731	191	2.95501	150	2.63646	141	4.72777	243	2.90727	149	3.791	206	0.852458	0.042872	normal	[R]	General function prediction only	Cellular Component: nucleolus (GO:0005730);; Biological Process: ribosome biogenesis (GO:0042254);;	K14855|0|fve:101310272|K14855 ribosome assembly protein 4 | (RefSeq) notchless protein homolog	--	[S]	Function unknown	WD domain, G-beta repeat;; Anaphase-promoting complex subunit 4 WD40 domain;; NLE (NUC135) domain;; Eukaryotic translation initiation factor eIF2A;; WD40-like Beta Propeller Repeat;; Nucleoporin Nup120/160	Notchless protein homolog OS=Arabidopsis thaliana OX=3702 GN=NLE1 PE=2 SV=1	S	Function unknown	PREDICTED: notchless protein homolog [Fragaria vesca subsp. vesca]	cellular component: cell (GO:0005623);; cellular component: organelle (GO:0043226);; cellular component: organelle part (GO:0044422);; cellular component: cell part (GO:0044464);; biological process: cellular component organization or biogenesis (GO:0071840)
RcHm_v2.0_Chr1g0317361.gene	--	0.685216	52	0.909241	67	1.03956	81	1.43041	107	1.29265	96	1.3294	105	0.173204	0.336761	normal	--	--	Molecular Function: zinc ion binding (GO:0008270);;	--	--	[R]	General function prediction only	PPR repeat;; DYW family of nucleic acid deaminases;; PPR repeat family;; PPR repeat;; Pentatricopeptide repeat domain;; Pentacotripeptide-repeat region of PRORP;; Tetratricopeptide repeat	Pentatricopeptide repeat-containing protein At3g46790, chloroplastic OS=Arabidopsis thaliana OX=3702 GN=CRR2 PE=2 SV=1	S	Function unknown	PREDICTED: pentatricopeptide repeat-containing protein At3g46790, chloroplastic [Fragaria vesca subsp. vesca]	molecular function: binding (GO:0005488)
RcHm_v2.0_Chr1g0317371.gene	--	51.626	1484	45.7983	1293	47.0951	1401	23.6853	680	25.32	723	28.6192	867	2.63352e-51	-1.14006	down	[M]	Cell wall/membrane/envelope biogenesis	Molecular Function: 3-beta-hydroxy-delta5-steroid dehydrogenase activity (GO:0003854);; Biological Process: steroid biosynthetic process (GO:0006694);; Biological Process: oxidation-reduction process (GO:0055114);;	--	--	[V]	Defense mechanisms	NAD dependent epimerase/dehydratase family;; 3-beta hydroxysteroid dehydrogenase/isomerase family;; Male sterility protein;; NAD(P)H-binding;; GDP-mannose 4,6 dehydratase;; NmrA-like family	Tetraketide alpha-pyrone reductase 1 OS=Arabidopsis thaliana OX=3702 GN=TKPR1 PE=1 SV=1	M	Cell wall/membrane/envelope biogenesis	PREDICTED: cinnamoyl-CoA reductase 1-like [Fragaria vesca subsp. vesca]	biological process: metabolic process (GO:0008152);; biological process: single-organism process (GO:0044699);; molecular function: catalytic activity (GO:0003824)
RcHm_v2.0_Chr1g0317421.gene	--	23.413	588	26.0292	642	24.3451	632	6.67319	168	6.07239	152	7.68213	203	4.70285e-76	-2.07153	down	[M]	Cell wall/membrane/envelope biogenesis	Molecular Function: 3-beta-hydroxy-delta5-steroid dehydrogenase activity (GO:0003854);; Biological Process: steroid biosynthetic process (GO:0006694);; Biological Process: oxidation-reduction process (GO:0055114);;	--	--	[V]	Defense mechanisms	NAD dependent epimerase/dehydratase family;; 3-beta hydroxysteroid dehydrogenase/isomerase family;; NAD(P)H-binding;; Male sterility protein;; GDP-mannose 4,6 dehydratase;; NmrA-like family;; KR domain	Tetraketide alpha-pyrone reductase 1 OS=Arabidopsis thaliana OX=3702 GN=TKPR1 PE=1 SV=1	M	Cell wall/membrane/envelope biogenesis	PREDICTED: cinnamoyl-CoA reductase 1-like [Fragaria vesca subsp. vesca]	biological process: metabolic process (GO:0008152);; biological process: single-organism process (GO:0044699);; molecular function: catalytic activity (GO:0003824)
RcHm_v2.0_Chr1g0317441.gene	--	3.72353	92	3.71562	91	2.93629	76	0	0	0	0	0	0	1.12505e-32	-4.87774	down	[M]	Cell wall/membrane/envelope biogenesis	Molecular Function: 3-beta-hydroxy-delta5-steroid dehydrogenase activity (GO:0003854);; Biological Process: steroid biosynthetic process (GO:0006694);; Biological Process: oxidation-reduction process (GO:0055114);;	--	--	[V]	Defense mechanisms	3-beta hydroxysteroid dehydrogenase/isomerase family;; NAD dependent epimerase/dehydratase family;; Male sterility protein;; NAD(P)H-binding;; GDP-mannose 4,6 dehydratase;; NmrA-like family	Tetraketide alpha-pyrone reductase 1 OS=Arabidopsis thaliana OX=3702 GN=TKPR1 PE=1 SV=1	M	Cell wall/membrane/envelope biogenesis	PREDICTED: cinnamoyl-CoA reductase 1-like [Fragaria vesca subsp. vesca]	biological process: metabolic process (GO:0008152);; biological process: single-organism process (GO:0044699);; molecular function: catalytic activity (GO:0003824)
RcHm_v2.0_Chr1g0317501.gene	--	1.64698	44	1.31295	35	1.47846	41	3.88004	104	3.03033	81	3.3911	96	0.000322922	0.897388	normal	[M]	Cell wall/membrane/envelope biogenesis	Molecular Function: catalytic activity (GO:0003824);; Molecular Function: coenzyme binding (GO:0050662);;	--	--	[V]	Defense mechanisms	NAD dependent epimerase/dehydratase family;; 3-beta hydroxysteroid dehydrogenase/isomerase family;; GDP-mannose 4,6 dehydratase;; NAD(P)H-binding;; Male sterility protein;; NmrA-like family;; Polysaccharide biosynthesis protein	Tetraketide alpha-pyrone reductase 1 OS=Arabidopsis thaliana OX=3702 GN=TKPR1 PE=1 SV=1	M	Cell wall/membrane/envelope biogenesis	PREDICTED: tetraketide alpha-pyrone reductase 1-like [Fragaria vesca subsp. vesca]	molecular function: catalytic activity (GO:0003824);; molecular function: binding (GO:0005488)
RcHm_v2.0_Chr1g0317511.gene	--	10.1374	114	7.13015	79	10.0562	117	20.116	226	11.3492	127	12.3012	146	0.0864636	0.404414	normal	[J]	Translation, ribosomal structure and biogenesis	Molecular Function: structural constituent of ribosome (GO:0003735);; Cellular Component: cell wall (GO:0005618);; Cellular Component: mitochondrion (GO:0005739);; Cellular Component: vacuolar membrane (GO:0005774);; Cellular Component: Golgi apparatus (GO:0005794);; Cellular Component: plasma membrane (GO:0005886);; Biological Process: translation (GO:0006412);; Cellular Component: plasmodesma (…	K02957|7.54189e-86|spen:107018388|K02957 small subunit ribosomal protein S15Ae | (RefSeq) 40S ribosomal protein S15a-1	Ribosome (ko03010)	[J]	Translation, ribosomal structure and biogenesis	Ribosomal protein S8	40S ribosomal protein S15a-1 OS=Arabidopsis thaliana OX=3702 GN=RPS15AA PE=2 SV=2	J	Translation, ribosomal structure and biogenesis	hypothetical protein F511_14389 [Dorcoceras hygrometricum]	molecular function: structural molecule activity (GO:0005198);; cellular component: cell (GO:0005623);; cellular component: cell part (GO:0044464);; cellular component: organelle (GO:0043226);; cellular component: membrane (GO:0016020);; cellular component: organelle part (GO:0044422);; biological process: metabolic process (GO:0008152);; biological process: cellular process (GO:0009987);; cellul…
RcHm_v2.0_Chr1g0317581.gene	--	5.55917	234	6.33114	261	6.0145	262	4.96917	209	4.19241	175	4.70639	209	1.68737e-05	-0.606859	normal	[M]	Cell wall/membrane/envelope biogenesis	Molecular Function: oxidoreductase activity (GO:0016491);; Molecular Function: coenzyme binding (GO:0050662);;	--	--	[V]	Defense mechanisms	NAD dependent epimerase/dehydratase family;; 3-beta hydroxysteroid dehydrogenase/isomerase family;; GDP-mannose 4,6 dehydratase;; NAD(P)H-binding;; Male sterility protein;; NmrA-like family;; KR domain	Tetraketide alpha-pyrone reductase 1 OS=Arabidopsis thaliana OX=3702 GN=TKPR1 PE=1 SV=1	M	Cell wall/membrane/envelope biogenesis	PREDICTED: tetraketide alpha-pyrone reductase 1-like [Fragaria vesca subsp. vesca]	molecular function: catalytic activity (GO:0003824);; molecular function: binding (GO:0005488)
RcHm_v2.0_Chr1g0317621.gene	--	7.61619	264	7.32574	249	8.17754	293	10.0959	349	9.78104	336	10.1199	369	0.390527	0.120136	normal	[M]	Cell wall/membrane/envelope biogenesis	Molecular Function: catalytic activity (GO:0003824);; Molecular Function: coenzyme binding (GO:0050662);;	--	--	[V]	Defense mechanisms	NAD dependent epimerase/dehydratase family;; 3-beta hydroxysteroid dehydrogenase/isomerase family;; GDP-mannose 4,6 dehydratase;; Male sterility protein;; NAD(P)H-binding;; NmrA-like family	Cinnamoyl-CoA reductase 1 OS=Arabidopsis thaliana OX=3702 GN=CCR1 PE=1 SV=1	M	Cell wall/membrane/envelope biogenesis	PREDICTED: cinnamoyl-CoA reductase 1-like [Fragaria vesca subsp. vesca]	molecular function: catalytic activity (GO:0003824);; molecular function: binding (GO:0005488)
RcHm_v2.0_Chr1g0317661.gene	--	0.621061	12	1.06575	19	1.14722	22	1.50412	28	1.05874	20	1.27405	25	--	--	--	[M]	Cell wall/membrane/envelope biogenesis	Molecular Function: catalytic activity (GO:0003824);; Molecular Function: coenzyme binding (GO:0050662);;	--	--	[V]	Defense mechanisms	NAD dependent epimerase/dehydratase family	Cinnamoyl-CoA reductase 1 OS=Oryza sativa subsp. japonica OX=39947 GN=CCR1 PE=1 SV=1	M	Cell wall/membrane/envelope biogenesis	PREDICTED: cinnamoyl-CoA reductase 1-like [Fragaria vesca subsp. vesca]	molecular function: catalytic activity (GO:0003824);; molecular function: binding (GO:0005488)
RcHm_v2.0_Chr1g0317681.gene	--	2.05452	58	1.91084	53	2.49168	73	1.20524	34	1.92986	54	1.22278	37	0.0110996	-0.739334	normal	[M]	Cell wall/membrane/envelope biogenesis	Molecular Function: catalytic activity (GO:0003824);; Molecular Function: coenzyme binding (GO:0050662);;	--	--	[V]	Defense mechanisms	NAD dependent epimerase/dehydratase family;; 3-beta hydroxysteroid dehydrogenase/isomerase family;; NAD(P)H-binding;; Male sterility protein;; GDP-mannose 4,6 dehydratase;; NmrA-like family	Cinnamoyl-CoA reductase 1 OS=Oryza sativa subsp. japonica OX=39947 GN=CCR1 PE=1 SV=1	M	Cell wall/membrane/envelope biogenesis	PREDICTED: cinnamoyl-CoA reductase 1-like [Fragaria vesca subsp. vesca]	molecular function: catalytic activity (GO:0003824);; molecular function: binding (GO:0005488)
RcHm_v2.0_Chr1g0317691.gene	--	13.3533	593	10.5146	458	10.0538	462	4.51646	200	4.12643	182	5.29241	248	2.45337e-34	-1.50589	down	[M]	Cell wall/membrane/envelope biogenesis	Molecular Function: catalytic activity (GO:0003824);; Molecular Function: coenzyme binding (GO:0050662);;	--	--	[V]	Defense mechanisms	NAD dependent epimerase/dehydratase family;; 3-beta hydroxysteroid dehydrogenase/isomerase family;; NAD(P)H-binding;; Male sterility protein;; GDP-mannose 4,6 dehydratase;; NmrA-like family	Tetraketide alpha-pyrone reductase 1 OS=Arabidopsis thaliana OX=3702 GN=TKPR1 PE=1 SV=1	M	Cell wall/membrane/envelope biogenesis	PREDICTED: cinnamoyl-CoA reductase 1-like [Fragaria vesca subsp. vesca]	molecular function: catalytic activity (GO:0003824);; molecular function: binding (GO:0005488)
RcHm_v2.0_Chr1g0317701.gene	--	46.578	1208	44.7649	1140	45.624	1224	56.5155	1462	52.9307	1361	58.8179	1605	0.587828	0.0429108	normal	[M]	Cell wall/membrane/envelope biogenesis	Molecular Function: catalytic activity (GO:0003824);; Molecular Function: coenzyme binding (GO:0050662);;	--	--	[V]	Defense mechanisms	NAD dependent epimerase/dehydratase family;; 3-beta hydroxysteroid dehydrogenase/isomerase family;; NAD(P)H-binding;; Male sterility protein;; GDP-mannose 4,6 dehydratase;; NmrA-like family	Tetraketide alpha-pyrone reductase 1 OS=Arabidopsis thaliana OX=3702 GN=TKPR1 PE=1 SV=1	M	Cell wall/membrane/envelope biogenesis	PREDICTED: cinnamoyl-CoA reductase 1-like [Fragaria vesca subsp. vesca]	molecular function: catalytic activity (GO:0003824);; molecular function: binding (GO:0005488)
RcHm_v2.0_Chr1g0317731.gene	--	7.12721	555	7.69074	588	7.3996	596	6.68433	520	5.82348	450	6.92747	568	4.26004e-06	-0.441963	normal	[R]	General function prediction only	Cellular Component: nucleus (GO:0005634);; Biological Process: regulation of transcription, DNA-templated (GO:0006355);;	K11293|0|fve:101296711|K11293 protein HIRA/HIR1 | (RefSeq) protein HIRA-like	--	[DK]	Cell cycle control, cell division, chromosome partitioning;; Transcription	TUP1-like enhancer of split;; WD domain, G-beta repeat;; Anaphase-promoting complex subunit 4 WD40 domain	Protein HIRA OS=Arabidopsis thaliana OX=3702 GN=HIRA PE=1 SV=2	K	Transcription	PREDICTED: protein HIRA-like isoform X2 [Fragaria vesca subsp. vesca]	cellular component: cell (GO:0005623);; cellular component: organelle (GO:0043226);; cellular component: cell part (GO:0044464);; biological process: biological regulation (GO:0065007)
RcHm_v2.0_Chr1g0317741.gene	--	4.91532	85	4.96289	84	5.27972	95	3.74942	65	3.38345	58	4.75521	87	0.013419	-0.570731	normal	[R]	General function prediction only	Cellular Component: nucleus (GO:0005634);; Biological Process: regulation of transcription, DNA-templated (GO:0006355);;	K11293|1.29243e-64|pmum:103336095|K11293 protein HIRA/HIR1 | (RefSeq) protein HIRA isoform X1	--	[DK]	Cell cycle control, cell division, chromosome partitioning;; Transcription	WD domain, G-beta repeat	Protein HIRA OS=Zea mays OX=4577 PE=1 SV=1	K	Transcription	protein HIRA isoform X1 [Prunus avium]	cellular component: cell (GO:0005623);; cellular component: organelle (GO:0043226);; cellular component: cell part (GO:0044464);; biological process: biological regulation (GO:0065007)
RcHm_v2.0_Chr1g0317831.gene	--	1.03062	130	1.11479	138	1.11174	145	0.396124	50	0.355163	45	0.389626	52	2.8171e-16	-1.67188	down	[K]	Transcription	--	--	--	[T]	Signal transduction mechanisms	NB-ARC domain;; Development and cell death domain;; Leucine Rich repeats (2 copies);; Leucine rich repeat	Putative disease resistance protein RGA3 OS=Solanum bulbocastanum OX=147425 GN=RGA3 PE=2 SV=2	S	Function unknown	PREDICTED: putative disease resistance protein RGA3 [Fragaria vesca subsp. vesca]	--
RcHm_v2.0_Chr1g0317841.gene	--	3.15013	75	4.02986	94	3.50564	86	1.75423	42	1.58136	38	1.95431	49	1.54259e-06	-1.16991	down	--	--	Molecular Function: metal ion binding (GO:0046872);;	K15685|2.78053e-30|csv:101220422|K15685 E3 ubiquitin-protein ligase Hakai [EC:2.3.2.27] | (RefSeq) E3 ubiquitin-protein ligase HAKAI homolog	--	[O]	Posttranslational modification, protein turnover, chaperones	--	Mitochondrial uncoupling protein 1 OS=Arabidopsis thaliana OX=3702 GN=PUMP1 PE=1 SV=1	O	Posttranslational modification, protein turnover, chaperones	hypothetical protein SOVF_138780 isoform B [Spinacia oleracea]	molecular function: binding (GO:0005488)
RcHm_v2.0_Chr1g0317861.gene	--	7.65996	410	8.21236	432	6.77318	375	2.11987	114	2.06312	110	2.53858	143	6.43993e-49	-1.95805	down	--	--	Molecular Function: structural constituent of ribosome (GO:0003735);; Biological Process: translation (GO:0006412);; Biological Process: transport (GO:0006810);; Cellular Component: membrane (GO:0016020);;	K15103|2.63616e-58|fve:101292614|K15103 solute carrier family 25 (mitochondrial uncoupling protein), member 8/9 | (RefSeq) mitochondrial uncoupling protein 1-like	--	[C]	Energy production and conversion	Mitochondrial carrier protein	Mitochondrial uncoupling protein 1 OS=Arabidopsis thaliana OX=3702 GN=PUMP1 PE=1 SV=1	O	Posttranslational modification, protein turnover, chaperones	PREDICTED: mitochondrial uncoupling protein 1-like [Fragaria vesca subsp. vesca]	molecular function: structural molecule activity (GO:0005198);; biological process: metabolic process (GO:0008152);; biological process: cellular process (GO:0009987);; biological process: localization (GO:0051179);; cellular component: membrane (GO:0016020)
RcHm_v2.0_Chr1g0317881.gene	--	3.63818	247	4.02425	269	3.16821	223	1.51517	103	1.2087	82	1.58559	114	7.83321e-22	-1.53013	down	--	--	Biological Process: regulation of cell adhesion (GO:0030155);; Molecular Function: ubiquitin protein ligase activity (GO:0061630);;	K15685|4.05493e-09|pxb:103959600|K15685 E3 ubiquitin-protein ligase Hakai [EC:2.3.2.27] | (RefSeq) E3 ubiquitin-protein ligase ZNF645-like	--	[O]	Posttranslational modification, protein turnover, chaperones	--	Mitochondrial uncoupling protein 1 OS=Arabidopsis thaliana OX=3702 GN=PUMP1 PE=1 SV=1	O	Posttranslational modification, protein turnover, chaperones	hypothetical protein AQUCO_00900776v1 [Aquilegia coerulea]	biological process: biological regulation (GO:0065007);; biological process: metabolic process (GO:0008152);; biological process: cellular process (GO:0009987);; molecular function: catalytic activity (GO:0003824)
RcHm_v2.0_Chr1g0317901.gene	--	19.3817	706	22.2228	795	20.4996	773	12.4544	453	13.3574	483	15.0698	578	2.89359e-19	-0.847868	normal	[K]	Transcription	Molecular Function: plastid sigma factor activity (GO:0001053);; Molecular Function: DNA binding (GO:0003677);; Molecular Function: transcription factor activity, sequence-specific DNA binding (GO:0003700);; Biological Process: DNA-templated transcription, initiation (GO:0006352);; Biological Process: regulation of transcription, DNA-templated (GO:0006355);;	--	--	--	--	Sigma-70 region 2;; Sigma-70, region 4;; Sigma-70 region 3	RNA polymerase sigma factor sigD, chloroplastic OS=Arabidopsis thaliana OX=3702 GN=SIGD PE=2 SV=1	K	Transcription	PREDICTED: RNA polymerase sigma factor sigD, chloroplastic [Fragaria vesca subsp. vesca]	biological process: biological regulation (GO:0065007);; molecular function: transcription factor activity, protein binding (GO:0000988);; molecular function: binding (GO:0005488);; molecular function: nucleic acid binding transcription factor activity (GO:0001071);; biological process: metabolic process (GO:0008152);; biological process: cellular process (GO:0009987)
RcHm_v2.0_Chr1g0317911.gene	--	1.75165	169	2.02617	192	1.87704	187	2.17434	209	1.83244	175	2.08911	212	0.409885	-0.1434	normal	[D]	Cell cycle control, cell division, chromosome partitioning	Biological Process: double-strand break repair via homologous recombination (GO:0000724);; Biological Process: sister chromatid cohesion (GO:0007062);; Cellular Component: plasmodesma (GO:0009506);; Cellular Component: Smc5-Smc6 complex (GO:0030915);; Biological Process: resolution of recombination intermediates (GO:0071139);;	K22803|0|fve:101298461|K22803 structural maintenance of chromosomes protein 5 | (RefSeq) structural maintenance of chromosomes protein 5	--	[BDL]	Chromatin structure and dynamics;; Cell cycle control, cell division, chromosome partitioning;; Replication, recombination and repair	RecF/RecN/SMC N terminal domain;; AAA domain;; AAA ATPase domain;; P-loop containing region of AAA domain	Structural maintenance of chromosomes protein 5 OS=Arabidopsis thaliana OX=3702 GN=SMC5 PE=2 SV=1	D	Cell cycle control, cell division, chromosome partitioning	PREDICTED: structural maintenance of chromosomes protein 5 isoform X1 [Fragaria vesca subsp. vesca]	biological process: metabolic process (GO:0008152);; biological process: cellular process (GO:0009987);; biological process: response to stimulus (GO:0050896);; biological process: single-organism process (GO:0044699);; biological process: cellular component organization or biogenesis (GO:0071840);; cellular component: cell junction (GO:0030054);; cellular component: cell (GO:0005623);; cellular …
RcHm_v2.0_Chr1g0317921.gene	--	169.927	6400	163.568	6050	175.027	6822	111.554	4194	114.696	4286	122.693	4865	2.37831e-52	-0.79391	normal	[J]	Translation, ribosomal structure and biogenesis	Molecular Function: RNA binding (GO:0003723);; Molecular Function: structural constituent of ribosome (GO:0003735);; Biological Process: translation (GO:0006412);; Cellular Component: large ribosomal subunit (GO:0015934);;	K02863|0|fve:101298747|K02863 large subunit ribosomal protein L1 | (RefSeq) 50S ribosomal protein L1, chloroplastic	Ribosome (ko03010)	[J]	Translation, ribosomal structure and biogenesis	Ribosomal protein L1p/L10e family	50S ribosomal protein L1, chloroplastic OS=Arabidopsis thaliana OX=3702 GN=RPL1 PE=1 SV=1	J	Translation, ribosomal structure and biogenesis	PREDICTED: 50S ribosomal protein L1, chloroplastic [Fragaria vesca subsp. vesca]	molecular function: binding (GO:0005488);; molecular function: structural molecule activity (GO:0005198);; biological process: metabolic process (GO:0008152);; biological process: cellular process (GO:0009987);; cellular component: cell (GO:0005623);; cellular component: macromolecular complex (GO:0032991);; cellular component: organelle (GO:0043226);; cellular component: organelle part (GO:00444…
RcHm_v2.0_Chr1g0317941.gene	--	116.279	5234	108.652	4803	104.597	4873	136.648	6139	138.925	6204	148.954	7059	0.0251961	0.113781	normal	--	--	Cellular Component: integral component of membrane (GO:0016021);;	--	--	--	--	Protein RETICULATA-related	Protein RETICULATA-RELATED 4, chloroplastic OS=Arabidopsis thaliana OX=3702 GN=RER4 PE=2 SV=1	S	Function unknown	PREDICTED: uncharacterized protein LOC101299328 [Fragaria vesca subsp. vesca]	cellular component: membrane (GO:0016020);; cellular component: membrane part (GO:0044425)
RcHm_v2.0_Chr1g0318071.gene	--	1.12999	65	1.51378	86	1.47839	88	4.95865	284	4.42031	252	5.69774	345	6.87381e-21	1.55781	up	--	--	--	K18422|0|fve:101311663|K18422 helicase MOV-10 [EC:3.6.4.13] | (RefSeq) probable RNA helicase SDE3	--	[A]	RNA processing and modification	--	Probable RNA helicase SDE3 OS=Arabidopsis thaliana OX=3702 GN=SDE3 PE=1 SV=1	S	Function unknown	PREDICTED: probable RNA helicase SDE3 [Fragaria vesca subsp. vesca]	--
RcHm_v2.0_Chr1g0318111.gene	--	1.10369	69	1.0254	63	1.26863	82	3.98491	246	3.92775	241	4.33127	282	1.25727e-19	1.52695	up	--	--	--	K18422|0|fve:101311663|K18422 helicase MOV-10 [EC:3.6.4.13] | (RefSeq) probable RNA helicase SDE3	--	[A]	RNA processing and modification	--	Probable RNA helicase SDE3 OS=Arabidopsis thaliana OX=3702 GN=SDE3 PE=1 SV=1	L	Replication, recombination and repair	PREDICTED: probable RNA helicase SDE3 [Fragaria vesca subsp. vesca]	--
RcHm_v2.0_Chr1g0318171.gene	--	3.43428	107	3.88293	119	3.60751	116	2.77411	86	2.72242	84	2.92605	96	0.00257862	-0.603854	normal	[CR]	Energy production and conversion;; General function prediction only	Molecular Function: zinc ion binding (GO:0008270);; Molecular Function: oxidoreductase activity (GO:0016491);; Biological Process: oxidation-reduction process (GO:0055114);;	--	--	[CR]	Energy production and conversion;; General function prediction only	Zinc-binding dehydrogenase;; Zinc-binding dehydrogenase;; Alcohol dehydrogenase GroES-like domain	NADPH-dependent alkenal/one oxidoreductase, chloroplastic OS=Arabidopsis thaliana OX=3702 GN=AOR PE=1 SV=2	C	Energy production and conversion	PREDICTED: quinone oxidoreductase PIG3-like [Fragaria vesca subsp. vesca]	molecular function: binding (GO:0005488);; molecular function: catalytic activity (GO:0003824);; biological process: metabolic process (GO:0008152);; biological process: single-organism process (GO:0044699)
RcHm_v2.0_Chr1g0318281.gene	--	2.19926	83	2.21629	82	1.82816	71	5.86078	220	4.33451	162	6.87085	272	7.52318e-10	1.1472	up	--	--	Molecular Function: DNA binding (GO:0003677);; Molecular Function: transcription factor activity, sequence-specific DNA binding (GO:0003700);; Cellular Component: nucleus (GO:0005634);; Biological Process: regulation of transcription, DNA-templated (GO:0006355);; Molecular Function: protein dimerization activity (GO:0046983);;	--	--	[K]	Transcription	SRF-type transcription factor (DNA-binding and dimerisation domain);; K-box region	Agamous-like MADS-box protein AGL15 OS=Arabidopsis thaliana OX=3702 GN=AGL15 PE=1 SV=1	K	Transcription	MADS box transcription factor AGL15 [Rosa canina]	molecular function: binding (GO:0005488);; biological process: biological regulation (GO:0065007);; molecular function: nucleic acid binding transcription factor activity (GO:0001071);; cellular component: cell (GO:0005623);; cellular component: organelle (GO:0043226);; cellular component: cell part (GO:0044464)
RcHm_v2.0_Chr1g0318291.gene	--	4.38281	135	4.82891	146	4.16583	133	7.81447	240	7.40699	226	6.90115	224	0.00421764	0.461818	normal	--	--	--	--	--	--	--	Arabidopsis protein of unknown function;; Protein BYPASS1-related	Protein BPS1, chloroplastic OS=Arabidopsis thaliana OX=3702 GN=BPS1 PE=2 SV=1	S	Function unknown	PREDICTED: protein BPS1, chloroplastic-like [Fragaria vesca subsp. vesca]	--
RcHm_v2.0_Chr1g0318321.gene	--	6.05026	262	7.19866	306	6.29264	282	5.46136	236	4.78091	206	5.9483	271	0.000143284	-0.514541	normal	--	--	Molecular Function: catalytic activity (GO:0003824);;	--	--	--	--	--	Probable protein phosphatase 2C 67 OS=Oryza sativa subsp. japonica OX=39947 GN=Os09g0314400 PE=2 SV=1	T	Signal transduction mechanisms	putative protein phosphatase 2C 8 [Morus notabilis]	molecular function: catalytic activity (GO:0003824)
RcHm_v2.0_Chr1g0318331.gene	--	30.4852	1387	32.42	1448	31.6607	1490	26.2242	1191	24.3572	1099	25.6842	1230	3.61705e-16	-0.560137	normal	[E]	Amino acid transport and metabolism	Molecular Function: serine-type carboxypeptidase activity (GO:0004185);; Biological Process: proteolysis (GO:0006508);;	K16297|0|fve:101308591|K16297 serine carboxypeptidase-like clade II [EC:3.4.16.-] | (RefSeq) serine carboxypeptidase-like 40	--	[OE]	Posttranslational modification, protein turnover, chaperones;; Amino acid transport and metabolism	Serine carboxypeptidase	Serine carboxypeptidase-like 40 OS=Arabidopsis thaliana OX=3702 GN=SCPL40 PE=2 SV=2	E	Amino acid transport and metabolism	PREDICTED: serine carboxypeptidase-like 40 [Fragaria vesca subsp. vesca]	biological process: metabolic process (GO:0008152);; molecular function: catalytic activity (GO:0003824)
RcHm_v2.0_Chr1g0318361.gene	--	3.6201	156	4.09564	174	3.08571	138	4.12103	178	4.02552	173	4.99254	227	0.878061	0.0321772	normal	[K]	Transcription	--	--	--	--	--	WD domain, G-beta repeat;; F-box-like;; Anaphase-promoting complex subunit 4 WD40 domain;; F-box domain;; PQQ enzyme repeat	F-box/WD-40 repeat-containing protein At3g52030 OS=Arabidopsis thaliana OX=3702 GN=At3g52030 PE=4 SV=2	S	Function unknown	PREDICTED: F-box/WD-40 repeat-containing protein At3g52030 isoform X1 [Fragaria vesca subsp. vesca]	--
RcHm_v2.0_Chr1g0318401.gene	--	30.5349	883	27.6764	786	27.7243	830	31.2921	903	29.2117	838	30.9453	942	0.0539186	-0.161352	normal	[J]	Translation, ribosomal structure and biogenesis	Molecular Function: N-acetyltransferase activity (GO:0008080);;	K20791|2.02464e-108|fve:101292225|K20791 N-alpha-acetyltransferase 10/11 [EC:2.3.1.255] | (RefSeq) N-alpha-acetyltransferase 11	--	[R]	General function prediction only	Acetyltransferase (GNAT) family;; Acetyltransferase (GNAT) domain;; Acetyltransferase (GNAT) domain;; FR47-like protein	N-terminal acetyltransferase A complex catalytic subunit NAA10 OS=Arabidopsis thaliana OX=3702 GN=NAA10 PE=1 SV=1	S	Function unknown	PREDICTED: N-alpha-acetyltransferase 11 [Fragaria vesca subsp. vesca]	molecular function: catalytic activity (GO:0003824)
RcHm_v2.0_Chr1g0318481.gene	--	17.4206	1785	19.9363	2006	18.3839	1949	25.2727	2584	23.2548	2364	24.8384	2679	0.046433	0.142587	normal	[T]	Signal transduction mechanisms	--	K14005|0|fve:101300934|K14005 protein transport protein SEC31 | (RefSeq) protein transport protein SEC31 homolog B	Protein processing in endoplasmic reticulum (ko04141)	[U]	Intracellular trafficking, secretion, and vesicular transport	Sec23-binding domain of Sec16;; WD domain, G-beta repeat	Protein transport protein SEC31 homolog B OS=Arabidopsis thaliana OX=3702 GN=SEC31B PE=1 SV=1	U	Intracellular trafficking, secretion, and vesicular transport	PREDICTED: protein transport protein SEC31 homolog B isoform X2 [Fragaria vesca subsp. vesca]	--
RcHm_v2.0_Chr1g0318491.gene	--	2.89362	152	2.82046	146	2.28547	124	2.91072	153	3.30456	172	3.29923	182	0.999617	-0.000136401	normal	[T]	Signal transduction mechanisms	Molecular Function: protein serine/threonine kinase activity (GO:0004674);; Molecular Function: ATP binding (GO:0005524);; Biological Process: protein phosphorylation (GO:0006468);;	--	--	[T]	Signal transduction mechanisms	Protein kinase domain;; Protein tyrosine kinase	Serine/threonine-protein kinase-like protein At3g51990 OS=Arabidopsis thaliana OX=3702 GN=At3g51990 PE=2 SV=1	T	Signal transduction mechanisms	PREDICTED: serine/threonine-protein kinase-like protein At3g51990 [Fragaria vesca subsp. vesca]	biological process: metabolic process (GO:0008152);; biological process: cellular process (GO:0009987);; molecular function: catalytic activity (GO:0003824);; molecular function: binding (GO:0005488)
RcHm_v2.0_Chr1g0318661.gene	--	7.39105	354	7.58295	357	6.91468	343	10.7498	514	11.6211	553	12.7858	645	5.40044e-05	0.426885	normal	[I]	Lipid transport and metabolism	Cellular Component: chloroplast (GO:0009507);; Biological Process: chlorophyll catabolic process (GO:0015996);; Molecular Function: pheophytinase activity (GO:0080124);;	--	--	[R]	General function prediction only	Alpha/beta hydrolase family;; alpha/beta hydrolase fold;; Serine aminopeptidase, S33	Pheophytinase, chloroplastic OS=Arabidopsis thaliana OX=3702 GN=PPH PE=1 SV=1	S	Function unknown	PREDICTED: pheophytinase, chloroplastic [Fragaria vesca subsp. vesca]	cellular component: cell (GO:0005623);; cellular component: organelle (GO:0043226);; cellular component: cell part (GO:0044464);; biological process: metabolic process (GO:0008152);; biological process: cellular process (GO:0009987);; biological process: single-organism process (GO:0044699);; molecular function: catalytic activity (GO:0003824)
RcHm_v2.0_Chr1g0318891.gene	--	5.24517	270	5.02824	254	4.18995	223	5.80006	297	5.89274	300	6.44733	349	0.640241	0.0725832	normal	[I]	Lipid transport and metabolism	Cellular Component: chloroplast (GO:0009507);; Biological Process: chlorophyll catabolic process (GO:0015996);; Molecular Function: pheophytinase activity (GO:0080124);;	--	--	[R]	General function prediction only	Alpha/beta hydrolase family;; alpha/beta hydrolase fold;; Serine aminopeptidase, S33	Pheophytinase, chloroplastic OS=Arabidopsis thaliana OX=3702 GN=PPH PE=1 SV=1	S	Function unknown	PREDICTED: pheophytinase, chloroplastic [Fragaria vesca subsp. vesca]	cellular component: cell (GO:0005623);; cellular component: organelle (GO:0043226);; cellular component: cell part (GO:0044464);; biological process: metabolic process (GO:0008152);; biological process: cellular process (GO:0009987);; biological process: single-organism process (GO:0044699);; molecular function: catalytic activity (GO:0003824)
RcHm_v2.0_Chr1g0318921.gene	--	2.55471	55	3.01456	64	1.84407	41	1.21947	27	1.14787	25	1.51237	35	0.000632288	-1.03306	down	--	--	Cellular Component: endosome (GO:0005768);; Cellular Component: endoplasmic reticulum (GO:0005783);; Cellular Component: trans-Golgi network (GO:0005802);; Cellular Component: cytosol (GO:0005829);; Cellular Component: chloroplast (GO:0009507);; Cellular Component: membrane (GO:0016020);; Biological Process: vesicle-mediated transport (GO:0016192);;	K20359|2.80732e-56|fve:101300738|K20359 PRA1 family protein 1 | (RefSeq) PRA1 family protein B4	--	[U]	Intracellular trafficking, secretion, and vesicular transport	PRA1 family protein	PRA1 family protein B4 OS=Arabidopsis thaliana OX=3702 GN=PRA1B4 PE=1 SV=1	U	Intracellular trafficking, secretion, and vesicular transport	PREDICTED: PRA1 family protein B4 [Fragaria vesca subsp. vesca]	cellular component: cell (GO:0005623);; cellular component: organelle (GO:0043226);; cellular component: cell part (GO:0044464);; cellular component: organelle part (GO:0044422);; cellular component: membrane (GO:0016020);; biological process: localization (GO:0051179)
RcHm_v2.0_Chr1g0318941.gene	--	1.56097	185	1.59729	186	1.64574	202	0.95651	113	1.09501	129	1.01364	127	7.8494e-08	-0.872672	normal	[K]	Transcription	--	--	--	[T]	Signal transduction mechanisms	NB-ARC domain;; Leucine Rich repeats (2 copies);; Leucine rich repeat	Putative disease resistance RPP13-like protein 1 OS=Arabidopsis thaliana OX=3702 GN=RPPL1 PE=3 SV=1	S	Function unknown	PREDICTED: putative disease resistance RPP13-like protein 1 isoform X1 [Fragaria vesca subsp. vesca]	--
RcHm_v2.0_Chr1g0318951.gene	--	9.57141	321	9.5246	314	8.64369	300	9.76251	327	10.564	351	10.4991	370	0.471842	-0.0986182	normal	--	--	--	--	--	--	--	Basic region leucine zipper;; bZIP transcription factor	Basic leucine zipper 19 OS=Arabidopsis thaliana OX=3702 GN=BZIP19 PE=2 SV=1	S	Function unknown	PREDICTED: uncharacterized protein LOC101298723 [Fragaria vesca subsp. vesca]	--
RcHm_v2.0_Chr1g0318971.gene	--	34.8121	2998	32.3448	2735	34.7632	3098	39.2916	3377	39.891	3408	42.8582	3886	0.92531	0.00707139	normal	--	--	--	--	--	--	--	RNA recognition motif. (a.k.a. RRM, RBD, or RNP domain);; Zinc finger C-x8-C-x5-C-x3-H type (and similar)	Zinc finger CCCH domain-containing protein 23 OS=Oryza sativa subsp. japonica OX=39947 GN=Os03g0329200 PE=2 SV=1	S	Function unknown	PREDICTED: zinc finger CCCH domain-containing protein 53 isoform X1 [Fragaria vesca subsp. vesca]	--
RcHm_v2.0_Chr1g0319021.gene	--	9.7413	644	8.88943	577	8.03452	550	8.94492	590	9.11036	598	9.33712	650	0.0340197	-0.20897	normal	[C]	Energy production and conversion	Molecular Function: glycerol-3-phosphate dehydrogenase [NAD+] activity (GO:0004367);; Biological Process: carbohydrate metabolic process (GO:0005975);; Cellular Component: glycerol-3-phosphate dehydrogenase complex (GO:0009331);; Biological Process: glycerol-3-phosphate catabolic process (GO:0046168);; Molecular Function: NAD binding (GO:0051287);; Biological Process: oxidation-reduction process …	K00006|0|fve:101297558|K00006 glycerol-3-phosphate dehydrogenase (NAD+) [EC:1.1.1.8] | (RefSeq) probable glycerol-3-phosphate dehydrogenase [NAD(+)] 1, cytosolic	Glycerophospholipid metabolism (ko00564)	[C]	Energy production and conversion	NAD-dependent glycerol-3-phosphate dehydrogenase C-terminus;; NAD-dependent glycerol-3-phosphate dehydrogenase N-terminus	Probable glycerol-3-phosphate dehydrogenase [NAD(+)] 2, cytosolic OS=Oryza sativa subsp. japonica OX=39947 GN=Os01g0801600 PE=2 SV=1	C	Energy production and conversion	PREDICTED: probable glycerol-3-phosphate dehydrogenase [NAD(+)] 1, cytosolic [Fragaria vesca subsp. vesca]	biological process: metabolic process (GO:0008152);; biological process: single-organism process (GO:0044699);; molecular function: catalytic activity (GO:0003824);; cellular component: cell (GO:0005623);; cellular component: macromolecular complex (GO:0032991);; cellular component: cell part (GO:0044464);; biological process: cellular process (GO:0009987);; molecular function: binding (GO:000548…
RcHm_v2.0_Chr1g0319061.gene	--	3.26983	157	3.85935	181	3.27454	162	2.01036	96	2.28406	109	2.76171	139	9.57512e-06	-0.783724	normal	--	--	Molecular Function: glycerol-3-phosphate dehydrogenase [NAD+] activity (GO:0004367);; Biological Process: carbohydrate metabolic process (GO:0005975);; Cellular Component: glycerol-3-phosphate dehydrogenase complex (GO:0009331);; Biological Process: glycerol-3-phosphate catabolic process (GO:0046168);; Molecular Function: NAD binding (GO:0051287);; Biological Process: oxidation-reduction process …	K00006|1.45608e-140|fve:101295246|K00006 glycerol-3-phosphate dehydrogenase (NAD+) [EC:1.1.1.8] | (RefSeq) probable glycerol-3-phosphate dehydrogenase [NAD(+)] 1, cytosolic	Glycerophospholipid metabolism (ko00564)	[C]	Energy production and conversion	NAD-dependent glycerol-3-phosphate dehydrogenase N-terminus	Probable glycerol-3-phosphate dehydrogenase [NAD(+)] 2, cytosolic OS=Oryza sativa subsp. japonica OX=39947 GN=Os01g0801600 PE=2 SV=1	C	Energy production and conversion	PREDICTED: probable glycerol-3-phosphate dehydrogenase [NAD(+)] 1, cytosolic [Fragaria vesca subsp. vesca]	biological process: metabolic process (GO:0008152);; biological process: single-organism process (GO:0044699);; molecular function: catalytic activity (GO:0003824);; cellular component: cell (GO:0005623);; cellular component: macromolecular complex (GO:0032991);; cellular component: cell part (GO:0044464);; biological process: cellular process (GO:0009987);; molecular function: binding (GO:000548…
RcHm_v2.0_Chr1g0319071.gene	--	0.669403	44	0.607262	39	0.5528	38	1.97868	129	2.20478	143	2.30259	158	1.11079e-11	1.478	up	[T]	Signal transduction mechanisms	--	--	--	--	--	Protein tyrosine kinase;; Protein kinase domain;; D-mannose binding lectin;; S-locus glycoprotein domain;; PAN-like domain	G-type lectin S-receptor-like serine/threonine-protein kinase SD1-29 OS=Arabidopsis thaliana OX=3702 GN=SD129 PE=1 SV=1	T	Signal transduction mechanisms	PREDICTED: G-type lectin S-receptor-like serine/threonine-protein kinase At1g61500 [Fragaria vesca subsp. vesca]	--
RcHm_v2.0_Chr1g0319331.gene	--	2.3131	132	2.95773	166	2.56169	151	6.79613	387	6.6509	376	7.80854	468	3.61849e-18	1.16057	up	[C]	Energy production and conversion	Biological Process: cytokinin metabolic process (GO:0009690);; Cellular Component: integral component of membrane (GO:0016021);; Molecular Function: oxidoreductase activity, acting on CH-OH group of donors (GO:0016614);; Molecular Function: cytokinin dehydrogenase activity (GO:0019139);; Molecular Function: flavin adenine dinucleotide binding (GO:0050660);; Biological Process: oxidation-reduction…	K00279|0|fve:101295539|K00279 cytokinin dehydrogenase [EC:1.5.99.12] | (RefSeq) cytokinin dehydrogenase 6-like	Zeatin biosynthesis (ko00908)	[C]	Energy production and conversion	Cytokinin dehydrogenase 1, FAD and cytokinin binding;; FAD binding domain	Cytokinin dehydrogenase 6 OS=Arabidopsis thaliana OX=3702 GN=CKX6 PE=2 SV=2	C	Energy production and conversion	PREDICTED: cytokinin dehydrogenase 6-like [Fragaria vesca subsp. vesca]	biological process: metabolic process (GO:0008152);; biological process: cellular process (GO:0009987);; biological process: biological regulation (GO:0065007);; cellular component: membrane (GO:0016020);; cellular component: membrane part (GO:0044425);; biological process: single-organism process (GO:0044699);; molecular function: catalytic activity (GO:0003824);; molecular function: binding (GO…
RcHm_v2.0_Chr1g0319351.gene	--	6.25457	341	5.15665	276	5.11468	288	6.96964	379	6.61893	358	7.7504	444	0.396276	0.114995	normal	--	--	Cellular Component: plasma membrane (GO:0005886);;	--	--	--	--	Protein of unknown function (DUF4005);; IQ calmodulin-binding motif	Protein IQ-DOMAIN 14 OS=Arabidopsis thaliana OX=3702 GN=IQD14 PE=1 SV=1	S	Function unknown	PREDICTED: protein IQ-DOMAIN 14 [Fragaria vesca subsp. vesca]	cellular component: cell (GO:0005623);; cellular component: membrane (GO:0016020);; cellular component: cell part (GO:0044464)
RcHm_v2.0_Chr1g0319391.gene	--	1.71456	107	1.52332	93	1.92918	125	3.20064	199	3.1986	198	3.4149	224	0.000145856	0.648066	normal	--	--	--	--	--	[R]	General function prediction only	PPR repeat family;; PPR repeat;; PPR repeat;; Pentacotripeptide-repeat region of PRORP;; Pentatricopeptide repeat domain	Pentatricopeptide repeat-containing protein At4g20740 OS=Arabidopsis thaliana OX=3702 GN=At4g20740 PE=3 SV=1	S	Function unknown	PREDICTED: pentatricopeptide repeat-containing protein At4g20740 [Fragaria vesca subsp. vesca]	--
RcHm_v2.0_Chr1g0319411.gene	--	14.2187	1148	13.2038	1047	13.6525	1141	16.4427	1325	15.8673	1271	16.714	1421	0.975557	0.00289679	normal	--	--	Cellular Component: endosome (GO:0005768);; Cellular Component: trans-Golgi network (GO:0005802);; Cellular Component: plasma membrane (GO:0005886);; Biological Process: response to light stimulus (GO:0009416);; Cellular Component: plant-type cell wall (GO:0009505);; Biological Process: plasmodesma organization (GO:0009663);; Biological Process: response to abscisic acid (GO:0009737);; Biological…	--	--	--	--	--	Glycosyltransferase-like KOBITO 1 OS=Arabidopsis thaliana OX=3702 GN=ELD1 PE=1 SV=1	S	Function unknown	PREDICTED: glycosyltransferase-like KOBITO 1 [Fragaria vesca subsp. vesca]	cellular component: cell (GO:0005623);; cellular component: organelle (GO:0043226);; cellular component: cell part (GO:0044464);; cellular component: organelle part (GO:0044422);; cellular component: membrane (GO:0016020);; biological process: response to stimulus (GO:0050896);; biological process: cellular process (GO:0009987);; biological process: single-organism process (GO:0044699);; biologic…
RcHm_v2.0_Chr1g0319451.gene	--	14.6957	1085	14.6062	1059	14.313	1093	20.4284	1505	19.3999	1421	21.6414	1682	0.000326342	0.241093	normal	--	--	Biological Process: proteolysis (GO:0006508);; Molecular Function: peptidase activity (GO:0008233);; Biological Process: cellular protein metabolic process (GO:0044267);;	K11841|0|fve:101296977|K11841 ubiquitin carboxyl-terminal hydrolase 10 [EC:3.4.19.12] | (RefSeq) ubiquitin carboxyl-terminal hydrolase 24	--	[O]	Posttranslational modification, protein turnover, chaperones	Ubiquitin carboxyl-terminal hydrolase;; Ubiquitin carboxyl-terminal hydrolase	Ubiquitin carboxyl-terminal hydrolase 24 OS=Arabidopsis thaliana OX=3702 GN=UBP24 PE=1 SV=1	O	Posttranslational modification, protein turnover, chaperones	PREDICTED: ubiquitin carboxyl-terminal hydrolase 24 [Fragaria vesca subsp. vesca]	biological process: metabolic process (GO:0008152);; molecular function: catalytic activity (GO:0003824);; biological process: cellular process (GO:0009987)
RcHm_v2.0_Chr1g0319461.gene	--	0.652994	33	0.75123	38	0.628119	33	2.54684	128	2.6047	131	3.54708	188	5.11657e-14	1.71662	up	--		Molecular Function: protein kinase activity (GO:0004672);; Cellular Component: membrane (GO:0016020);; Biological Process: phosphorylation (GO:0016310);;	--	--	--	--	Protein tyrosine kinase;; Protein kinase domain;; Salt stress response/antifungal	Cysteine-rich receptor-like protein kinase 29 OS=Arabidopsis thaliana OX=3702 GN=CRK29 PE=2 SV=1	T	Signal transduction mechanisms	PREDICTED: uncharacterized protein LOC101305918 [Fragaria vesca subsp. vesca]	biological process: metabolic process (GO:0008152);; biological process: cellular process (GO:0009987);; molecular function: catalytic activity (GO:0003824);; cellular component: membrane (GO:0016020)
RcHm_v2.0_Chr1g0319511.gene	--	0.514345	35	0.756216	51	0.506364	36	2.98175	201	2.43987	164	2.54008	181	3.43869e-17	1.79493	up	--		Molecular Function: protein kinase activity (GO:0004672);; Cellular Component: membrane (GO:0016020);;	--	--	--	--	Protein tyrosine kinase;; Protein kinase domain;; Salt stress response/antifungal	Cysteine-rich receptor-like protein kinase 29 OS=Arabidopsis thaliana OX=3702 GN=CRK29 PE=2 SV=1	T	Signal transduction mechanisms	PREDICTED: uncharacterized protein LOC101305918 [Fragaria vesca subsp. vesca]	biological process: metabolic process (GO:0008152);; biological process: cellular process (GO:0009987);; molecular function: catalytic activity (GO:0003824);; cellular component: membrane (GO:0016020)
RcHm_v2.0_Chr1g0319581.gene	--	11.1555	254	12.4203	278	12.7767	301	14.4172	328	13.4793	305	15.5875	374	0.978388	0.00463569	normal	[K]	Transcription	Biological Process: spliceosomal snRNP assembly (GO:0000387);; Cellular Component: U5 snRNP (GO:0005682);; Cellular Component: U1 snRNP (GO:0005685);; Cellular Component: U2 snRNP (GO:0005686);; Cellular Component: U4 snRNP (GO:0005687);; Cellular Component: viral nucleocapsid (GO:0019013);; Cellular Component: U4/U6 x U5 tri-snRNP complex (GO:0046540);; Cellular Component: precatalytic spliceoso…	K11097|3.41956e-54|fve:101293407|K11097 small nuclear ribonucleoprotein E | (RefSeq) small nuclear ribonucleoprotein E-like	Spliceosome (ko03040)	[A]	RNA processing and modification	LSM domain	Sm-like protein LSM5 OS=Arabidopsis thaliana OX=3702 GN=LSM5 PE=1 SV=1	K	Transcription	PREDICTED: small nuclear ribonucleoprotein E-like [Fragaria vesca subsp. vesca]	biological process: cellular process (GO:0009987);; biological process: cellular component organization or biogenesis (GO:0071840);; cellular component: cell (GO:0005623);; cellular component: macromolecular complex (GO:0032991);; cellular component: organelle (GO:0043226);; cellular component: organelle part (GO:0044422);; cellular component: cell part (GO:0044464);; cellular component: virion (…
RcHm_v2.0_Chr1g0319641.gene	--	4.77177	280	5.04885	291	4.43174	269	8.58526	503	8.8488	515	8.78162	543	1.40835e-08	0.621215	normal	--	--	Molecular Function: transcription factor activity, transcription factor binding (GO:0000989);; Molecular Function: transcription factor activity, sequence-specific DNA binding (GO:0003700);; Cellular Component: nucleus (GO:0005634);; Biological Process: regulation of transcription, DNA-templated (GO:0006355);; Molecular Function: sequence-specific DNA binding (GO:0043565);;	--	--	--	--	GRAS domain family	Scarecrow-like protein 3 OS=Arabidopsis thaliana OX=3702 GN=SCL3 PE=1 SV=1	K	Transcription	PREDICTED: scarecrow-like protein 3 [Fragaria vesca subsp. vesca]	biological process: biological regulation (GO:0065007);; molecular function: transcription factor activity, protein binding (GO:0000988);; molecular function: nucleic acid binding transcription factor activity (GO:0001071);; cellular component: cell (GO:0005623);; cellular component: organelle (GO:0043226);; cellular component: cell part (GO:0044464);; molecular function: binding (GO:0005488)
RcHm_v2.0_Chr1g0319661.gene	--	10.9704	230	7.38907	152	7.85477	171	4.60404	97	4.29974	90	4.8936	108	5.00471e-10	-1.12768	down	--	--	--	--	--	--	--	Dirigent-like protein	Dirigent protein 23 OS=Arabidopsis thaliana OX=3702 GN=DIR23 PE=2 SV=1	U	Intracellular trafficking, secretion, and vesicular transport	PREDICTED: dirigent protein 22-like [Fragaria vesca subsp. vesca]	--
RcHm_v2.0_Chr1g0319681.gene	--	24.6244	230	29.0141	266	26.5604	257	32.2991	301	40.6075	376	37.4885	368	0.172179	0.204534	normal	[J]	Translation, ribosomal structure and biogenesis	Molecular Function: structural constituent of ribosome (GO:0003735);; Cellular Component: cell wall (GO:0005618);; Cellular Component: mitochondrion (GO:0005739);; Cellular Component: vacuolar membrane (GO:0005774);; Cellular Component: Golgi apparatus (GO:0005794);; Cellular Component: plasma membrane (GO:0005886);; Biological Process: translation (GO:0006412);; Cellular Component: plasmodesma (…	K02957|2.76803e-82|spen:107018388|K02957 small subunit ribosomal protein S15Ae | (RefSeq) 40S ribosomal protein S15a-1	Ribosome (ko03010)	[J]	Translation, ribosomal structure and biogenesis	Ribosomal protein S8	40S ribosomal protein S15a-1 OS=Arabidopsis thaliana OX=3702 GN=RPS15AA PE=2 SV=2	J	Translation, ribosomal structure and biogenesis	uncharacterized protein LOC102577793 [Solanum tuberosum]	molecular function: structural molecule activity (GO:0005198);; cellular component: cell (GO:0005623);; cellular component: cell part (GO:0044464);; cellular component: organelle (GO:0043226);; cellular component: membrane (GO:0016020);; cellular component: organelle part (GO:0044422);; biological process: metabolic process (GO:0008152);; biological process: cellular process (GO:0009987);; cellul…
RcHm_v2.0_Chr1g0319711.gene	--	32.8948	2831	31.1527	2633	29.1054	2592	47.2936	4063	43.5046	3715	49.6742	4501	4.59567e-11	0.339564	normal	--	--	--	--	--	--	--	Plant calmodulin-binding domain	Calmodulin binding protein PICBP OS=Arabidopsis thaliana OX=3702 GN=PICBP PE=2 SV=1	S	Function unknown	PREDICTED: uncharacterized protein LOC101305177 [Fragaria vesca subsp. vesca]	--
RcHm_v2.0_Chr1g0319721.gene	--	22.7977	1157	20.079	1001	20.8655	1096	24.0676	1219	21.4668	1081	22.5266	1204	0.0543565	-0.156201	normal	[IQR]	Lipid transport and metabolism;; Secondary metabolites biosynthesis, transport and catabolism;; General function prediction only	Cellular Component: cytosol (GO:0005829);; Biological Process: proline biosynthetic process (GO:0006561);; Biological Process: response to heat (GO:0009408);; Biological Process: response to water deprivation (GO:0009414);; Biological Process: response to fructose (GO:0009750);; Biological Process: regulation of abscisic acid biosynthetic process (GO:0010115);; Molecular Function: xanthoxin dehyd…	K09841|1.42415e-172|fve:101292810|K09841 xanthoxin dehydrogenase [EC:1.1.1.288] | (RefSeq) xanthoxin dehydrogenase	Carotenoid biosynthesis (ko00906)	[R]	General function prediction only	Enoyl-(Acyl carrier protein) reductase;; short chain dehydrogenase;; KR domain	Xanthoxin dehydrogenase OS=Arabidopsis thaliana OX=3702 GN=ABA2 PE=1 SV=1	S	Function unknown	PREDICTED: xanthoxin dehydrogenase [Fragaria vesca subsp. vesca]	cellular component: cell (GO:0005623);; cellular component: cell part (GO:0044464);; biological process: metabolic process (GO:0008152);; biological process: cellular process (GO:0009987);; biological process: single-organism process (GO:0044699);; biological process: response to stimulus (GO:0050896);; biological process: biological regulation (GO:0065007);; molecular function: catalytic activit…
RcHm_v2.0_Chr1g0319731.gene	--	4.82493	643	4.93495	645	4.88856	674	6.55836	872	5.75344	760	6.14387	861	0.426032	0.079363	normal	[L]	Replication, recombination and repair	Biological Process: mRNA splicing, via spliceosome (GO:0000398);; Cellular Component: spliceosomal complex (GO:0005681);; Cellular Component: plasma membrane (GO:0005886);; Cellular Component: chloroplast (GO:0009507);;	K12874|0|fve:101303350|K12874 intron-binding protein aquarius | (RefSeq) intron-binding protein aquarius	Spliceosome (ko03040)	[L]	Replication, recombination and repair	Intron-binding protein aquarius N-terminus;; AAA domain;; AAA domain;; AAA domain	Regulator of nonsense transcripts 1 homolog OS=Arabidopsis thaliana OX=3702 GN=UPF1 PE=1 SV=2	S	Function unknown	PREDICTED: intron-binding protein aquarius [Fragaria vesca subsp. vesca]	biological process: metabolic process (GO:0008152);; biological process: cellular process (GO:0009987);; cellular component: cell (GO:0005623);; cellular component: macromolecular complex (GO:0032991);; cellular component: organelle (GO:0043226);; cellular component: organelle part (GO:0044422);; cellular component: cell part (GO:0044464);; cellular component: membrane (GO:0016020)
RcHm_v2.0_Chr1g0319741.gene	--	1.02989	200	1.07822	206	1.03313	208	1.0258	199	1.08947	210	1.21059	248	0.296843	-0.166903	normal	[R]	General function prediction only	--	--	--	[T]	Signal transduction mechanisms	NB-ARC domain;; Leucine Rich repeats (2 copies);; Leucine rich repeat	Putative disease resistance RPP13-like protein 1 OS=Arabidopsis thaliana OX=3702 GN=RPPL1 PE=3 SV=1	S	Function unknown	PREDICTED: putative disease resistance RPP13-like protein 1 [Fragaria vesca subsp. vesca]	--
RcHm_v2.0_Chr1g0319841.gene	--	2.34328	175	2.99222	219	2.1192	164	2.3574	176	2.58703	191	2.36685	186	0.130705	-0.269298	normal	[R]	General function prediction only	--	--	--	[T]	Signal transduction mechanisms	NB-ARC domain;; Leucine Rich repeats (2 copies);; Leucine rich repeat	Putative disease resistance RPP13-like protein 1 OS=Arabidopsis thaliana OX=3702 GN=RPPL1 PE=3 SV=1	S	Function unknown	PREDICTED: putative disease resistance RPP13-like protein 1 [Fragaria vesca subsp. vesca]	--
RcHm_v2.0_Chr1g0319921.gene	--	1.10252	32	1.37755	39	0.965058	29	1.34207	39	1.10177	32	1.81935	56	0.883329	0.0585322	normal	--	--	Molecular Function: microtubule motor activity (GO:0003777);; Molecular Function: ATP binding (GO:0005524);; Cellular Component: microtubule (GO:0005874);; Cellular Component: plasma membrane (GO:0005886);; Biological Process: microtubule-based movement (GO:0007018);; Molecular Function: microtubule binding (GO:0008017);;	--	--	[Z]	Cytoskeleton	--	Kinesin-like protein KIN-7C, mitochondrial OS=Arabidopsis thaliana OX=3702 GN=KIN7C PE=1 SV=1	Z	Cytoskeleton	PREDICTED: WPP domain-interacting tail-anchored protein 2 isoform X2 [Fragaria vesca subsp. vesca]	molecular function: catalytic activity (GO:0003824);; molecular function: binding (GO:0005488);; cellular component: cell (GO:0005623);; cellular component: organelle (GO:0043226);; cellular component: organelle part (GO:0044422);; cellular component: cell part (GO:0044464);; cellular component: supramolecular complex (GO:0099080);; cellular component: membrane (GO:0016020);; biological process: …
RcHm_v2.0_Chr1g0320551.gene	--	1.12093	82	1.19328	86	1.03692	79	1.16989	86	1.07772	78	1.14558	88	0.351785	-0.225543	normal	[R]	General function prediction only	--	--	--	[T]	Signal transduction mechanisms	NB-ARC domain	Putative disease resistance RPP13-like protein 1 OS=Arabidopsis thaliana OX=3702 GN=RPPL1 PE=3 SV=1	S	Function unknown	PREDICTED: putative disease resistance RPP13-like protein 1 [Fragaria vesca subsp. vesca]	--
RcHm_v2.0_Chr1g0321061.gene	--	5.13386	59	4.23143	48	4.5886	54	5.43447	62	4.58868	52	6.18394	75	0.912099	-0.0365671	normal	[R]	General function prediction only	Biological Process: MAPK cascade (GO:0000165);; Molecular Function: MAP kinase activity (GO:0004707);; Molecular Function: ATP binding (GO:0005524);; Cellular Component: intracellular (GO:0005622);;	K04371|3.0865e-51|fve:101308652|K04371 mitogen-activated protein kinase 1/3 [EC:2.7.11.24] | (RefSeq) mitogen-activated protein kinase homolog NTF6	--	[T]	Signal transduction mechanisms	Protein kinase domain;; Protein tyrosine kinase	Mitogen-activated protein kinase 4b OS=Physcomitrella patens subsp. patens OX=3218 GN=MPK4b PE=1 SV=1	T	Signal transduction mechanisms	PREDICTED: mitogen-activated protein kinase homolog NTF6 [Fragaria vesca subsp. vesca]	biological process: metabolic process (GO:0008152);; biological process: cellular process (GO:0009987);; biological process: signaling (GO:0023052);; biological process: single-organism process (GO:0044699);; biological process: response to stimulus (GO:0050896);; biological process: biological regulation (GO:0065007);; molecular function: catalytic activity (GO:0003824);; molecular function: sig…
RcHm_v2.0_Chr1g0321131.gene	--	3.52103	254	2.88348	205	2.53609	190	5.25826	379	4.64806	333	5.15282	392	0.000243023	0.491939	normal	--	--	--	K08332|0|fve:101314696|K08332 vacuolar protein 8 | (RefSeq) U-box domain-containing protein 43-like	--	[S]	Function unknown	Armadillo/beta-catenin-like repeat;; Armadillo-like;; Kinesin-associated protein (KAP)	U-box domain-containing protein 43 OS=Arabidopsis thaliana OX=3702 GN=PUB43 PE=2 SV=1	S	Function unknown	PREDICTED: U-box domain-containing protein 43-like [Fragaria vesca subsp. vesca]	--
RcHm_v2.0_Chr1g0321141.gene	--	9.01955	220	7.46829	179	8.2303	208	9.7134	237	10.2023	247	10.2469	263	0.845482	0.0350922	normal	[J]	Translation, ribosomal structure and biogenesis	Molecular Function: structural constituent of ribosome (GO:0003735);; Cellular Component: mitochondrion (GO:0005739);; Cellular Component: ribosome (GO:0005840);; Biological Process: translation (GO:0006412);;	--	--	--	--	Ribosomal protein S10p/S20e	Ribosomal protein S10, mitochondrial OS=Pisum sativum OX=3888 GN=RPS10 PE=2 SV=1	S	Function unknown	hypothetical protein PRUPE_4G282300 [Prunus persica]	molecular function: structural molecule activity (GO:0005198);; cellular component: cell (GO:0005623);; cellular component: organelle (GO:0043226);; cellular component: cell part (GO:0044464);; cellular component: macromolecular complex (GO:0032991);; biological process: metabolic process (GO:0008152);; biological process: cellular process (GO:0009987)
RcHm_v2.0_Chr1g0321211.gene	--	5.75298	435	5.99623	445	5.84001	457	7.13966	539	6.86088	514	8.45443	672	0.406159	0.0958318	normal	[E]	Amino acid transport and metabolism	Biological Process: histidine biosynthetic process (GO:0000105);; Molecular Function: magnesium ion binding (GO:0000287);; Molecular Function: ATP phosphoribosyltransferase activity (GO:0003879);; Cellular Component: cytoplasm (GO:0005737);;	K00765|4.19455e-95|fve:101290805|K00765 ATP phosphoribosyltransferase [EC:2.4.2.17] | (RefSeq) ATP phosphoribosyltransferase 1, chloroplastic-like	Histidine metabolism (ko00340);; Biosynthesis of amino acids (ko01230)	[E]	Amino acid transport and metabolism	ATP phosphoribosyltransferase;; HisG, C-terminal domain	ATP phosphoribosyltransferase 1, chloroplastic OS=Arabidopsis thaliana OX=3702 GN=HISN1A PE=1 SV=1	E	Amino acid transport and metabolism	PREDICTED: ATP phosphoribosyltransferase 1, chloroplastic-like [Fragaria vesca subsp. vesca]	biological process: metabolic process (GO:0008152);; biological process: cellular process (GO:0009987);; biological process: single-organism process (GO:0044699);; molecular function: binding (GO:0005488);; molecular function: catalytic activity (GO:0003824);; cellular component: cell (GO:0005623);; cellular component: cell part (GO:0044464)
RcHm_v2.0_Chr1g0321241.gene	--	5.47739	183	5.86997	193	6.24511	216	5.37491	179	5.53103	183	5.45254	192	0.0262314	-0.351911	normal	[E]	Amino acid transport and metabolism	Biological Process: histidine biosynthetic process (GO:0000105);; Molecular Function: magnesium ion binding (GO:0000287);; Molecular Function: ATP phosphoribosyltransferase activity (GO:0003879);; Cellular Component: cytoplasm (GO:0005737);;	K00765|9.2167e-163|mtr:MTR_2g006040|K00765 ATP phosphoribosyltransferase [EC:2.4.2.17] | (RefSeq) ATP phosphoribosyltransferase catalytic subunit	Histidine metabolism (ko00340);; Biosynthesis of amino acids (ko01230)	[E]	Amino acid transport and metabolism	ATP phosphoribosyltransferase;; HisG, C-terminal domain	ATP phosphoribosyltransferase 1, chloroplastic OS=Arabidopsis thaliana OX=3702 GN=HISN1A PE=1 SV=1	E	Amino acid transport and metabolism	ATP phosphoribosyltransferase catalytic subunit [Medicago truncatula]	biological process: metabolic process (GO:0008152);; biological process: cellular process (GO:0009987);; biological process: single-organism process (GO:0044699);; molecular function: binding (GO:0005488);; molecular function: catalytic activity (GO:0003824);; cellular component: cell (GO:0005623);; cellular component: cell part (GO:0044464)
RcHm_v2.0_Chr1g0321261.gene	--	1.92228	71	1.36886	50	1.66653	64	2.36248	87	1.95108	72	1.69026	66	0.943133	0.0234039	normal	[E]	Amino acid transport and metabolism	Biological Process: histidine biosynthetic process (GO:0000105);; Molecular Function: magnesium ion binding (GO:0000287);; Molecular Function: ATP phosphoribosyltransferase activity (GO:0003879);; Cellular Component: cytoplasm (GO:0005737);;	K00765|0|fve:101290805|K00765 ATP phosphoribosyltransferase [EC:2.4.2.17] | (RefSeq) ATP phosphoribosyltransferase 1, chloroplastic-like	Histidine metabolism (ko00340);; Biosynthesis of amino acids (ko01230)	[E]	Amino acid transport and metabolism	ATP phosphoribosyltransferase;; HisG, C-terminal domain	ATP phosphoribosyltransferase 1, chloroplastic OS=Arabidopsis thaliana OX=3702 GN=HISN1A PE=1 SV=1	E	Amino acid transport and metabolism	PREDICTED: ATP phosphoribosyltransferase 1, chloroplastic-like [Fragaria vesca subsp. vesca]	biological process: metabolic process (GO:0008152);; biological process: cellular process (GO:0009987);; biological process: single-organism process (GO:0044699);; molecular function: binding (GO:0005488);; molecular function: catalytic activity (GO:0003824);; cellular component: cell (GO:0005623);; cellular component: cell part (GO:0044464)
RcHm_v2.0_Chr1g0321271.gene	--	25.2815	1008	26.7659	1048	25.8096	1065	21.958	874	23.0656	913	24.8839	1045	1.33906e-07	-0.405036	normal	[E]	Amino acid transport and metabolism	Biological Process: histidine biosynthetic process (GO:0000105);; Molecular Function: magnesium ion binding (GO:0000287);; Molecular Function: ATP phosphoribosyltransferase activity (GO:0003879);; Cellular Component: cytoplasm (GO:0005737);;	K00765|0|fve:101290805|K00765 ATP phosphoribosyltransferase [EC:2.4.2.17] | (RefSeq) ATP phosphoribosyltransferase 1, chloroplastic-like	Histidine metabolism (ko00340);; Biosynthesis of amino acids (ko01230)	[E]	Amino acid transport and metabolism	ATP phosphoribosyltransferase;; HisG, C-terminal domain	ATP phosphoribosyltransferase 1, chloroplastic OS=Arabidopsis thaliana OX=3702 GN=HISN1A PE=1 SV=1	E	Amino acid transport and metabolism	PREDICTED: ATP phosphoribosyltransferase 1, chloroplastic-like [Fragaria vesca subsp. vesca]	biological process: metabolic process (GO:0008152);; biological process: cellular process (GO:0009987);; biological process: single-organism process (GO:0044699);; molecular function: binding (GO:0005488);; molecular function: catalytic activity (GO:0003824);; cellular component: cell (GO:0005623);; cellular component: cell part (GO:0044464)
RcHm_v2.0_Chr1g0321281.gene	--	1.22851	60	1.59568	77	1.0351	53	2.80752	137	2.96498	144	2.78307	143	6.23359e-05	0.850187	normal	--	--	Molecular Function: aspartic-type endopeptidase activity (GO:0004190);; Biological Process: proteolysis (GO:0006508);;	--	--	[O]	Posttranslational modification, protein turnover, chaperones	Xylanase inhibitor N-terminal;; Eukaryotic aspartyl protease;; Xylanase inhibitor C-terminal	Aspartic proteinase-like protein 2 OS=Arabidopsis thaliana OX=3702 GN=At1g65240 PE=1 SV=2	O	Posttranslational modification, protein turnover, chaperones	PREDICTED: aspartic proteinase-like protein 2 [Fragaria vesca subsp. vesca]	biological process: metabolic process (GO:0008152);; molecular function: catalytic activity (GO:0003824)
RcHm_v2.0_Chr1g0321291.gene	--	2.22029	97	2.6201	112	2.61613	118	0	0	1.45584	63	1.73347	80	0.455095	-0.374528	normal	--	--	--	K09584|1.17472e-21|fve:101292222|K09584 protein disulfide-isomerase A6 [EC:5.3.4.1] | (RefSeq) probable protein disulfide-isomerase A6	Protein processing in endoplasmic reticulum (ko04141)	[O]	Posttranslational modification, protein turnover, chaperones	--	Probable protein disulfide-isomerase A6 OS=Medicago sativa OX=3879 PE=2 SV=1	O	Posttranslational modification, protein turnover, chaperones	PREDICTED: probable protein disulfide-isomerase A6 [Fragaria vesca subsp. vesca]	--
RcHm_v2.0_Chr1g0321311.gene	--	5.07779	326	5.73674	361	5.03348	334	4.66379	299	4.18124	266	5.43754	367	0.00150046	-0.397391	normal	--	--	Cellular Component: amyloplast (GO:0009501);; Cellular Component: chloroplast (GO:0009507);; Cellular Component: chromoplast (GO:0009509);; Cellular Component: etioplast (GO:0009513);; Cellular Component: proplastid (GO:0009537);; Biological Process: chloroplast organization (GO:0009658);; Biological Process: leaf morphogenesis (GO:0009965);; Biological Process: chloroplast mRNA processing (GO:00…	--	--	--	--	TIR domain;; TIR domain	Protein PALE CRESS, chloroplastic OS=Arabidopsis thaliana OX=3702 GN=PAC PE=2 SV=1	S	Function unknown	PREDICTED: protein PALE CRESS, chloroplastic [Fragaria vesca subsp. vesca]	cellular component: cell (GO:0005623);; cellular component: organelle (GO:0043226);; cellular component: cell part (GO:0044464);; biological process: cellular process (GO:0009987);; biological process: cellular component organization or biogenesis (GO:0071840);; biological process: developmental process (GO:0032502);; biological process: metabolic process (GO:0008152);; cellular component: membra…
RcHm_v2.0_Chr1g0321441.gene	--	1.27258	33	1.01533	26	1.35069	36	0.966213	25	0.679894	18	1.19074	33	0.160438	-0.516145	normal	--	--	Cellular Component: anaphase-promoting complex (GO:0005680);; Molecular Function: zinc ion binding (GO:0008270);; Biological Process: protein ubiquitination involved in ubiquitin-dependent protein catabolic process (GO:0042787);; Biological Process: positive regulation of mitotic metaphase/anaphase transition (GO:0045842);; Molecular Function: ubiquitin protein ligase activity (GO:0061630);; Mole…	K03358|4.4152e-50|pmum:103344512|K03358 anaphase-promoting complex subunit 11 | (RefSeq) anaphase-promoting complex subunit 11-like	Ubiquitin mediated proteolysis (ko04120)	[DO]	Cell cycle control, cell division, chromosome partitioning;; Posttranslational modification, protein turnover, chaperones	Anaphase-promoting complex subunit 11 RING-H2 finger;; RING-H2 zinc finger domain	Anaphase-promoting complex subunit 11 OS=Arabidopsis thaliana OX=3702 GN=APC11 PE=1 SV=3	O	Posttranslational modification, protein turnover, chaperones	PREDICTED: anaphase-promoting complex subunit 11-like isoform X3 [Juglans regia]	cellular component: cell (GO:0005623);; cellular component: macromolecular complex (GO:0032991);; cellular component: organelle (GO:0043226);; cellular component: organelle part (GO:0044422);; cellular component: cell part (GO:0044464);; molecular function: binding (GO:0005488);; biological process: metabolic process (GO:0008152);; biological process: cellular process (GO:0009987);; biological pr…
RcHm_v2.0_Chr1g0321531.gene	--	12.7244	333	9.83693	253	8.97987	243	10.3763	271	7.80807	203	8.56449	236	0.00198702	-0.47482	normal	--	--	Molecular Function: calcium ion binding (GO:0005509);; Molecular Function: calcium-dependent phospholipid binding (GO:0005544);;	K17098|4.5584e-178|fve:101313351|K17098 annexin D | (RefSeq) annexin-like protein RJ4	--	[U]	Intracellular trafficking, secretion, and vesicular transport	Annexin	Annexin-like protein RJ4 OS=Fragaria ananassa OX=3747 PE=2 SV=2	S	Function unknown	PREDICTED: annexin-like protein RJ4 isoform X2 [Fragaria vesca subsp. vesca]	molecular function: binding (GO:0005488)
RcHm_v2.0_Chr1g0321571.gene	--	0.885972	19	1.00284	22	1.04876	24	1.63153	35	1.15603	25	1.18279	27	0.76142	0.133171	normal	--	--	Cellular Component: anaphase-promoting complex (GO:0005680);; Biological Process: methylation (GO:0032259);; Biological Process: protein ubiquitination involved in ubiquitin-dependent protein catabolic process (GO:0042787);; Biological Process: positive regulation of mitotic metaphase/anaphase transition (GO:0045842);; Molecular Function: ubiquitin protein ligase activity (GO:0061630);; Molecular…	--	--	--	--	--	Anaphase-promoting complex subunit 11 OS=Arabidopsis thaliana OX=3702 GN=APC11 PE=1 SV=3	O	Posttranslational modification, protein turnover, chaperones	DRM-type cytosine DNA-methyltransferase [Fragaria x ananassa]	cellular component: cell (GO:0005623);; cellular component: macromolecular complex (GO:0032991);; cellular component: organelle (GO:0043226);; cellular component: organelle part (GO:0044422);; cellular component: cell part (GO:0044464);; biological process: metabolic process (GO:0008152);; biological process: cellular process (GO:0009987);; biological process: biological regulation (GO:0065007);;…
RcHm_v2.0_Chr1g0321581.gene	--	2.66325	32	1.56284	18	3.04847	37	2.65919	32	2.45902	29	2.62881	33	0.755777	-0.130749	normal	--	--	Molecular Function: transferase activity (GO:0016740);; Biological Process: methylation (GO:0032259);;	--	--	--	--	--	DNA (cytosine-5)-methyltransferase DRM2 OS=Arabidopsis thaliana OX=3702 GN=DRM2 PE=1 SV=1	L	Replication, recombination and repair	DRM-type cytosine DNA-methyltransferase [Fragaria x ananassa]	molecular function: catalytic activity (GO:0003824);; biological process: metabolic process (GO:0008152)
RcHm_v2.0_Chr1g0321591.gene	--	1.68931	19	1.07892	12	1.64692	19	0.868506	10	1.29735	14	1.09453	13	--	--	--	--	--	Biological Process: DNA methylation (GO:0006306);; Molecular Function: methyltransferase activity (GO:0008168);;	--	--	--	--	--	DNA (cytosine-5)-methyltransferase DRM2 OS=Oryza sativa subsp. japonica OX=39947 GN=DRM2 PE=1 SV=1	L	Replication, recombination and repair	DRM-type cytosine DNA-methyltransferase [Fragaria x ananassa]	biological process: metabolic process (GO:0008152);; biological process: cellular process (GO:0009987);; molecular function: catalytic activity (GO:0003824)
RcHm_v2.0_Chr1g0321651.gene	--	3.78851	36	3.6663	34	4.86264	48	3.25761	31	4.14267	39	3.7622	38	0.305974	-0.349493	normal	--	--	Molecular Function: ubiquitin-protein transferase activity (GO:0004842);; Cellular Component: anaphase-promoting complex (GO:0005680);; Molecular Function: zinc ion binding (GO:0008270);; Biological Process: protein ubiquitination (GO:0016567);;	K03358|2.41046e-19|thj:104818757|K03358 anaphase-promoting complex subunit 11 | (RefSeq) anaphase-promoting complex subunit 11	Ubiquitin mediated proteolysis (ko04120)	[DO]	Cell cycle control, cell division, chromosome partitioning;; Posttranslational modification, protein turnover, chaperones	--	Anaphase-promoting complex subunit 11 OS=Arabidopsis thaliana OX=3702 GN=APC11 PE=1 SV=3	O	Posttranslational modification, protein turnover, chaperones	phytosulfokine receptor 2-like [Cajanus cajan]	molecular function: catalytic activity (GO:0003824);; cellular component: cell (GO:0005623);; cellular component: macromolecular complex (GO:0032991);; cellular component: organelle (GO:0043226);; cellular component: organelle part (GO:0044422);; cellular component: cell part (GO:0044464);; molecular function: binding (GO:0005488);; biological process: metabolic process (GO:0008152);; biological …
RcHm_v2.0_Chr1g0321761.gene	--	164.54	12452	163.744	12169	162.217	12704	165.228	12480	166.44	12497	171.021	13626	1.23142e-06	-0.215692	normal	--	--	--	--	--	--	--	--	Protein LNK2 OS=Arabidopsis thaliana OX=3702 GN=LNK2 PE=1 SV=1	S	Function unknown	PREDICTED: uncharacterized protein LOC101312766 [Fragaria vesca subsp. vesca]	--
RcHm_v2.0_Chr1g0321801.gene	--	2.92192	24	4.35382	34	5.57915	46	17.4096	137	15.0565	118	18.6049	155	2.13715e-11	1.59401	up	--	--	Molecular Function: selenium binding (GO:0008430);;	K17285|7.30486e-16|pxb:103962571|K17285 methanethiol oxidase [EC:1.8.3.4] | (RefSeq) selenium-binding protein 2	Sulfur metabolism (ko00920)	[P]	Inorganic ion transport and metabolism	--	Selenium-binding protein 1 OS=Arabidopsis thaliana OX=3702 GN=SBP1 PE=1 SV=1	S	Function unknown	selenium-binding protein 2-like [Trifolium pratense]	molecular function: binding (GO:0005488)
RcHm_v2.0_Chr1g0321821.gene	--	4.12271	77	5.55932	102	6.33914	123	8.92986	166	7.94253	147	8.63331	170	0.05628	0.392888	normal	--	--	--	--	--	[R]	General function prediction only	--	GTP-binding protein At3g49725, chloroplastic OS=Arabidopsis thaliana OX=3702 GN=At3g49725 PE=2 SV=2	S	Function unknown	PREDICTED: GTP-binding protein At3g49725, chloroplastic [Fragaria vesca subsp. vesca]	--
RcHm_v2.0_Chr1g0321831.gene	--	15.1133	624	14.4868	587	13.9773	597	18.4046	758	17.2788	708	21.6772	942	0.143969	0.14161	normal	[J]	Translation, ribosomal structure and biogenesis	Cellular Component: cytoplasm (GO:0005737);; Molecular Function: ribosome binding (GO:0043022);;	--	--	[R]	General function prediction only	GTP-binding GTPase Middle Region;; 50S ribosome-binding GTPase	GTP-binding protein At3g49725, chloroplastic OS=Arabidopsis thaliana OX=3702 GN=At3g49725 PE=2 SV=2	S	Function unknown	PREDICTED: GTP-binding protein At3g49725, chloroplastic [Fragaria vesca subsp. vesca]	cellular component: cell (GO:0005623);; cellular component: cell part (GO:0044464);; molecular function: binding (GO:0005488)
RcHm_v2.0_Chr1g0321951.gene	--	1.02884	26	1.1189	28	1.11078	29	0.705788	18	0.707882	18	0.962568	26	0.120337	-0.5899	normal	[K]	Transcription	Molecular Function: RNA polymerase I activity (GO:0001054);; Molecular Function: RNA polymerase II activity (GO:0001055);; Molecular Function: RNA polymerase III activity (GO:0001056);; Cellular Component: DNA-directed RNA polymerase II, core complex (GO:0005665);; Cellular Component: DNA-directed RNA polymerase III complex (GO:0005666);; Cellular Component: DNA-directed RNA polymerase I complex …	K03013|3.61567e-130|fve:101312481|K03013 DNA-directed RNA polymerases I, II, and III subunit RPABC1 | (RefSeq) DNA-directed RNA polymerase V subunit 5C	RNA polymerase (ko03020)	[K]	Transcription	RNA polymerase Rpb5, C-terminal domain;; RNA polymerase Rpb5, N-terminal domain	DNA-directed RNA polymerase V subunit 5C OS=Arabidopsis thaliana OX=3702 GN=NRPE5C PE=2 SV=1	K	Transcription	PREDICTED: DNA-directed RNA polymerase V subunit 5C [Fragaria vesca subsp. vesca]	biological process: metabolic process (GO:0008152);; biological process: cellular process (GO:0009987);; molecular function: catalytic activity (GO:0003824);; cellular component: cell (GO:0005623);; cellular component: membrane-enclosed lumen (GO:0031974);; cellular component: macromolecular complex (GO:0032991);; cellular component: organelle (GO:0043226);; cellular component: organelle part (GO…
RcHm_v2.0_Chr1g0321981.gene	--	21.7234	1122	21.2748	1079	18.5521	992	23.2137	1197	21.9996	1127	24.4881	1332	0.395214	-0.0713289	normal	[PR]	Inorganic ion transport and metabolism;; General function prediction only	Cellular Component: chloroplast envelope (GO:0009941);; Molecular Function: chlorophyllide a oxygenase [overall] activity (GO:0010277);; Molecular Function: metal ion binding (GO:0046872);; Molecular Function: 2 iron, 2 sulfur cluster binding (GO:0051537);; Biological Process: oxidation-reduction process (GO:0055114);;	--	--	--	--	Pheophorbide a oxygenase;; Rieske [2Fe-2S] domain	Protochlorophyllide-dependent translocon component 52, chloroplastic OS=Arabidopsis thaliana OX=3702 GN=PTC52 PE=2 SV=1	P	Inorganic ion transport and metabolism	PREDICTED: protochlorophyllide-dependent translocon component 52, chloroplastic-like isoform X1 [Fragaria vesca subsp. vesca]	cellular component: cell (GO:0005623);; cellular component: organelle (GO:0043226);; cellular component: organelle part (GO:0044422);; cellular component: cell part (GO:0044464);; biological process: metabolic process (GO:0008152);; biological process: single-organism process (GO:0044699);; molecular function: catalytic activity (GO:0003824);; molecular function: binding (GO:0005488)
RcHm_v2.0_Chr1g0322001.gene	--	8.42549	389	6.58257	298	8.12488	388	8.52182	393	7.84763	359	9.81463	477	0.608923	-0.0746159	normal	[E]	Amino acid transport and metabolism	Biological Process: histidine biosynthetic process (GO:0000105);; Molecular Function: histidinol-phosphate transaminase activity (GO:0004400);; Molecular Function: pyridoxal phosphate binding (GO:0030170);;	K00817|0|fve:101311613|K00817 histidinol-phosphate aminotransferase [EC:2.6.1.9] | (RefSeq) histidinol-phosphate aminotransferase, chloroplastic-like	Histidine metabolism (ko00340);; Tyrosine metabolism (ko00350);; Phenylalanine metabolism (ko00360);; Phenylalanine, tyrosine and tryptophan biosynthesis (ko00400);; Tropane, piperidine and pyridine alkaloid biosynthesis (ko00960);; Biosynthesis of amino acids (ko01230)	[E]	Amino acid transport and metabolism	Aminotransferase class I and II	Histidinol-phosphate aminotransferase, chloroplastic OS=Nicotiana tabacum OX=4097 GN=HPA PE=2 SV=1	E	Amino acid transport and metabolism	PREDICTED: histidinol-phosphate aminotransferase, chloroplastic-like [Fragaria vesca subsp. vesca]	biological process: metabolic process (GO:0008152);; biological process: cellular process (GO:0009987);; biological process: single-organism process (GO:0044699);; molecular function: catalytic activity (GO:0003824);; molecular function: binding (GO:0005488)
RcHm_v2.0_Chr1g0322011.gene	--	48.6926	1340	47.3845	1280	45.2172	1288	51.6327	1418	51.2499	1399	54.6563	1583	0.185915	-0.0945061	normal	--	--	--	--	--	--	--	F-box-like;; F-box domain	F-box protein SKIP5 OS=Arabidopsis thaliana OX=3702 GN=SKIP5 PE=1 SV=1	S	Function unknown	PREDICTED: F-box protein SKIP5 isoform X1 [Fragaria vesca subsp. vesca]	--
RcHm_v2.0_Chr1g0322141.gene	--	1.85533	91	1.71948	83	1.43681	73	2.02213	99	2.41031	117	2.49249	129	0.377761	0.206264	normal	[I]	Lipid transport and metabolism	Biological Process: glycerophospholipid metabolic process (GO:0006650);; Molecular Function: O-acyltransferase activity (GO:0008374);; Cellular Component: intrinsic component of membrane (GO:0031224);;	K13511|0|fve:101309266|K13511 monolysocardiolipin acyltransferase [EC:2.3.1.-] | (RefSeq) tafazzin	Glycerophospholipid metabolism (ko00564)	[I]	Lipid transport and metabolism	Acyltransferase	N-acylphosphatidylethanolamine synthase OS=Arabidopsis thaliana OX=3702 GN=At1g78690 PE=2 SV=1	I	Lipid transport and metabolism	PREDICTED: tafazzin [Fragaria vesca subsp. vesca]	biological process: metabolic process (GO:0008152);; biological process: cellular process (GO:0009987);; biological process: single-organism process (GO:0044699);; molecular function: catalytic activity (GO:0003824);; cellular component: membrane (GO:0016020);; cellular component: membrane part (GO:0044425)
RcHm_v2.0_Chr1g0322221.gene	--	7.09987	97	7.40172	99	8.26666	117	7.96421	108	8.6307	117	7.06102	101	0.403151	-0.192197	normal	--	--	Molecular Function: actin binding (GO:0003779);; Cellular Component: nucleus (GO:0005634);; Cellular Component: F-actin capping protein complex (GO:0008290);; Biological Process: barbed-end actin filament capping (GO:0051016);;	K10364|2.75762e-101|fve:101308980|K10364 capping protein (actin filament) muscle Z-line, alpha | (RefSeq) F-actin-capping protein subunit alpha	Endocytosis (ko04144)	[Z]	Cytoskeleton	F-actin capping protein alpha subunit	F-actin-capping protein subunit alpha OS=Arabidopsis thaliana OX=3702 GN=At3g05520 PE=2 SV=2	O	Posttranslational modification, protein turnover, chaperones	PREDICTED: F-actin-capping protein subunit alpha [Fragaria vesca subsp. vesca]	molecular function: binding (GO:0005488);; cellular component: cell (GO:0005623);; cellular component: organelle (GO:0043226);; cellular component: cell part (GO:0044464);; cellular component: macromolecular complex (GO:0032991);; cellular component: organelle part (GO:0044422);; biological process: cellular process (GO:0009987);; biological process: single-organism process (GO:0044699);; biologi…
RcHm_v2.0_Chr1g0322251.gene	--	1.60227	35	2.03899	44	1.54711	35	1.98374	44	1.51718	33	1.95507	45	0.665912	-0.15579	normal	[L]	Replication, recombination and repair	Molecular Function: hydrolase activity, acting on acid anhydrides (GO:0016817);;	K17675|5.88927e-93|fve:101315328|K17675 ATP-dependent RNA helicase SUPV3L1/SUV3 [EC:3.6.4.13] | (RefSeq) ATP-dependent RNA helicase SUV3, mitochondrial	--	[A]	RNA processing and modification	Mitochondrial degradasome RNA helicase subunit C terminal	ATP-dependent RNA helicase SUV3, mitochondrial OS=Oryza sativa subsp. japonica OX=39947 GN=SUV3 PE=1 SV=1	L	Replication, recombination and repair	PREDICTED: ATP-dependent RNA helicase SUV3, mitochondrial isoform X2 [Fragaria vesca subsp. vesca]	molecular function: catalytic activity (GO:0003824)
RcHm_v2.0_Chr1g0322351.gene	--	1.74377	54	2.257	68	1.71798	55	2.06894	64	1.31515	40	1.7865	58	0.203887	-0.368291	normal	--	--	--	--	--	[G]	Carbohydrate transport and metabolism	--	Protein PTST, chloroplastic OS=Arabidopsis thaliana OX=3702 GN=PTST PE=1 SV=1	S	Function unknown	PREDICTED: uncharacterized protein LOC101310550 isoform X2 [Fragaria vesca subsp. vesca]	--
RcHm_v2.0_Chr1g0322361.gene	--	1.5049	22	1.58601	23	1.90598	29	1.18054	18	1.41757	21	0.696537	11	--	--	--	--	--	Biological Process: DNA methylation (GO:0006306);; Molecular Function: methyltransferase activity (GO:0008168);;	--	--	--	--	--	DNA (cytosine-5)-methyltransferase DRM1 OS=Arabidopsis thaliana OX=3702 GN=DRM1 PE=3 SV=2	L	Replication, recombination and repair	DRM-type cytosine DNA-methyltransferase [Fragaria x ananassa]	biological process: metabolic process (GO:0008152);; biological process: cellular process (GO:0009987);; molecular function: catalytic activity (GO:0003824)
RcHm_v2.0_Chr1g0322551.gene	--	2.29723	137	2.19682	128	1.18379	73	1.1174	67	1.15245	68	1.12134	70	0.000105887	-0.923609	normal	--	--	--	K09422|1.45519e-11|fve:101300019|K09422 transcription factor MYB, plant | (RefSeq) transcription factor RAX1-like	--	[K]	Transcription	--	Transcription factor MYB36 OS=Arabidopsis thaliana OX=3702 GN=MYB36 PE=1 SV=1	K	Transcription	PREDICTED: LOW QUALITY PROTEIN: transcription factor RAX1-like [Fragaria vesca subsp. vesca]	--
RcHm_v2.0_Chr1g0322671.gene	--	1.49331	26	3.51132	60	2.33222	42	1.7469	30	2.18687	38	3.14749	57	0.454217	-0.278915	normal	[C]	Energy production and conversion	Molecular Function: magnesium ion binding (GO:0000287);; Molecular Function: isocitrate dehydrogenase (NADP+) activity (GO:0004450);; Molecular Function: copper ion binding (GO:0005507);; Cellular Component: peroxisome (GO:0005777);; Cellular Component: cytosol (GO:0005829);; Cellular Component: plasma membrane (GO:0005886);; Biological Process: tricarboxylic acid cycle (GO:0006099);; Biological …	K00031|3.76275e-134|fve:101303399|K00031 isocitrate dehydrogenase [EC:1.1.1.42] | (RefSeq) isocitrate dehydrogenase [NADP]-like	Citrate cycle (TCA cycle) (ko00020);; Glutathione metabolism (ko00480);; Carbon metabolism (ko01200);; 2-Oxocarboxylic acid metabolism (ko01210);; Biosynthesis of amino acids (ko01230);; Peroxisome (ko04146)	[C]	Energy production and conversion	Isocitrate/isopropylmalate dehydrogenase	Isocitrate dehydrogenase [NADP] OS=Solanum tuberosum OX=4113 GN=ICDH-1 PE=2 SV=1	C	Energy production and conversion	PREDICTED: isocitrate dehydrogenase [NADP]-like [Fragaria vesca subsp. vesca]	molecular function: binding (GO:0005488);; biological process: metabolic process (GO:0008152);; biological process: single-organism process (GO:0044699);; molecular function: catalytic activity (GO:0003824);; cellular component: cell (GO:0005623);; cellular component: organelle (GO:0043226);; cellular component: cell part (GO:0044464);; cellular component: membrane (GO:0016020);; biological proce…
RcHm_v2.0_Chr1g0322691.gene	--	1.74758	50	1.96193	55	1.99936	59	0.654202	19	0.677534	19	0.962952	29	3.80297e-06	-1.39658	down	--	--	Biological Process: DNA methylation (GO:0006306);; Molecular Function: methyltransferase activity (GO:0008168);;	--	--	--	--	C-5 cytosine-specific DNA methylase	DNA (cytosine-5)-methyltransferase DRM2 OS=Oryza sativa subsp. japonica OX=39947 GN=DRM2 PE=1 SV=1	L	Replication, recombination and repair	DRM-type cytosine DNA-methyltransferase [Fragaria x ananassa]	biological process: metabolic process (GO:0008152);; biological process: cellular process (GO:0009987);; molecular function: catalytic activity (GO:0003824)
RcHm_v2.0_Chr1g0322721.gene	--	5.67207	110	4.21574	80	4.46665	90	4.24603	82	4.42873	85	4.81352	98	0.151486	-0.327937	normal	--	--	--	--	--	[G]	Carbohydrate transport and metabolism	--	Protein PTST, chloroplastic OS=Arabidopsis thaliana OX=3702 GN=PTST PE=1 SV=1	S	Function unknown	PREDICTED: protein PTST, chloroplastic isoform X2 [Prunus mume]	--
RcHm_v2.0_Chr1g0323071.gene	--	1.56259	18	1.64604	18	0.908014	11	2.30464	26	1.64019	18	1.89965	22	--	--	--	[O]	Posttranslational modification, protein turnover, chaperones	Biological Process: nitrogen compound metabolic process (GO:0006807);; Molecular Function: nickel cation binding (GO:0016151);;	K03188|4.98074e-84|fve:101307845|K03188 urease accessory protein | (RefSeq) urease accessory protein F	--	--	--	UreF	Urease accessory protein F OS=Oryza sativa subsp. japonica OX=39947 GN=UREF PE=2 SV=2	O	Posttranslational modification, protein turnover, chaperones	PREDICTED: urease accessory protein F [Fragaria vesca subsp. vesca]	biological process: metabolic process (GO:0008152);; molecular function: binding (GO:0005488)
RcHm_v2.0_Chr1g0323231.gene	--	9.99925	315	9.73509	301	11.0087	359	9.8989	311	9.38475	293	11.451	380	0.0511025	-0.25251	normal	--	--	Cellular Component: chloroplast (GO:0009507);; Molecular Function: kinase activity (GO:0016301);; Biological Process: phosphorylation (GO:0016310);; Molecular Function: polysaccharide binding (GO:0030247);;	--	--	[G]	Carbohydrate transport and metabolism	Glycogen recognition site of AMP-activated protein kinase	Protein PTST, chloroplastic OS=Arabidopsis thaliana OX=3702 GN=PTST PE=1 SV=1	S	Function unknown	PREDICTED: protein PTST, chloroplastic isoform X1 [Prunus mume]	cellular component: cell (GO:0005623);; cellular component: organelle (GO:0043226);; cellular component: cell part (GO:0044464);; molecular function: catalytic activity (GO:0003824);; biological process: metabolic process (GO:0008152);; biological process: cellular process (GO:0009987);; molecular function: binding (GO:0005488)
RcHm_v2.0_Chr1g0323241.gene	--	17.1422	920	17.4379	919	16.7562	930	17.2286	923	16.7637	892	17.3897	982	0.00124381	-0.249407	normal	[F]	Nucleotide transport and metabolism	Molecular Function: orotate phosphoribosyltransferase activity (GO:0004588);; Molecular Function: orotidine-5'-phosphate decarboxylase activity (GO:0004590);; Cellular Component: cytosol (GO:0005829);; Biological Process: 'de novo' pyrimidine nucleobase biosynthetic process (GO:0006207);; Biological Process: 'de novo' UMP biosynthetic process (GO:0044205);;	K13421|0|fve:101310257|K13421 uridine monophosphate synthetase [EC:2.4.2.10 4.1.1.23] | (RefSeq) uridine 5'-monophosphate synthase	Pyrimidine metabolism (ko00240)	[F]	Nucleotide transport and metabolism	Orotidine 5'-phosphate decarboxylase / HUMPS family;; Phosphoribosyl transferase domain	Uridine 5&apos;-monophosphate synthase (Fragment) OS=Nicotiana tabacum OX=4097 GN=PYR5-6 PE=2 SV=1	F	Nucleotide transport and metabolism	PREDICTED: uridine 5&apos;-monophosphate synthase [Fragaria vesca subsp. vesca]	molecular function: catalytic activity (GO:0003824);; cellular component: cell (GO:0005623);; cellular component: cell part (GO:0044464);; biological process: metabolic process (GO:0008152);; biological process: cellular process (GO:0009987);; biological process: single-organism process (GO:0044699)
RcHm_v2.0_Chr1g0323271.gene	--	8.00097	409	7.96855	400	7.85182	415	10.0756	513	9.33385	473	11.0082	592	0.400324	0.0967355	normal	--	--	Molecular Function: GTPase activator activity (GO:0005096);; Biological Process: positive regulation of GTPase activity (GO:0043547);;	K12486|0|fve:101309966|K12486 stromal membrane-associated protein | (RefSeq) probable ADP-ribosylation factor GTPase-activating protein AGD11	Endocytosis (ko04144)	[R]	General function prediction only	Putative GTPase activating protein for Arf;; C2 domain	Probable ADP-ribosylation factor GTPase-activating protein AGD11 OS=Arabidopsis thaliana OX=3702 GN=AGD11 PE=2 SV=1	U	Intracellular trafficking, secretion, and vesicular transport	PREDICTED: probable ADP-ribosylation factor GTPase-activating protein AGD11 [Fragaria vesca subsp. vesca]	biological process: biological regulation (GO:0065007);; molecular function: molecular function regulator (GO:0098772)
RcHm_v2.0_Chr1g0323281.gene	--	1.22614	69	1.16445	64	1.3804	80	1.43883	80	1.20848	67	1.17965	70	0.4046	-0.2221	normal	[O]	Posttranslational modification, protein turnover, chaperones	--	--	--	--	--	Subtilase family;; Peptidase inhibitor I9;; PA domain	Subtilisin-like protease SBT4.4 OS=Arabidopsis thaliana OX=3702 GN=SBT4.4 PE=2 SV=1	O	Posttranslational modification, protein turnover, chaperones	PREDICTED: subtilisin-like protease SBT4.3 [Prunus mume]	--
RcHm_v2.0_Chr1g0323611.gene	--	2.42338	36	1.97171	29	1.63653	25	1.77953	26	1.2403	18	1.96223	30	0.204029	-0.477332	normal	--	--	--	--	--	--	--	Leucine Rich repeats (2 copies)	TMV resistance protein N OS=Nicotiana glutinosa OX=35889 GN=N PE=1 SV=1	S	Function unknown	PREDICTED: TMV resistance protein N-like [Fragaria vesca subsp. vesca]	--
RcHm_v2.0_Chr1g0323721.gene	--	2.34212	56	2.84126	66	2.35175	58	2.18337	52	1.99434	47	2.70164	68	0.203674	-0.354582	normal	--	--	--	K18674|2.60048e-09|fve:101301951|K18674 N-acetylgalactosamine kinase [EC:2.7.1.157] | (RefSeq) galactokinase	--	[G]	Carbohydrate transport and metabolism	--	Galactokinase OS=Arabidopsis thaliana OX=3702 GN=GAL1 PE=1 SV=2	--	--	PREDICTED: galactokinase [Fragaria vesca subsp. vesca]	--
RcHm_v2.0_Chr1g0323741.gene	--	4.34058	123	4.50411	126	4.28742	126	3.60845	102	2.71561	77	2.918	87	0.000221859	-0.729071	normal	--	--	Molecular Function: polygalacturonase activity (GO:0004650);; Cellular Component: extracellular region (GO:0005576);; Biological Process: carbohydrate metabolic process (GO:0005975);; Cellular Component: integral component of membrane (GO:0016021);; Biological Process: cell wall organization (GO:0071555);;	--	--	--	--	--	Probable polygalacturonase OS=Vitis vinifera OX=29760 GN=GSVIVT00026920001 PE=1 SV=1	M	Cell wall/membrane/envelope biogenesis	probable polygalacturonase [Ananas comosus]	molecular function: catalytic activity (GO:0003824);; cellular component: extracellular region (GO:0005576);; biological process: metabolic process (GO:0008152);; cellular component: membrane (GO:0016020);; cellular component: membrane part (GO:0044425);; biological process: cellular process (GO:0009987);; biological process: cellular component organization or biogenesis (GO:0071840)
RcHm_v2.0_Chr1g0323761.gene	--	2.43846	292	2.3909	281	2.01474	250	2.44593	292	2.62139	311	2.55735	322	0.531061	-0.0937766	normal	[K]	Transcription	--	--	--	--	--	TIR domain;; NB-ARC domain;; TIR domain;; Leucine rich repeat;; Leucine Rich repeats (2 copies);; NACHT domain;; Leucine Rich Repeat	TMV resistance protein N OS=Nicotiana glutinosa OX=35889 GN=N PE=1 SV=1	S	Function unknown	PREDICTED: TMV resistance protein N-like [Fragaria vesca subsp. vesca]	--
RcHm_v2.0_Chr1g0323771.gene	--	1.84462	87	1.44634	67	1.36287	66	1.64193	77	1.57946	74	1.61505	80	0.491984	-0.181938	normal	--	--	--	--	--	[R]	General function prediction only	PPR repeat;; PPR repeat family;; PPR repeat;; Pentatricopeptide repeat domain;; Pentacotripeptide-repeat region of PRORP;; Bacterial transcriptional activator domain	Pentatricopeptide repeat-containing protein At2g21090 OS=Arabidopsis thaliana OX=3702 GN=PCMP-E48 PE=2 SV=1	S	Function unknown	PREDICTED: pentatricopeptide repeat-containing protein At2g21090 [Fragaria vesca subsp. vesca]	--
RcHm_v2.0_Chr1g0323791.gene	--	17.2904	652	15.5455	575	15.0428	587	19.3793	729	17.3665	649	19.6271	779	0.885622	-0.0165216	normal	--	--	Cellular Component: cell (GO:0005623);; Molecular Function: electron carrier activity (GO:0009055);; Molecular Function: protein disulfide oxidoreductase activity (GO:0015035);; Biological Process: cell redox homeostasis (GO:0045454);; Biological Process: oxidation-reduction process (GO:0055114);;	K17479|3.62051e-164|fve:101309671|K17479 glutaredoxin domain-containing cysteine-rich protein 1 | (RefSeq) uncharacterized protein At5g39865-like	--	[O]	Posttranslational modification, protein turnover, chaperones	Glutaredoxin	Uncharacterized protein At5g39865 OS=Arabidopsis thaliana OX=3702 GN=At5g39865 PE=2 SV=1	O	Posttranslational modification, protein turnover, chaperones	PREDICTED: uncharacterized protein At5g39865-like [Fragaria vesca subsp. vesca]	cellular component: cell (GO:0005623);; molecular function: electron carrier activity (GO:0009055);; biological process: metabolic process (GO:0008152);; biological process: single-organism process (GO:0044699);; molecular function: catalytic activity (GO:0003824);; biological process: cellular process (GO:0009987);; biological process: biological regulation (GO:0065007)
RcHm_v2.0_Chr1g0323831.gene	--	3.38445	249	3.89382	281	4.18206	318	6.59016	483	5.1078	372	5.16481	399	0.0422931	0.294668	normal	[R]	General function prediction only	--	K15542|0|fve:101309089|K15542 polyadenylation factor subunit 2 | (RefSeq) flowering time control protein FY	mRNA surveillance pathway (ko03015)	[A]	RNA processing and modification	WD domain, G-beta repeat;; Anaphase-promoting complex subunit 4 WD40 domain	Flowering time control protein FY OS=Arabidopsis thaliana OX=3702 GN=FY PE=1 SV=1	S	Function unknown	PREDICTED: flowering time control protein FY [Fragaria vesca subsp. vesca]	--
RcHm_v2.0_Chr1g0323901.gene	--	5.18943	417	4.72182	372	5.28264	439	6.6893	536	6.61434	527	6.81145	576	0.181493	0.150318	normal	[KL]	Transcription;; Replication, recombination and repair	Molecular Function: ion binding (GO:0043167);;	--	--	[KL]	Transcription;; Replication, recombination and repair	SNF2 family N-terminal domain;; CW-type Zinc Finger	F-box protein At3g54460 OS=Arabidopsis thaliana OX=3702 GN=At3g54460 PE=2 SV=1	L	Replication, recombination and repair	PREDICTED: F-box protein At3g54460 [Fragaria vesca subsp. vesca]	molecular function: binding (GO:0005488)
RcHm_v2.0_Chr1g0323921.gene	--	7.37205	177	6.72349	159	7.69597	192	8.29942	199	7.4885	179	7.11539	180	0.318166	-0.177384	normal	[S]	Function unknown	Molecular Function: ATP binding (GO:0005524);; Molecular Function: zinc ion binding (GO:0008270);;	--	--	[L]	Replication, recombination and repair	Helicase conserved C-terminal domain	F-box protein At3g54460 OS=Arabidopsis thaliana OX=3702 GN=At3g54460 PE=2 SV=1	L	Replication, recombination and repair	PREDICTED: F-box protein At3g54460 [Fragaria vesca subsp. vesca]	molecular function: binding (GO:0005488)
RcHm_v2.0_Chr1g0323931.gene	--	2.52296	326	2.55994	325	2.51076	336	2.66088	343	2.68923	345	2.4922	339	0.114795	-0.202152	normal	[DZ]	Cell cycle control, cell division, chromosome partitioning;; Cytoskeleton	--	--	--	--	--	Regulator of chromosome condensation (RCC1) repeat;; Transcription factor regulating root and shoot growth via Pin3;; Regulator of chromosome condensation (RCC1) repeat;; Transcription factor BRX N-terminal domain;; Unstructured region between BRX_N and BRX domain;; FYVE zinc finger;; Pleckstrin homology domain	PH, RCC1 and FYVE domains-containing protein 1 OS=Arabidopsis thaliana OX=3702 GN=PRAF1 PE=1 SV=1	DZ	Cell cycle control, cell division, chromosome partitioning;; Cytoskeleton	PREDICTED: uncharacterized protein LOC101307830 [Fragaria vesca subsp. vesca]	--
RcHm_v2.0_Chr1g0323951.gene	--	1.00609	68	1.16247	77	0.987851	69	1.5911	107	1.42371	95	1.34108	95	0.426146	0.198954	normal	--		--	--	--	[T]	Signal transduction mechanisms	Protein tyrosine kinase;; Protein kinase domain;; Carbohydrate-binding protein of the ER;; Di-glucose binding within endoplasmic reticulum	Receptor-like protein kinase FERONIA OS=Arabidopsis thaliana OX=3702 GN=FER PE=1 SV=1	T	Signal transduction mechanisms	PREDICTED: receptor-like protein kinase FERONIA [Fragaria vesca subsp. vesca]	--
RcHm_v2.0_Chr1g0323961.gene	--	1.53495	22	1.79017	26	1.8093	27	2.95405	43	2.97393	43	4.87981	74	0.0281502	0.719407	normal	[TK]	Signal transduction mechanisms;; Transcription	Biological Process: phosphorelay signal transduction system (GO:0000160);; Cellular Component: intracellular (GO:0005622);;	K14492|1.43042e-121|fve:101301052|K14492 two-component response regulator ARR-A family | (RefSeq) two-component response regulator ARR9-like	Plant hormone signal transduction (ko04075)	[K]	Transcription	Response regulator receiver domain	Two-component response regulator ARR9 OS=Arabidopsis thaliana OX=3702 GN=ARR9 PE=1 SV=1	K	Transcription	PREDICTED: two-component response regulator ARR9-like [Fragaria vesca subsp. vesca]	biological process: cellular process (GO:0009987);; biological process: signaling (GO:0023052);; biological process: single-organism process (GO:0044699);; biological process: response to stimulus (GO:0050896);; biological process: biological regulation (GO:0065007);; cellular component: cell (GO:0005623);; cellular component: cell part (GO:0044464)
RcHm_v2.0_Chr1g0323991.gene	--	7.70408	268	7.78119	266	7.20749	259	7.33937	255	5.74299	198	7.59661	278	0.00608905	-0.380728	normal	--	--	--	K10886|1.72376e-167|fve:101300686|K10886 DNA-repair protein XRCC4 | (RefSeq) DNA repair protein XRCC4	Non-homologous end-joining (ko03450)	--	--	DNA double-strand break repair and V(D)J recombination protein XRCC4	DNA repair protein XRCC4 OS=Arabidopsis thaliana OX=3702 GN=XRCC4 PE=1 SV=2	L	Replication, recombination and repair	PREDICTED: DNA repair protein XRCC4 [Fragaria vesca subsp. vesca]	--
RcHm_v2.0_Chr1g0324001.gene	--	2.92539	246	3.52873	291	3.2666	284	2.22533	187	1.76843	148	2.29988	204	2.1429e-09	-0.858764	normal	--	--	--	--	--	[R]	General function prediction only	Reverse transcriptase (RNA-dependent DNA polymerase);; Reverse transcriptase (RNA-dependent DNA polymerase)	Uncharacterized mitochondrial protein AtMg01250 OS=Arabidopsis thaliana OX=3702 GN=AtMg01250 PE=4 SV=1	S	Function unknown	non-ltr retroelement reverse transcriptase [Rosa rugosa]	--
RcHm_v2.0_Chr1g0324011.gene	--	4.84977	247	5.2147	260	5.02553	264	3.41201	173	3.29216	166	3.92711	210	6.92735e-08	-0.743777	normal	--	--	Biological Process: cellular macromolecule metabolic process (GO:0044260);; Biological Process: nucleic acid metabolic process (GO:0090304);;	--	--	[R]	General function prediction only	--	Putative ribonuclease H protein At1g65750 OS=Arabidopsis thaliana OX=3702 GN=At1g65750 PE=3 SV=1	S	Function unknown	uncharacterized protein A4U43_C06F7380 [Asparagus officinalis]	biological process: metabolic process (GO:0008152);; biological process: cellular process (GO:0009987)
RcHm_v2.0_Chr1g0324051.gene	--	6.46409	323	6.61896	325	7.32068	378	24.2105	1206	25.2644	1251	25.139	1321	1.30178e-71	1.60144	up	[E]	Amino acid transport and metabolism	Molecular Function: transporter activity (GO:0005215);; Biological Process: oligopeptide transport (GO:0006857);; Cellular Component: integral component of membrane (GO:0016021);;	K14638|0|fve:101307534|K14638 solute carrier family 15 (peptide/histidine transporter), member 3/4 | (RefSeq) protein NRT1/ PTR FAMILY 5.4-like	--	[E]	Amino acid transport and metabolism	POT family;; Major Facilitator Superfamily	Protein NRT1/ PTR FAMILY 5.4 OS=Arabidopsis thaliana OX=3702 GN=NPF5.4 PE=2 SV=1	E	Amino acid transport and metabolism	PREDICTED: protein NRT1/ PTR FAMILY 5.4-like [Fragaria vesca subsp. vesca]	molecular function: transporter activity (GO:0005215);; biological process: localization (GO:0051179);; cellular component: membrane (GO:0016020);; cellular component: membrane part (GO:0044425)
RcHm_v2.0_Chr1g0324071.gene	--	0.657819	35	0.482124	25	0.782103	43	1.60623	85	1.31397	69	1.36926	77	0.00297513	0.826804	normal	[E]	Amino acid transport and metabolism	Molecular Function: transporter activity (GO:0005215);; Biological Process: oligopeptide transport (GO:0006857);; Cellular Component: integral component of membrane (GO:0016021);;	K14638|0|fve:101298754|K14638 solute carrier family 15 (peptide/histidine transporter), member 3/4 | (RefSeq) protein NRT1/ PTR FAMILY 5.4-like	--	[E]	Amino acid transport and metabolism	POT family	Protein NRT1/ PTR FAMILY 5.4 OS=Arabidopsis thaliana OX=3702 GN=NPF5.4 PE=2 SV=1	E	Amino acid transport and metabolism	PREDICTED: protein NRT1/ PTR FAMILY 5.4-like [Fragaria vesca subsp. vesca]	molecular function: transporter activity (GO:0005215);; biological process: localization (GO:0051179);; cellular component: membrane (GO:0016020);; cellular component: membrane part (GO:0044425)
RcHm_v2.0_Chr1g0324091.gene	--	8.42129	1350	8.81365	1387	8.12028	1347	8.63677	1381	7.40679	1178	7.9408	1340	6.20046e-06	-0.330732	normal	[K]	Transcription	Molecular Function: RNA polymerase III activity (GO:0001056);; Cellular Component: DNA-directed RNA polymerase III complex (GO:0005666);; Biological Process: transcription, DNA-templated (GO:0006351);;	K16251|0|fve:101298468|K16251 DNA-directed RNA polymerase V subunit 1 [EC:2.7.7.6] | (RefSeq) DNA-directed RNA polymerase V subunit 1	--	[K]	Transcription	RNA polymerase Rpb1, domain 2;; Protein of unknown function (DUF3223);; RNA polymerase Rpb1, domain 3;; RNA polymerase Rpb1, domain 5;; RNA polymerase Rpb1, domain 1	DNA-directed RNA polymerase V subunit 1 OS=Arabidopsis thaliana OX=3702 GN=NRPE1 PE=1 SV=1	K	Transcription	PREDICTED: LOW QUALITY PROTEIN: DNA-directed RNA polymerase V subunit 1 [Fragaria vesca subsp. vesca]	biological process: metabolic process (GO:0008152);; biological process: cellular process (GO:0009987);; molecular function: catalytic activity (GO:0003824);; cellular component: cell (GO:0005623);; cellular component: membrane-enclosed lumen (GO:0031974);; cellular component: macromolecular complex (GO:0032991);; cellular component: organelle (GO:0043226);; cellular component: organelle part (GO…
RcHm_v2.0_Chr1g0324131.gene	--	3.33091	59	3.6538	63	3.43487	63	7.59219	134	7.34271	128	7.56786	140	7.65166e-05	0.815116	normal	--	--	Molecular Function: ionotropic glutamate receptor activity (GO:0004970);; Biological Process: ion transport (GO:0006811);; Cellular Component: integral component of membrane (GO:0016021);; Biological Process: ionotropic glutamate receptor signaling pathway (GO:0035235);;	K05387|1.27992e-21|fve:101297966|K05387 glutamate receptor, ionotropic, plant | (RefSeq) glutamate receptor 3.4	--	--	--	--	Glutamate receptor 3.4 OS=Arabidopsis thaliana OX=3702 GN=GLR3.4 PE=2 SV=2	--	--	PREDICTED: glutamate receptor 3.5 isoform X1 [Fragaria vesca subsp. vesca]	biological process: cellular process (GO:0009987);; biological process: signaling (GO:0023052);; biological process: single-organism process (GO:0044699);; biological process: response to stimulus (GO:0050896);; biological process: localization (GO:0051179);; biological process: biological regulation (GO:0065007);; molecular function: signal transducer activity (GO:0004871);; molecular function: …
RcHm_v2.0_Chr1g0324141.gene	--	2.2431	147	2.84406	183	2.33919	159	3.00879	197	3.03131	197	3.3453	231	0.663325	0.0828147	normal	--	--	--	--	--	[A]	RNA processing and modification	--	Protein RAE1 OS=Arabidopsis thaliana OX=3702 GN=RAE1 PE=1 SV=2	S	Function unknown	PREDICTED: uncharacterized protein LOC105351726 isoform X2 [Fragaria vesca subsp. vesca]	--
RcHm_v2.0_Chr1g0324311.gene	--	2.62991	118	3.04316	134	2.63171	122	2.57081	115	2.55902	114	3.14902	149	0.219253	-0.246939	normal	--	--	--	--	--	--	--	Domain of unknown function (DUF702)	Protein LATERAL ROOT PRIMORDIUM 1 OS=Arabidopsis thaliana OX=3702 GN=LRP1 PE=1 SV=1	--	--	PREDICTED: protein LATERAL ROOT PRIMORDIUM 1 isoform X2 [Fragaria vesca subsp. vesca]	--
RcHm_v2.0_Chr1g0324331.gene	--	1.24086	26	1.21825	25	1.53238	32	2.4625	50	1.76816	36	2.11068	45	0.322583	0.347464	normal	[M]	Cell wall/membrane/envelope biogenesis	--	--	--	[T]	Signal transduction mechanisms	Protein tyrosine kinase;; Protein kinase domain	Receptor-like protein kinase THESEUS 1 OS=Arabidopsis thaliana OX=3702 GN=THE1 PE=1 SV=1	T	Signal transduction mechanisms	PREDICTED: probable receptor-like protein kinase At2g23200 isoform X1 [Fragaria vesca subsp. vesca]	--
RcHm_v2.0_Chr1g0324421.gene	--	1.54863	52	1.71711	56	1.73236	60	0.76555	26	0.631125	21	0.772235	27	8.61421e-06	-1.30601	down	[I]	Lipid transport and metabolism	Molecular Function: methyltransferase activity (GO:0008168);; Biological Process: methylation (GO:0032259);;	--	--	--	--	SAM dependent carboxyl methyltransferase	Salicylate carboxymethyltransferase OS=Clarkia breweri OX=36903 GN=SAMT PE=1 SV=1	S	Function unknown	salicylate carboxymethyltransferase-like [Prunus avium]	molecular function: catalytic activity (GO:0003824);; biological process: metabolic process (GO:0008152)
RcHm_v2.0_Chr1g0324441.gene	--	1.25233	77	1.40323	85	1.39356	89	1.84835	114	2.13254	131	1.98836	129	0.172534	0.298142	normal	[T]	Signal transduction mechanisms	--	--	--	[T]	Signal transduction mechanisms	Protein tyrosine kinase;; Protein kinase domain;; Carbohydrate-binding protein of the ER;; Di-glucose binding within endoplasmic reticulum	Probable receptor-like protein kinase At2g23200 OS=Arabidopsis thaliana OX=3702 GN=At2g23200 PE=3 SV=1	T	Signal transduction mechanisms	PREDICTED: probable receptor-like protein kinase At2g23200 isoform X1 [Fragaria vesca subsp. vesca]	--
RcHm_v2.0_Chr1g0324461.gene	--	1.05559	24	1.15313	26	1.21677	28	1.30594	29	1.3551	30	1.96752	46	0.744963	0.133217	normal	[I]	Lipid transport and metabolism	Molecular Function: methyltransferase activity (GO:0008168);; Biological Process: methylation (GO:0032259);;	--	--	--	--	SAM dependent carboxyl methyltransferase	Probable caffeine synthase 3 OS=Coffea arabica OX=13443 GN=CS3 PE=2 SV=1	S	Function unknown	salicylate carboxymethyltransferase-like [Prunus avium]	molecular function: catalytic activity (GO:0003824);; biological process: metabolic process (GO:0008152)
RcHm_v2.0_Chr1g0324501.gene	--	0.178089	4	0.43676	9	0.083614	2	1.46081	29	1.53372	31	1.36918	29	8.89124e-05	1.68639	up	--	--	Biological Process: defense response (GO:0006952);; Biological Process: response to biotic stimulus (GO:0009607);;	--	--	--	--	Pathogenesis-related protein Bet v I family;; Polyketide cyclase / dehydrase and lipid transport	MLP-like protein 28 OS=Arabidopsis thaliana OX=3702 GN=MLP28 PE=1 SV=1	S	Function unknown	PREDICTED: LOW QUALITY PROTEIN: MLP-like protein 34 [Fragaria vesca subsp. vesca]	biological process: response to stimulus (GO:0050896)
RcHm_v2.0_Chr1g0324511.gene	--	12.5856	331	9.92737	256	9.14118	249	25.7369	675	22.4445	585	24.6574	682	5.82393e-17	0.938117	normal	--	--	Biological Process: defense response (GO:0006952);; Biological Process: response to biotic stimulus (GO:0009607);;	--	--	--	--	Pathogenesis-related protein Bet v I family;; Polyketide cyclase / dehydrase and lipid transport	MLP-like protein 31 OS=Arabidopsis thaliana OX=3702 GN=MLP31 PE=2 SV=2	S	Function unknown	PREDICTED: LOW QUALITY PROTEIN: MLP-like protein 34 [Fragaria vesca subsp. vesca]	biological process: response to stimulus (GO:0050896)
RcHm_v2.0_Chr1g0324641.gene	--	4.59111	70	2.86805	43	2.67207	43	5.72983	88	7.0739	107	5.36985	87	0.035357	0.557946	normal	[J]	Translation, ribosomal structure and biogenesis	Molecular Function: calmodulin-dependent protein kinase activity (GO:0004683);; Molecular Function: calcium ion binding (GO:0005509);; Molecular Function: calmodulin binding (GO:0005516);; Molecular Function: ATP binding (GO:0005524);; Cellular Component: nucleus (GO:0005634);; Cellular Component: cytoplasm (GO:0005737);; Cellular Component: plasma membrane (GO:0005886);; Biological Process: absc…	K13412|9.09529e-71|fve:101291863|K13412 calcium-dependent protein kinase [EC:2.7.11.1] | (RefSeq) calcium-dependent protein kinase 1-like	Plant-pathogen interaction (ko04626)	[T]	Signal transduction mechanisms	Protein kinase domain;; Ribosomal protein S8;; Protein tyrosine kinase	Calcium-dependent protein kinase 1 OS=Arabidopsis thaliana OX=3702 GN=CPK1 PE=1 SV=1	T	Signal transduction mechanisms	PREDICTED: calcium-dependent protein kinase 1-like [Fragaria vesca subsp. vesca]	biological process: metabolic process (GO:0008152);; biological process: cellular process (GO:0009987);; molecular function: catalytic activity (GO:0003824);; molecular function: binding (GO:0005488);; cellular component: cell (GO:0005623);; cellular component: organelle (GO:0043226);; cellular component: cell part (GO:0044464);; cellular component: membrane (GO:0016020);; biological process: sig…
RcHm_v2.0_Chr1g0324711.gene	--	2.12615	13	1.70454	10	1.64091	11	0	0	0	0	0	0	--	--	--	--	--	Cellular Component: Golgi membrane (GO:0000139);; Cellular Component: endosome (GO:0005768);; Cellular Component: trans-Golgi network (GO:0005802);; Biological Process: protein glycosylation (GO:0006486);; Cellular Component: integral component of membrane (GO:0016021);; Molecular Function: hydroxyproline O-galactosyltransferase activity (GO:1990714);;	K20854|3.90216e-25|mdm:103439837|K20854 hydroxyproline O-galactosyltransferase HPGT [EC:2.4.1.-] | (RefSeq) hydroxyproline O-galactosyltransferase HPGT1 isoform X1	--	[G]	Carbohydrate transport and metabolism	--	Hydroxyproline O-galactosyltransferase HPGT1 OS=Arabidopsis thaliana OX=3702 GN=HPTG1 PE=1 SV=1	S	Function unknown	PREDICTED: hydroxyproline O-galactosyltransferase HPGT1 isoform X1 [Malus domestica]	cellular component: cell (GO:0005623);; cellular component: membrane (GO:0016020);; cellular component: organelle (GO:0043226);; cellular component: organelle part (GO:0044422);; cellular component: cell part (GO:0044464);; biological process: metabolic process (GO:0008152);; biological process: cellular process (GO:0009987);; biological process: single-organism process (GO:0044699);; cellular co…
RcHm_v2.0_Chr1g0324721.gene	--	1.41872	70	1.15649	56	1.43266	73	3.07045	150	2.69193	131	3.29449	170	1.28415e-05	0.872323	normal	--	--	--	--	--	--	--	NB-ARC domain	Protein DA1-related 5 OS=Arabidopsis thaliana OX=3702 GN=DAR5 PE=2 SV=2	S	Function unknown	PREDICTED: NAC domain-containing protein 74-like isoform X2 [Fragaria vesca subsp. vesca]	--
RcHm_v2.0_Chr1g0324811.gene	--	2.48184	32	2.10326	27	2.71745	36	2.68237	34	3.94128	50	2.65486	36	0.856905	0.0730503	normal	--	--	Molecular Function: DNA binding (GO:0003677);; Cellular Component: nucleus (GO:0005634);; Biological Process: regulation of transcription, DNA-templated (GO:0006355);; Biological Process: leaf morphogenesis (GO:0009965);; Biological Process: negative regulation of cell size (GO:0045792);; Biological Process: inflorescence morphogenesis (GO:0048281);;	--	--	--	--	No apical meristem (NAM) protein	NAC domain-containing protein 22 OS=Oryza sativa subsp. japonica OX=39947 GN=NAC022 PE=2 SV=1	S	Function unknown	PREDICTED: NAC transcription factor 29 [Fragaria vesca subsp. vesca]	molecular function: binding (GO:0005488);; cellular component: cell (GO:0005623);; cellular component: organelle (GO:0043226);; cellular component: cell part (GO:0044464);; biological process: biological regulation (GO:0065007);; biological process: developmental process (GO:0032502);; biological process: cellular process (GO:0009987);; biological process: single-organism process (GO:0044699);; b…
RcHm_v2.0_Chr1g0324821.gene	--	1.09112	82	1.12617	83	1.04385	82	1.22802	92	1.33122	100	1.36428	108	0.959763	0.0140504	normal	--	--	--	--	--	--	--	No apical meristem (NAM) protein	Protein NTM1-like 9 OS=Arabidopsis thaliana OX=3702 GN=NTL9 PE=1 SV=1	--	--	PREDICTED: NAC domain-containing protein 74-like [Fragaria vesca subsp. vesca]	--
RcHm_v2.0_Chr1g0324851.gene	--	1.66729	22	0.212321	3	1.55973	21	2.63868	34	2.17047	28	2.90022	40	0.100768	0.701724	normal	[J]	Translation, ribosomal structure and biogenesis	Molecular Function: RNA binding (GO:0003723);; Molecular Function: structural constituent of ribosome (GO:0003735);; Biological Process: translation (GO:0006412);; Cellular Component: cytosolic small ribosomal subunit (GO:0022627);;	--	--	[J]	Translation, ribosomal structure and biogenesis	Ribosomal protein S10p/S20e	40S ribosomal protein S20-2 OS=Arabidopsis thaliana OX=3702 GN=RPS20B PE=2 SV=1	J	Translation, ribosomal structure and biogenesis	PREDICTED: 40S ribosomal protein S20-2 [Ziziphus jujuba]	molecular function: binding (GO:0005488);; molecular function: structural molecule activity (GO:0005198);; biological process: metabolic process (GO:0008152);; biological process: cellular process (GO:0009987);; cellular component: cell (GO:0005623);; cellular component: macromolecular complex (GO:0032991);; cellular component: organelle (GO:0043226);; cellular component: organelle part (GO:00444…
RcHm_v2.0_Chr1g0324861.gene	--	8.42918	326	7.58187	288	7.44546	298	5.73899	221	4.01844	154	4.86689	198	4.28614e-11	-0.916954	normal	[E]	Amino acid transport and metabolism	Biological Process: cellular amino acid metabolic process (GO:0006520);; Molecular Function: carboxy-lyase activity (GO:0016831);; Molecular Function: pyridoxal phosphate binding (GO:0030170);;	K01593|0|fve:101305546|K01593 aromatic-L-amino-acid/L-tryptophan decarboxylase [EC:4.1.1.28 4.1.1.105] | (RefSeq) tyrosine decarboxylase 1-like	Tyrosine metabolism (ko00350);; Phenylalanine metabolism (ko00360);; Tryptophan metabolism (ko00380);; Isoquinoline alkaloid biosynthesis (ko00950);; Betalain biosynthesis (ko00965)	[E]	Amino acid transport and metabolism	Pyridoxal-dependent decarboxylase conserved domain	Tyrosine/DOPA decarboxylase 2 OS=Papaver somniferum OX=3469 GN=TYDC2 PE=2 SV=1	E	Amino acid transport and metabolism	aromatic L-amino acid decarboxylase [Rosa x damascena]	biological process: metabolic process (GO:0008152);; biological process: cellular process (GO:0009987);; biological process: single-organism process (GO:0044699);; molecular function: catalytic activity (GO:0003824);; molecular function: binding (GO:0005488)
RcHm_v2.0_Chr1g0325181.gene	--	2.29867	35	1.70682	25	2.17397	34	2.59895	39	1.83504	28	2.61724	41	0.882267	-0.0607594	normal	[C]	Energy production and conversion	Cellular Component: cytosol (GO:0005829);; Cellular Component: plasma membrane (GO:0005886);; Cellular Component: chloroplast stroma (GO:0009570);; Biological Process: response to cytokinin (GO:0009735);; Cellular Component: integral component of membrane (GO:0016021);; Molecular Function: oxidoreductase activity (GO:0016491);; Biological Process: oxidation-reduction process (GO:0055114);;	K19784|2.23689e-119|fve:101305004|K19784 chromate reductase, NAD(P)H dehydrogenase (quinone) | (RefSeq) NADPH:quinone oxidoreductase	--	[R]	General function prediction only	NADPH-dependent FMN reductase;; Flavodoxin-like fold	NADPH:quinone oxidoreductase OS=Arabidopsis thaliana OX=3702 GN=NQR PE=1 SV=1	S	Function unknown	PREDICTED: NADPH:quinone oxidoreductase [Fragaria vesca subsp. vesca]	cellular component: cell (GO:0005623);; cellular component: cell part (GO:0044464);; cellular component: membrane (GO:0016020);; cellular component: organelle (GO:0043226);; cellular component: organelle part (GO:0044422);; biological process: response to stimulus (GO:0050896);; cellular component: membrane part (GO:0044425);; molecular function: catalytic activity (GO:0003824);; biological proce…
RcHm_v2.0_Chr1g0325221.gene	--	9.97647	265	7.49677	196	8.55635	235	16.0596	425	15.0022	395	15.4754	432	5.59447e-06	0.574304	normal	[C]	Energy production and conversion	Molecular Function: oxidoreductase activity (GO:0016491);; Biological Process: oxidation-reduction process (GO:0055114);;	K19784|7.41738e-99|pmum:103330849|K19784 chromate reductase, NAD(P)H dehydrogenase (quinone) | (RefSeq) NADPH:quinone oxidoreductase-like	--	[R]	General function prediction only	NADPH-dependent FMN reductase;; Flavodoxin-like fold	NADPH:quinone oxidoreductase OS=Arabidopsis thaliana OX=3702 GN=NQR PE=1 SV=1	S	Function unknown	PREDICTED: NADPH:quinone oxidoreductase-like [Prunus mume]	molecular function: catalytic activity (GO:0003824);; biological process: metabolic process (GO:0008152);; biological process: single-organism process (GO:0044699)
RcHm_v2.0_Chr1g0325251.gene	--	1.53065	18	2.48841	28	1.74829	21	4.33477	50	3.07316	35	3.82661	46	0.0828311	0.607868	normal	--	--	Molecular Function: ubiquitin-protein transferase activity (GO:0004842);; Cellular Component: nucleus (GO:0005634);; Biological Process: ubiquitin-dependent protein catabolic process (GO:0006511);; Biological Process: multicellular organism development (GO:0007275);; Molecular Function: zinc ion binding (GO:0008270);; Biological Process: protein ubiquitination (GO:0016567);; Molecular Function: l…	K04506|2.74482e-74|fve:101292581|K04506 E3 ubiquitin-protein ligase SIAH1 [EC:2.3.2.27] | (RefSeq) E3 ubiquitin-protein ligase SINAT2	Ubiquitin mediated proteolysis (ko04120)	[R]	General function prediction only	Seven in absentia protein family	E3 ubiquitin-protein ligase SINAT2 OS=Arabidopsis thaliana OX=3702 GN=SINAT2 PE=1 SV=1	O	Posttranslational modification, protein turnover, chaperones	PREDICTED: E3 ubiquitin-protein ligase SINAT2 [Fragaria vesca subsp. vesca]	molecular function: catalytic activity (GO:0003824);; cellular component: cell (GO:0005623);; cellular component: organelle (GO:0043226);; cellular component: cell part (GO:0044464);; biological process: metabolic process (GO:0008152);; biological process: cellular process (GO:0009987);; biological process: multicellular organismal process (GO:0032501);; biological process: developmental process …
RcHm_v2.0_Chr1g0325271.gene	--	4.92565	262	4.7643	248	4.08612	225	6.20733	329	6.61756	348	6.81634	381	0.0539186	0.255852	normal	--	--	Cellular Component: integral component of membrane (GO:0016021);;	K20782|0|fve:101304705|K20782 hydroxyproline O-arabinosyltransferase [EC:2.4.2.58] | (RefSeq) uncharacterized LOC101304705	Other types of O-glycan biosynthesis (ko00514)	--	--	--	Hydroxyproline O-arabinosyltransferase 3 OS=Arabidopsis thaliana OX=3702 GN=HPAT3 PE=1 SV=1	S	Function unknown	PREDICTED: uncharacterized protein LOC101304705 isoform X1 [Fragaria vesca subsp. vesca]	cellular component: membrane (GO:0016020);; cellular component: membrane part (GO:0044425)
RcHm_v2.0_Chr1g0325281.gene	--	9.59284	312	8.01975	256	6.92158	233	8.94489	291	9.09164	293	8.92056	306	0.489971	-0.108426	normal	[Q]	Secondary metabolites biosynthesis, transport and catabolism	Molecular Function: urate oxidase activity (GO:0004846);; Cellular Component: peroxisome (GO:0005777);; Biological Process: purine nucleobase metabolic process (GO:0006144);; Biological Process: peroxisome organization (GO:0007031);; Biological Process: urate catabolic process (GO:0019628);; Biological Process: oxidation-reduction process (GO:0055114);;	K00365|0|fve:101304417|K00365 urate oxidase [EC:1.7.3.3] | (RefSeq) uricase-2	Purine metabolism (ko00230);; Caffeine metabolism (ko00232)	[Q]	Secondary metabolites biosynthesis, transport and catabolism	Uricase	Uricase-2 isozyme 1 OS=Canavalia lineata OX=28957 PE=2 SV=1	Q	Secondary metabolites biosynthesis, transport and catabolism	PREDICTED: uricase-2 isoform X1 [Fragaria vesca subsp. vesca]	biological process: metabolic process (GO:0008152);; biological process: single-organism process (GO:0044699);; molecular function: catalytic activity (GO:0003824);; cellular component: cell (GO:0005623);; cellular component: organelle (GO:0043226);; cellular component: cell part (GO:0044464);; biological process: cellular process (GO:0009987);; biological process: cellular component organization…
RcHm_v2.0_Chr1g0325311.gene	--	3.36565	112	3.24263	106	2.43875	84	3.72732	123	3.37547	111	3.2874	115	0.836356	-0.0520239	normal	[Q]	Secondary metabolites biosynthesis, transport and catabolism	Molecular Function: urate oxidase activity (GO:0004846);; Cellular Component: peroxisome (GO:0005777);; Biological Process: purine nucleobase metabolic process (GO:0006144);; Biological Process: peroxisome organization (GO:0007031);; Biological Process: urate catabolic process (GO:0019628);; Biological Process: oxidation-reduction process (GO:0055114);;	K00365|0|fve:101304417|K00365 urate oxidase [EC:1.7.3.3] | (RefSeq) uricase-2	Purine metabolism (ko00230);; Caffeine metabolism (ko00232)	[Q]	Secondary metabolites biosynthesis, transport and catabolism	Uricase	Uricase-2 isozyme 1 OS=Canavalia lineata OX=28957 PE=2 SV=1	Q	Secondary metabolites biosynthesis, transport and catabolism	PREDICTED: uricase-2 isoform X1 [Fragaria vesca subsp. vesca]	biological process: metabolic process (GO:0008152);; biological process: single-organism process (GO:0044699);; molecular function: catalytic activity (GO:0003824);; cellular component: cell (GO:0005623);; cellular component: organelle (GO:0043226);; cellular component: cell part (GO:0044464);; biological process: cellular process (GO:0009987);; biological process: cellular component organization…
RcHm_v2.0_Chr1g0325341.gene	--	0.799844	19	0.801877	19	0.503422	13	1.26215	30	1.13047	27	1.33115	34	0.233644	0.476022	normal	[QR]	Secondary metabolites biosynthesis, transport and catabolism;; General function prediction only	Molecular Function: zinc ion binding (GO:0008270);; Molecular Function: oxidoreductase activity (GO:0016491);; Biological Process: oxidation-reduction process (GO:0055114);;	--	--	[R]	General function prediction only	Zinc-binding dehydrogenase	2-alkenal reductase (NADP(+)-dependent) OS=Nicotiana tabacum OX=4097 GN=DBR PE=1 SV=1	S	Function unknown	PREDICTED: 2-alkenal reductase (NADP(+)-dependent)-like isoform X1 [Fragaria vesca subsp. vesca]	molecular function: binding (GO:0005488);; molecular function: catalytic activity (GO:0003824);; biological process: metabolic process (GO:0008152);; biological process: single-organism process (GO:0044699)
RcHm_v2.0_Chr1g0325371.gene	--	23.5636	1024	21.2618	908	19.092	859	23.2057	1007	22.2902	961	24.778	1134	0.19556	-0.113294	normal	[O]	Posttranslational modification, protein turnover, chaperones	Molecular Function: ATP binding (GO:0005524);; Cellular Component: cell wall (GO:0005618);; Cellular Component: proteasome regulatory particle, base subcomplex (GO:0008540);; Cellular Component: plasmodesma (GO:0009506);; Cellular Component: membrane (GO:0016020);; Molecular Function: TBP-class protein binding (GO:0017025);; Biological Process: ubiquitin-dependent ERAD pathway (GO:0030433);; Cell…	--	--	[O]	Posttranslational modification, protein turnover, chaperones	ATPase family associated with various cellular activities (AAA);; AAA domain (dynein-related subfamily);; AAA domain (Cdc48 subfamily);; Holliday junction DNA helicase ruvB N-terminus	26S proteasome regulatory subunit 6B homolog OS=Solanum tuberosum OX=4113 PE=2 SV=1	O	Posttranslational modification, protein turnover, chaperones	26S proteasome subunit P [Parasponia andersonii]	molecular function: binding (GO:0005488);; cellular component: cell (GO:0005623);; cellular component: cell part (GO:0044464);; cellular component: macromolecular complex (GO:0032991);; cellular component: cell junction (GO:0030054);; cellular component: membrane (GO:0016020);; biological process: metabolic process (GO:0008152);; biological process: cellular process (GO:0009987);; biological proc…
RcHm_v2.0_Chr1g0325431.gene	--	3.15096	71	3.25358	72	2.68788	63	3.65476	82	3.43311	77	4.0032	95	0.913318	0.0318297	normal	[J]	Translation, ribosomal structure and biogenesis	Molecular Function: nucleotide binding (GO:0000166);;	K00791|1.1315e-172|fve:101306020|K00791 tRNA dimethylallyltransferase [EC:2.5.1.75] | (RefSeq) tRNA dimethylallyltransferase 9	Zeatin biosynthesis (ko00908)	[J]	Translation, ribosomal structure and biogenesis	IPP transferase	tRNA dimethylallyltransferase 9 OS=Arabidopsis thaliana OX=3702 GN=IPT9 PE=2 SV=1	J	Translation, ribosomal structure and biogenesis	PREDICTED: tRNA dimethylallyltransferase 9 [Fragaria vesca subsp. vesca]	molecular function: binding (GO:0005488)
RcHm_v2.0_Chr1g0325441.gene	--	3.68488	65	2.29211	40	3.09935	57	3.59968	64	4.07131	72	2.91825	55	0.969342	-0.0139862	normal	--	--	--	--	--	[O]	Posttranslational modification, protein turnover, chaperones	Ring finger domain;; RING-like zinc finger;; Zinc finger, C3HC4 type (RING finger);; Zinc finger, C3HC4 type (RING finger)	Probable E3 ubiquitin-protein ligase XERICO OS=Arabidopsis thaliana OX=3702 GN=XERICO PE=1 SV=1	O	Posttranslational modification, protein turnover, chaperones	PREDICTED: E3 ubiquitin-protein ligase RNF181-like [Pyrus x bretschneideri]	--
RcHm_v2.0_Chr1g0325471.gene	--	1.35756	59	1.47145	62	1.71901	77	5.34373	228	5.9354	252	6.4081	289	1.19957e-20	1.62996	up	[J]	Translation, ribosomal structure and biogenesis	Molecular Function: nucleic acid binding (GO:0003676);; Molecular Function: ATP binding (GO:0005524);; Molecular Function: ATP-dependent helicase activity (GO:0008026);;	--	--	[A]	RNA processing and modification	Helicase conserved C-terminal domain	Pre-mRNA-splicing factor ATP-dependent RNA helicase DEAH10 OS=Arabidopsis thaliana OX=3702 GN=RID1 PE=1 SV=1	L	Replication, recombination and repair	hypothetical protein CISIN_1g0087352mg, partial [Citrus sinensis]	molecular function: binding (GO:0005488);; molecular function: catalytic activity (GO:0003824)
RcHm_v2.0_Chr1g0325641.gene	--	4.3121	442	4.26129	429	3.92749	417	7.40175	757	7.15915	728	8.2549	890	8.59017e-12	0.609079	normal	--	--	Molecular Function: lipid binding (GO:0008289);;	--	--	--	--	Protein of unknown function (DUF1336);; START domain	Protein ENHANCED DISEASE RESISTANCE 2 OS=Arabidopsis thaliana OX=3702 GN=EDR2 PE=2 SV=1	S	Function unknown	PREDICTED: protein ENHANCED DISEASE RESISTANCE 2-like [Fragaria vesca subsp. vesca]	molecular function: binding (GO:0005488)
RcHm_v2.0_Chr1g0325651.gene	--	12.6134	690	12.9846	697	13.8719	785	5.54615	303	5.3606	291	6.98563	402	1.73028e-41	-1.37996	down	--	--	Molecular Function: aspartic-type endopeptidase activity (GO:0004190);; Biological Process: proteolysis (GO:0006508);; Cellular Component: plant-type cell wall (GO:0009505);; Cellular Component: chloroplast (GO:0009507);; Cellular Component: apoplast (GO:0048046);;	--	--	[O]	Posttranslational modification, protein turnover, chaperones	Xylanase inhibitor N-terminal;; Xylanase inhibitor C-terminal;; Eukaryotic aspartyl protease	Aspartyl protease AED3 OS=Arabidopsis thaliana OX=3702 GN=AED3 PE=1 SV=1	O	Posttranslational modification, protein turnover, chaperones	PREDICTED: protein ASPARTIC PROTEASE IN GUARD CELL 2 [Fragaria vesca subsp. vesca]	biological process: metabolic process (GO:0008152);; molecular function: catalytic activity (GO:0003824);; cellular component: cell (GO:0005623);; cellular component: cell part (GO:0044464);; cellular component: organelle (GO:0043226);; cellular component: extracellular region (GO:0005576)
RcHm_v2.0_Chr1g0325681.gene	--	10.7058	476	9.95908	435	10.3113	474	15.578	691	13.6088	600	15.5238	726	0.00481461	0.272892	normal	--	--	Cellular Component: nucleus (GO:0005634);; Cellular Component: cytoplasm (GO:0005737);; Molecular Function: ligase activity (GO:0016874);;	--	--	[S]	Function unknown	Armadillo/beta-catenin-like repeat	U-box domain-containing protein 4 OS=Oryza sativa subsp. japonica OX=39947 GN=PUB4 PE=2 SV=1	S	Function unknown	PREDICTED: protein spotted leaf 11 [Fragaria vesca subsp. vesca]	cellular component: cell (GO:0005623);; cellular component: organelle (GO:0043226);; cellular component: cell part (GO:0044464);; molecular function: catalytic activity (GO:0003824)
RcHm_v2.0_Chr1g0325721.gene	--	10.3127	483	9.31683	428	9.34951	453	7.51795	351	6.56903	305	8.15426	402	3.59866e-09	-0.627573	normal	--	--	--	--	--	[K]	Transcription	Myb/SANT-like DNA-binding domain	Trihelix transcription factor ASIL2 OS=Arabidopsis thaliana OX=3702 GN=ASIL2 PE=1 SV=1	K	Transcription	PREDICTED: trihelix transcription factor ASIL2 [Fragaria vesca subsp. vesca]	--
RcHm_v2.0_Chr1g0325731.gene	--	3.09021	83	3.67003	96	3.46301	96	2.73184	73	2.49766	66	2.94989	83	0.014107	-0.549276	normal	[O]	Posttranslational modification, protein turnover, chaperones	Biological Process: sulfate assimilation (GO:0000103);; Biological Process: protein folding (GO:0006457);; Biological Process: glycerol ether metabolic process (GO:0006662);; Cellular Component: nucleoid (GO:0009295);; Cellular Component: chloroplast (GO:0009507);; Cellular Component: thylakoid (GO:0009579);; Biological Process: plastid organization (GO:0009657);; Molecular Function: protein disu…	--	--	[O]	Posttranslational modification, protein turnover, chaperones	Thioredoxin;; Thioredoxin-like domain;; AhpC/TSA family	Thioredoxin-like protein CITRX, chloroplastic OS=Arabidopsis thaliana OX=3702 GN=CITRX PE=1 SV=1	O	Posttranslational modification, protein turnover, chaperones	PREDICTED: thioredoxin-like protein CITRX, chloroplastic [Fragaria vesca subsp. vesca]	biological process: metabolic process (GO:0008152);; biological process: cellular process (GO:0009987);; biological process: single-organism process (GO:0044699);; cellular component: nucleoid (GO:0009295);; cellular component: cell (GO:0005623);; cellular component: organelle (GO:0043226);; cellular component: cell part (GO:0044464);; biological process: cellular component organization or biogen…
RcHm_v2.0_Chr1g0325791.gene	--	2.1268	63	1.56289	46	1.93657	60	2.20236	66	2.22309	66	2.27986	72	0.982264	0.00751065	normal	[V]	Defense mechanisms	Molecular Function: hydrolase activity (GO:0016787);;	K07766|2.56713e-118|fve:101300096|K07766 diphosphoinositol-polyphosphate diphosphatase [EC:3.6.1.52] | (RefSeq) nudix hydrolase 16, mitochondrial	--	[T]	Signal transduction mechanisms	NUDIX domain	Nudix hydrolase 16, mitochondrial OS=Arabidopsis thaliana OX=3702 GN=NUDT16 PE=2 SV=1	L	Replication, recombination and repair	PREDICTED: nudix hydrolase 16, mitochondrial [Fragaria vesca subsp. vesca]	molecular function: catalytic activity (GO:0003824)
RcHm_v2.0_Chr1g0325801.gene	--	10.3016	1481	10.4139	1470	9.17577	1365	15.1018	2167	14.2459	2032	15.3837	2328	1.22923e-07	0.329077	normal	[D]	Cell cycle control, cell division, chromosome partitioning	Molecular Function: protein kinase activity (GO:0004672);; Molecular Function: ubiquitin-protein transferase activity (GO:0004842);; Molecular Function: ATP binding (GO:0005524);; Cellular Component: early endosome (GO:0005769);; Cellular Component: trans-Golgi network (GO:0005802);; Biological Process: protein phosphorylation (GO:0006468);; Biological Process: defense response (GO:0006952);; Mol…	K16279|0|fve:101299809|K16279 E3 ubiquitin-protein ligase KEG [EC:2.7.11.1 2.3.2.27] | (RefSeq) E3 ubiquitin-protein ligase KEG	--	--	--	Ankyrin repeats (many copies);; Ankyrin repeats (3 copies);; Protein kinase domain;; Protein tyrosine kinase;; Ankyrin repeat;; Ankyrin repeats (many copies);; Ankyrin repeat;; Zinc finger, C3HC4 type (RING finger);; Biotin protein ligase C terminal domain	E3 ubiquitin-protein ligase KEG OS=Arabidopsis thaliana OX=3702 GN=KEG PE=1 SV=2	S	Function unknown	PREDICTED: E3 ubiquitin-protein ligase KEG isoform X1 [Fragaria vesca subsp. vesca]	biological process: metabolic process (GO:0008152);; biological process: cellular process (GO:0009987);; molecular function: catalytic activity (GO:0003824);; molecular function: binding (GO:0005488);; cellular component: cell (GO:0005623);; cellular component: organelle (GO:0043226);; cellular component: cell part (GO:0044464);; cellular component: organelle part (GO:0044422);; biological proces…
RcHm_v2.0_Chr1g0325831.gene	--	13.1381	623	13.6628	636	14.0697	690	20.279	959	18.1549	854	21.8806	1091	0.00043708	0.303347	normal	--	--	Molecular Function: transcription factor activity, sequence-specific DNA binding (GO:0003700);; Biological Process: regulation of transcription, DNA-templated (GO:0006355);; Molecular Function: sequence-specific DNA binding (GO:0043565);;	K14431|0|fve:101298745|K14431 transcription factor TGA | (RefSeq) transcription factor TGA2	Plant hormone signal transduction (ko04075)	--	--	Seed dormancy control;; bZIP transcription factor;; Basic region leucine zipper	Transcription factor TGA2.2 OS=Oryza sativa subsp. japonica OX=39947 GN=TGA2.2 PE=1 SV=1	K	Transcription	PREDICTED: transcription factor TGA2 [Fragaria vesca subsp. vesca]	biological process: biological regulation (GO:0065007);; molecular function: nucleic acid binding transcription factor activity (GO:0001071);; molecular function: binding (GO:0005488)
RcHm_v2.0_Chr1g0325871.gene	--	32.8811	799	32.71	781	38.4104	966	37.0274	899	33.9478	819	38.9592	997	0.0732639	-0.173796	normal	--	--	Cellular Component: mitochondrial respiratory chain complex I (GO:0005747);;	K03950|9.0942e-89|fve:101298459|K03950 NADH dehydrogenase (ubiquinone) 1 alpha subcomplex subunit 6 | (RefSeq) NADH dehydrogenase [ubiquinone] 1 alpha subcomplex subunit 6	Oxidative phosphorylation (ko00190)	[C]	Energy production and conversion	--	NADH dehydrogenase [ubiquinone] 1 alpha subcomplex subunit 6 OS=Arabidopsis thaliana OX=3702 GN=At3g12260 PE=2 SV=1	I	Lipid transport and metabolism	PREDICTED: NADH dehydrogenase [ubiquinone] 1 alpha subcomplex subunit 6 [Fragaria vesca subsp. vesca]	cellular component: cell (GO:0005623);; cellular component: membrane (GO:0016020);; cellular component: macromolecular complex (GO:0032991);; cellular component: organelle (GO:0043226);; cellular component: organelle part (GO:0044422);; cellular component: membrane part (GO:0044425);; cellular component: cell part (GO:0044464)
RcHm_v2.0_Chr1g0325941.gene	--	8.24618	49	6.44422	37	12.9288	79	12.2786	72	9.83223	57	8.79536	55	0.795422	-0.0923629	normal	--	--	Cellular Component: mitochondrial respiratory chain complex I (GO:0005747);;	K03950|8.24332e-39|fve:101298459|K03950 NADH dehydrogenase (ubiquinone) 1 alpha subcomplex subunit 6 | (RefSeq) NADH dehydrogenase [ubiquinone] 1 alpha subcomplex subunit 6	Oxidative phosphorylation (ko00190)	[C]	Energy production and conversion	--	NADH dehydrogenase [ubiquinone] 1 alpha subcomplex subunit 6 OS=Arabidopsis thaliana OX=3702 GN=At3g12260 PE=2 SV=1	I	Lipid transport and metabolism	PREDICTED: NADH dehydrogenase [ubiquinone] 1 alpha subcomplex subunit 6 [Fragaria vesca subsp. vesca]	cellular component: cell (GO:0005623);; cellular component: membrane (GO:0016020);; cellular component: macromolecular complex (GO:0032991);; cellular component: organelle (GO:0043226);; cellular component: organelle part (GO:0044422);; cellular component: membrane part (GO:0044425);; cellular component: cell part (GO:0044464)
RcHm_v2.0_Chr1g0326001.gene	--	4.38289	151	4.53249	153	2.96692	106	6.31109	216	5.66293	193	4.52863	164	0.306195	0.217221	normal	--	--	--	--	--	[O]	Posttranslational modification, protein turnover, chaperones	--	NEDD8-activating enzyme E1 catalytic subunit OS=Arabidopsis thaliana OX=3702 GN=ECR1 PE=1 SV=2	H	Coenzyme transport and metabolism	PREDICTED: uncharacterized protein LOC108203516 [Daucus carota subsp. sativus]	--
RcHm_v2.0_Chr1g0326211.gene	--	3.29418	232	3.48855	242	2.98894	218	2.99471	211	2.4581	172	3.658	272	0.0264539	-0.346181	normal	--	--	--	--	--	[UR]	Intracellular trafficking, secretion, and vesicular transport;; General function prediction only	Dynamin central region;; Dynamin family;; Dynamin GTPase effector domain	Dynamin-related protein 4C OS=Arabidopsis thaliana OX=3702 GN=DRP4C PE=2 SV=1	S	Function unknown	PREDICTED: dynamin-related protein 4C-like [Prunus mume]	--
RcHm_v2.0_Chr1g0326221.gene	--	11.4514	489	11.7093	491	11.5263	509	13.0774	557	13.1864	558	13.7709	619	0.69347	-0.0457283	normal	[O]	Posttranslational modification, protein turnover, chaperones	Biological Process: protein peptidyl-prolyl isomerization (GO:0000413);; Molecular Function: peptidyl-prolyl cis-trans isomerase activity (GO:0003755);; Biological Process: protein folding (GO:0006457);;	K09567|1.78756e-125|fve:101297876|K09567 peptidyl-prolyl isomerase H (cyclophilin H) [EC:5.2.1.8] | (RefSeq) peptidyl-prolyl cis-trans isomerase CYP22	Spliceosome (ko03040)	[O]	Posttranslational modification, protein turnover, chaperones	Cyclophilin type peptidyl-prolyl cis-trans isomerase/CLD;; Reverse transcriptase (RNA-dependent DNA polymerase)	Peptidyl-prolyl cis-trans isomerase CYP22 OS=Arabidopsis thaliana OX=3702 GN=CYP22 PE=2 SV=1	O	Posttranslational modification, protein turnover, chaperones	Cyclophilin-type peptidyl-prolyl cis-trans isomerase [Parasponia andersonii]	biological process: metabolic process (GO:0008152);; biological process: cellular process (GO:0009987);; molecular function: catalytic activity (GO:0003824)
RcHm_v2.0_Chr1g0326371.gene	--	0.906588	31	1.06696	36	1.16737	41	1.55891	53	1.90559	64	1.71076	61	0.172312	0.417048	normal	--	--	--	K03033|5.83135e-25|fve:101290714|K03033 26S proteasome regulatory subunit N3 | (RefSeq) probable 26S proteasome non-ATPase regulatory subunit 3	Proteasome (ko03050)	[O]	Posttranslational modification, protein turnover, chaperones	Cystatin domain	Probable 26S proteasome non-ATPase regulatory subunit 3 OS=Nicotiana tabacum OX=4097 GN=21D7 PE=2 SV=1	O	Posttranslational modification, protein turnover, chaperones	PREDICTED: probable 26S proteasome non-ATPase regulatory subunit 3 [Fragaria vesca subsp. vesca]	--
RcHm_v2.0_Chr1g0326411.gene	--	7.48975	794	7.32855	763	7.56323	829	9.24996	978	8.24	866	9.35523	1044	0.937868	0.00815477	normal	--	--	Cellular Component: plasmodesma (GO:0009506);;	--	--	--	--	Plant family of unknown function (DUF810)	Protein unc-13 homolog OS=Arabidopsis thaliana OX=3702 GN=PATROL1 PE=2 SV=1	S	Function unknown	PREDICTED: uncharacterized protein LOC101297291 [Fragaria vesca subsp. vesca]	cellular component: cell junction (GO:0030054)
RcHm_v2.0_Chr1g0326421.gene	--	0.646561	39	0.657395	39	0.795374	49	1.08324	65	1.18435	70	1.0476	66	0.201389	0.369724	normal	[R]	General function prediction only	Cellular Component: cytosol (GO:0005829);; Biological Process: regulation of transcription, DNA-templated (GO:0006355);; Molecular Function: histone-arginine N-methyltransferase activity (GO:0008469);; Biological Process: peptidyl-arginine methylation, to asymmetrical-dimethyl arginine (GO:0019919);; Biological Process: histone arginine methylation (GO:0034969);; Molecular Function: protein-argin…	K11436|0|fve:101296606|K11436 type I protein arginine methyltransferase [EC:2.1.1.319] | (RefSeq) probable protein arginine N-methyltransferase 3	--	[OKT]	Posttranslational modification, protein turnover, chaperones;; Transcription;; Signal transduction mechanisms	C2H2 type zinc-finger (2 copies);; Methyltransferase domain;; Methyltransferase domain;; Ribosomal protein L11 methyltransferase (PrmA)	Probable protein arginine N-methyltransferase 3 OS=Arabidopsis thaliana OX=3702 GN=PRMT3 PE=2 SV=1	S	Function unknown	PREDICTED: probable protein arginine N-methyltransferase 3 [Fragaria vesca subsp. vesca]	cellular component: cell (GO:0005623);; cellular component: cell part (GO:0044464);; biological process: biological regulation (GO:0065007);; biological process: metabolic process (GO:0008152);; biological process: cellular process (GO:0009987);; biological process: cellular component organization or biogenesis (GO:0071840);; molecular function: catalytic activity (GO:0003824);; molecular functio…
RcHm_v2.0_Chr1g0326461.gene	--	0.657342	24	0.686021	25	0.558515	21	1.16646	42	1.26498	46	1.16073	44	0.0910178	0.575505	normal	[R]	General function prediction only	Cellular Component: cytosol (GO:0005829);; Biological Process: regulation of transcription, DNA-templated (GO:0006355);; Biological Process: protein methylation (GO:0006479);; Molecular Function: histone-arginine N-methyltransferase activity (GO:0008469);; Molecular Function: protein-arginine omega-N asymmetric methyltransferase activity (GO:0035242);;	K11436|1.35737e-174|fve:101296606|K11436 type I protein arginine methyltransferase [EC:2.1.1.319] | (RefSeq) probable protein arginine N-methyltransferase 3	--	[OKT]	Posttranslational modification, protein turnover, chaperones;; Transcription;; Signal transduction mechanisms	C2H2 type zinc-finger (2 copies);; Methyltransferase domain;; Ribosomal protein L11 methyltransferase (PrmA);; Methyltransferase domain	Probable protein arginine N-methyltransferase 3 OS=Arabidopsis thaliana OX=3702 GN=PRMT3 PE=2 SV=1	S	Function unknown	PREDICTED: probable protein arginine N-methyltransferase 3 [Fragaria vesca subsp. vesca]	cellular component: cell (GO:0005623);; cellular component: cell part (GO:0044464);; biological process: biological regulation (GO:0065007);; biological process: metabolic process (GO:0008152);; biological process: cellular process (GO:0009987);; biological process: cellular component organization or biogenesis (GO:0071840);; molecular function: catalytic activity (GO:0003824)
RcHm_v2.0_Chr1g0326481.gene	--	1.24761	36	1.62986	46	1.94562	57	3.05393	86	2.45818	69	2.79296	83	0.0851852	0.47085	normal	--	--	Cellular Component: cytosol (GO:0005829);; Biological Process: regulation of transcription, DNA-templated (GO:0006355);; Molecular Function: histone-arginine N-methyltransferase activity (GO:0008469);; Biological Process: peptidyl-arginine methylation, to asymmetrical-dimethyl arginine (GO:0019919);; Biological Process: histone arginine methylation (GO:0034969);; Molecular Function: protein-argin…	K11436|1.37767e-93|fve:101296606|K11436 type I protein arginine methyltransferase [EC:2.1.1.319] | (RefSeq) probable protein arginine N-methyltransferase 3	--	[OKT]	Posttranslational modification, protein turnover, chaperones;; Transcription;; Signal transduction mechanisms	--	Probable protein arginine N-methyltransferase 3 OS=Arabidopsis thaliana OX=3702 GN=PRMT3 PE=2 SV=1	S	Function unknown	PREDICTED: probable protein arginine N-methyltransferase 3 [Fragaria vesca subsp. vesca]	cellular component: cell (GO:0005623);; cellular component: cell part (GO:0044464);; biological process: biological regulation (GO:0065007);; biological process: metabolic process (GO:0008152);; biological process: cellular process (GO:0009987);; biological process: cellular component organization or biogenesis (GO:0071840);; molecular function: catalytic activity (GO:0003824);; molecular functio…
RcHm_v2.0_Chr1g0326491.gene	--	54.264	3001	49.204	2672	47.8957	2741	59.6575	3293	55.6343	3052	58.1194	3384	0.405412	-0.0544011	normal	[R]	General function prediction only	Molecular Function: nucleic acid binding (GO:0003676);;	K18417|0|fve:101295945|K18417 ERI1 exoribonuclease 2 [EC:3.1.-.-] | (RefSeq) uncharacterized LOC101295945	--	[L]	Replication, recombination and repair	Exonuclease	Uncharacterized exonuclease domain-containing protein At3g15140 OS=Arabidopsis thaliana OX=3702 GN=At3g15140 PE=2 SV=1	S	Function unknown	PREDICTED: uncharacterized protein LOC101295945 [Fragaria vesca subsp. vesca]	molecular function: binding (GO:0005488)
RcHm_v2.0_Chr1g0326521.gene	--	0.590343	43	0.445147	32	0.487253	37	1.72998	125	1.54619	111	1.97889	151	4.26316e-10	1.42733	up	[T]	Signal transduction mechanisms	--	--	--	--	--	Protein tyrosine kinase;; Protein kinase domain;; D-mannose binding lectin;; PAN-like domain;; S-locus glycoprotein domain	G-type lectin S-receptor-like serine/threonine-protein kinase B120 OS=Arabidopsis thaliana OX=3702 GN=B120 PE=2 SV=1	T	Signal transduction mechanisms	PREDICTED: G-type lectin S-receptor-like serine/threonine-protein kinase At4g27290 [Fragaria vesca subsp. vesca]	--
RcHm_v2.0_Chr1g0326551.gene	--	0.485169	30	0.619913	38	0.566971	36	1.42583	87	1.74914	106	1.90502	123	6.30648e-07	1.23944	up	[T]	Signal transduction mechanisms	--	--	--	--	--	Protein tyrosine kinase;; Protein kinase domain;; D-mannose binding lectin;; S-locus glycoprotein domain;; PAN-like domain	G-type lectin S-receptor-like serine/threonine-protein kinase At1g11330 OS=Arabidopsis thaliana OX=3702 GN=At1g11330 PE=1 SV=3	T	Signal transduction mechanisms	PREDICTED: G-type lectin S-receptor-like serine/threonine-protein kinase At4g27290 [Fragaria vesca subsp. vesca]	--
RcHm_v2.0_Chr1g0326591.gene	--	0.234856	15	0.461331	29	0.24048	16	1.07359	67	1.31526	82	1.40497	93	2.07361e-07	1.55335	up	[T]	Signal transduction mechanisms	--	--	--	--	--	Protein tyrosine kinase;; Protein kinase domain;; D-mannose binding lectin;; S-locus glycoprotein domain;; PAN-like domain	Putative G-type lectin S-receptor-like serine/threonine-protein kinase At1g61610 OS=Arabidopsis thaliana OX=3702 GN=At1g61610 PE=3 SV=1	T	Signal transduction mechanisms	PREDICTED: G-type lectin S-receptor-like serine/threonine-protein kinase At4g27290 [Fragaria vesca subsp. vesca]	--
RcHm_v2.0_Chr1g0326641.gene	--	4.24393	375	4.47733	389	4.68206	428	5.37155	474	5.20586	456	5.27121	490	0.930727	-0.0122876	normal	--	--	Cellular Component: nucleus (GO:0005634);; Biological Process: regulation of transcription from RNA polymerase II promoter (GO:0006357);; Biological Process: regulation of cell cycle (GO:0051726);;	K04681|0|fve:101295654|K04681 retinoblastoma-like protein 1 | (RefSeq) retinoblastoma-related protein	--	[D]	Cell cycle control, cell division, chromosome partitioning	Retinoblastoma-associated protein A domain;; Retinoblastoma-associated protein B domain;; Domain of unknown function (DUF3452)	Retinoblastoma-related protein OS=Ricinus communis OX=3988 GN=RBR PE=2 SV=1	K	Transcription	PREDICTED: retinoblastoma-related protein [Fragaria vesca subsp. vesca]	cellular component: cell (GO:0005623);; cellular component: organelle (GO:0043226);; cellular component: cell part (GO:0044464);; biological process: biological regulation (GO:0065007)
RcHm_v2.0_Chr1g0326651.gene	--	22.27	459	15.5383	315	16.4502	351	17.2752	355	16.5405	338	21.6321	469	0.129927	-0.218851	normal	--	--	Biological Process: mRNA splicing, via spliceosome (GO:0000398);; Molecular Function: RNA binding (GO:0003723);; Molecular Function: transferase activity (GO:0016740);; Cellular Component: U4/U6 x U5 tri-snRNP complex (GO:0046540);;	K12627|7.04e-51|fve:101295366|K12627 U6 snRNA-associated Sm-like protein LSm8 | (RefSeq) sm-like protein LSM8	RNA degradation (ko03018);; Spliceosome (ko03040)	[A]	RNA processing and modification	LSM domain	Sm-like protein LSM8 OS=Arabidopsis thaliana OX=3702 GN=LSM8 PE=1 SV=1	K	Transcription	PREDICTED: sm-like protein LSM8 [Fragaria vesca subsp. vesca]	biological process: metabolic process (GO:0008152);; biological process: cellular process (GO:0009987);; molecular function: binding (GO:0005488);; molecular function: catalytic activity (GO:0003824);; cellular component: cell (GO:0005623);; cellular component: macromolecular complex (GO:0032991);; cellular component: organelle (GO:0043226);; cellular component: organelle part (GO:0044422);; cell…
RcHm_v2.0_Chr1g0326841.gene	--	2.12053	69	1.64636	53	1.6725	57	1.10017	36	0.80792	26	1.21977	42	0.000649331	-0.961688	normal	--		Molecular Function: protein serine/threonine kinase activity (GO:0004674);; Molecular Function: ATP binding (GO:0005524);; Biological Process: protein phosphorylation (GO:0006468);; Molecular Function: carbohydrate binding (GO:0030246);;	--	--	[T]	Signal transduction mechanisms	Protein kinase domain;; Protein tyrosine kinase	LEAF RUST 10 DISEASE-RESISTANCE LOCUS RECEPTOR-LIKE PROTEIN KINASE-like 2.3 OS=Arabidopsis thaliana OX=3702 GN=LRK10L-2.3 PE=3 SV=2	T	Signal transduction mechanisms	PREDICTED: probable receptor-like protein kinase At1g67000 [Fragaria vesca subsp. vesca]	biological process: metabolic process (GO:0008152);; biological process: cellular process (GO:0009987);; molecular function: catalytic activity (GO:0003824);; molecular function: binding (GO:0005488)
RcHm_v2.0_Chr1g0326861.gene	--	0.804731	22	0.594262	16	0.276182	8	2.50692	68	2.18432	59	2.36348	67	1.20083e-06	1.57788	up	--	--	--	--	--	--	--	Wall-associated receptor kinase galacturonan-binding	Wall-associated receptor kinase 2 OS=Arabidopsis thaliana OX=3702 GN=WAK2 PE=1 SV=1	T	Signal transduction mechanisms	PREDICTED: wall-associated receptor kinase 2-like [Fragaria vesca subsp. vesca]	--
RcHm_v2.0_Chr1g0326871.gene	--	1.43917	45	1.38889	43	1.12443	37	4.11138	128	3.8666	119	4.86145	159	9.60328e-10	1.34906	up	[M]	Cell wall/membrane/envelope biogenesis	Molecular Function: nucleotide binding (GO:0000166);; Molecular Function: protein kinase activity (GO:0004672);; Cellular Component: membrane (GO:0016020);; Molecular Function: ion binding (GO:0043167);;	--	--	--	--	Protein kinase domain;; Protein tyrosine kinase	Wall-associated receptor kinase 1 OS=Arabidopsis thaliana OX=3702 GN=WAK1 PE=1 SV=2	T	Signal transduction mechanisms	PREDICTED: putative wall-associated receptor kinase-like 16 [Fragaria vesca subsp. vesca]	molecular function: binding (GO:0005488);; biological process: metabolic process (GO:0008152);; biological process: cellular process (GO:0009987);; molecular function: catalytic activity (GO:0003824);; cellular component: membrane (GO:0016020)
RcHm_v2.0_Chr1g0326931.gene	--	2.67615	67	2.54794	63	2.94	77	4.87686	122	4.65788	116	5.35201	141	0.00609792	0.577329	normal	--	--	Cellular Component: membrane (GO:0016020);;	K22048|4.64151e-61|pxb:103952611|K22048 mechanosensitive ion channel protein 4/5/6/7/8/9/10 | (RefSeq) mechanosensitive ion channel protein 10-like	--	[M]	Cell wall/membrane/envelope biogenesis	--	Mechanosensitive ion channel protein 10 OS=Arabidopsis thaliana OX=3702 GN=MSL10 PE=1 SV=1	S	Function unknown	PREDICTED: mechanosensitive ion channel protein 10-like [Pyrus x bretschneideri]	cellular component: membrane (GO:0016020)
RcHm_v2.0_Chr1g0326941.gene	--	5.74325	210	6.56567	236	5.3394	202	9.91145	362	8.47917	308	8.35926	322	0.0166359	0.343514	normal	[S]	Function unknown	Cellular Component: integral component of membrane (GO:0016021);; Biological Process: transmembrane transport (GO:0055085);;	K22048|0|pmum:103320624|K22048 mechanosensitive ion channel protein 4/5/6/7/8/9/10 | (RefSeq) mechanosensitive ion channel protein 10-like	--	[M]	Cell wall/membrane/envelope biogenesis	Mechanosensitive ion channel	Mechanosensitive ion channel protein 10 OS=Arabidopsis thaliana OX=3702 GN=MSL10 PE=1 SV=1	M	Cell wall/membrane/envelope biogenesis	PREDICTED: mechanosensitive ion channel protein 10-like [Prunus mume]	cellular component: membrane (GO:0016020);; cellular component: membrane part (GO:0044425);; biological process: localization (GO:0051179)
RcHm_v2.0_Chr1g0327001.gene	--	2.93899	192	2.88709	185	2.60369	176	2.39933	157	3.01613	196	2.56698	177	0.0664663	-0.313408	normal	--	--	--	--	--	[UR]	Intracellular trafficking, secretion, and vesicular transport;; General function prediction only	Dynamin central region;; Dynamin family;; Dynamin GTPase effector domain	Dynamin-related protein 4C OS=Arabidopsis thaliana OX=3702 GN=DRP4C PE=2 SV=1	S	Function unknown	PREDICTED: dynamin-related protein 4C-like [Prunus mume]	--
RcHm_v2.0_Chr1g0327051.gene	--	4.26008	253	4.96951	290	4.7171	290	5.61998	333	5.14588	303	5.94934	372	0.972494	0.00584146	normal	--	--	--	--	--	[UR]	Intracellular trafficking, secretion, and vesicular transport;; General function prediction only	Dynamin central region;; Dynamin family;; Dynamin GTPase effector domain	Dynamin-related protein 4C OS=Arabidopsis thaliana OX=3702 GN=DRP4C PE=2 SV=1	S	Function unknown	PREDICTED: dynamin-related protein 4C-like [Prunus mume]	--
RcHm_v2.0_Chr1g0327091.gene	--	1.92866	108	1.79255	99	1.65174	96	2.03941	114	1.5339	86	2.18847	129	0.529158	-0.146495	normal	--	--	--	--	--	[UR]	Intracellular trafficking, secretion, and vesicular transport;; General function prediction only	Dynamin central region;; Dynamin family;; Dynamin GTPase effector domain	Dynamin-related protein 4C OS=Arabidopsis thaliana OX=3702 GN=DRP4C PE=2 SV=1	S	Function unknown	PREDICTED: dynamin-related protein 4C-like [Prunus mume]	--
RcHm_v2.0_Chr1g0327101.gene	--	1.84284	152	2.09634	170	1.67926	143	2.93596	241	2.81113	230	3.06107	265	0.0127129	0.385773	normal	[J]	Translation, ribosomal structure and biogenesis	Molecular Function: GTPase activity (GO:0003924);; Molecular Function: GTP binding (GO:0005525);; Biological Process: translation (GO:0006412);; Cellular Component: viral nucleocapsid (GO:0019013);; Cellular Component: intracellular ribonucleoprotein complex (GO:0030529);;	K12852|0|fve:101294012|K12852 116 kDa U5 small nuclear ribonucleoprotein component | (RefSeq) 116 kDa U5 small nuclear ribonucleoprotein component-like	Spliceosome (ko03040)	[J]	Translation, ribosomal structure and biogenesis	Elongation factor Tu GTP binding domain;; 116 kDa U5 small nuclear ribonucleoprotein component N-terminus;; Elongation factor G C-terminus;; Elongation factor G, domain IV	110 kDa U5 small nuclear ribonucleoprotein component CLO OS=Arabidopsis thaliana OX=3702 GN=CLO PE=1 SV=1	J	Translation, ribosomal structure and biogenesis	PREDICTED: 116 kDa U5 small nuclear ribonucleoprotein component-like [Fragaria vesca subsp. vesca]	molecular function: catalytic activity (GO:0003824);; molecular function: binding (GO:0005488);; biological process: metabolic process (GO:0008152);; biological process: cellular process (GO:0009987);; cellular component: virion (GO:0019012);; cellular component: virion part (GO:0044423);; cellular component: cell (GO:0005623);; cellular component: macromolecular complex (GO:0032991);; cellular c…
RcHm_v2.0_Chr1g0327111.gene	--	1.8212	107	1.85939	107	1.6799	102	1.96644	116	1.61962	95	2.3008	142	0.640093	-0.108676	normal	--	--	--	--	--	[UR]	Intracellular trafficking, secretion, and vesicular transport;; General function prediction only	Dynamin central region;; Dynamin family;; Dynamin GTPase effector domain	Dynamin-related protein 4C OS=Arabidopsis thaliana OX=3702 GN=DRP4C PE=2 SV=1	S	Function unknown	PREDICTED: dynamin-related protein 4C-like [Prunus mume]	--
RcHm_v2.0_Chr1g0327121.gene	--	1.02587	66	0.875045	55	1.00797	67	1.44087	92	1.29902	82	1.60162	108	0.226607	0.298843	normal	[J]	Translation, ribosomal structure and biogenesis	Molecular Function: GTPase activity (GO:0003924);; Molecular Function: GTP binding (GO:0005525);; Cellular Component: viral nucleocapsid (GO:0019013);; Cellular Component: intracellular ribonucleoprotein complex (GO:0030529);;	K12852|0|fve:101294012|K12852 116 kDa U5 small nuclear ribonucleoprotein component | (RefSeq) 116 kDa U5 small nuclear ribonucleoprotein component-like	Spliceosome (ko03040)	[J]	Translation, ribosomal structure and biogenesis	Elongation factor Tu GTP binding domain;; Elongation factor G C-terminus;; Elongation factor Tu domain 2;; Elongation factor G, domain IV	110 kDa U5 small nuclear ribonucleoprotein component CLO OS=Arabidopsis thaliana OX=3702 GN=CLO PE=1 SV=1	J	Translation, ribosomal structure and biogenesis	PREDICTED: 116 kDa U5 small nuclear ribonucleoprotein component-like [Fragaria vesca subsp. vesca]	molecular function: catalytic activity (GO:0003824);; molecular function: binding (GO:0005488);; cellular component: virion (GO:0019012);; cellular component: virion part (GO:0044423);; cellular component: cell (GO:0005623);; cellular component: macromolecular complex (GO:0032991);; cellular component: cell part (GO:0044464)
RcHm_v2.0_Chr1g0327151.gene	--	15.5492	972	14.2514	875	13.834	895	15.5129	968	14.5763	904	16.1874	1065	0.0359307	-0.16632	normal	--	--	Cellular Component: THO complex (GO:0000347);; Biological Process: mRNA export from nucleus (GO:0006406);; Biological Process: production of ta-siRNAs involved in RNA interference (GO:0010267);; Biological Process: defense response to fungus (GO:0050832);;	K12878|0|fve:101308506|K12878 THO complex subunit 1 | (RefSeq) THO complex subunit 1	RNA transport (ko03013);; Spliceosome (ko03040)	[Y]	Nuclear structure	THO complex subunit 1 transcription elongation factor	THO complex subunit 1 OS=Arabidopsis thaliana OX=3702 GN=THO1 PE=1 SV=1	S	Function unknown	PREDICTED: THO complex subunit 1 isoform X1 [Fragaria vesca subsp. vesca]	cellular component: cell (GO:0005623);; cellular component: macromolecular complex (GO:0032991);; cellular component: organelle (GO:0043226);; cellular component: organelle part (GO:0044422);; cellular component: cell part (GO:0044464);; biological process: localization (GO:0051179);; biological process: metabolic process (GO:0008152);; biological process: cellular process (GO:0009987);; biologic…
RcHm_v2.0_Chr1g0327171.gene	--	4.08701	164	4.324	170	4.37066	181	0.456588	19	0.591003	24	0.488746	21	1.54607e-40	-3.05817	down	[QV]	Secondary metabolites biosynthesis, transport and catabolism;; Defense mechanisms	Molecular Function: monooxygenase activity (GO:0004497);; Molecular Function: iron ion binding (GO:0005506);; Molecular Function: oxidoreductase activity, acting on paired donors, with incorporation or reduction of molecular oxygen (GO:0016705);; Molecular Function: heme binding (GO:0020037);; Biological Process: oxidation-reduction process (GO:0055114);;	K12153|0|fve:101302920|K12153 phenylalanine N-monooxygenase [EC:1.14.14.40] | (RefSeq) phenylalanine N-monooxygenase-like	Cyanoamino acid metabolism (ko00460);; Glucosinolate biosynthesis (ko00966);; 2-Oxocarboxylic acid metabolism (ko01210)	[Q]	Secondary metabolites biosynthesis, transport and catabolism	Cytochrome P450	Tyrosine N-monooxygenase OS=Sorghum bicolor OX=4558 GN=CYP79A1 PE=1 SV=3	Q	Secondary metabolites biosynthesis, transport and catabolism	PREDICTED: phenylalanine N-monooxygenase-like [Fragaria vesca subsp. vesca]	biological process: metabolic process (GO:0008152);; biological process: single-organism process (GO:0044699);; molecular function: catalytic activity (GO:0003824);; molecular function: binding (GO:0005488)
RcHm_v2.0_Chr1g0327201.gene	--	11.5638	349	9.08065	269	8.58066	268	12.4347	374	8.6646	259	11.7716	374	0.628835	-0.082596	normal	--	--	--	--	--	[K]	Transcription	Protein of unknown function (DUF667)	Cilia- and flagella-associated protein 20 OS=Chlamydomonas reinhardtii OX=3055 GN=CFAP20 PE=1 SV=1	S	Function unknown	PREDICTED: cilia- and flagella-associated protein 20 [Fragaria vesca subsp. vesca]	--
RcHm_v2.0_Chr1g0327231.gene	--	8.22972	350	7.91056	330	6.97194	306	9.68053	410	7.79779	329	8.60753	385	0.59984	-0.0753746	normal	[G]	Carbohydrate transport and metabolism	Biological Process: metabolic process (GO:0008152);; Molecular Function: transferase activity, transferring hexosyl groups (GO:0016758);;	--	--	[GC]	Carbohydrate transport and metabolism;; Energy production and conversion	UDP-glucoronosyl and UDP-glucosyl transferase	Linamarin synthase 2 OS=Manihot esculenta OX=3983 GN=UGT85K5 PE=1 SV=1	S	Function unknown	PREDICTED: 7-deoxyloganetin glucosyltransferase-like [Fragaria vesca subsp. vesca]	biological process: metabolic process (GO:0008152);; molecular function: catalytic activity (GO:0003824)
RcHm_v2.0_Chr1g0327331.gene	--	134.032	6111	130.84	5858	130.819	6173	125.86	5728	123.402	5582	133.544	6410	8.08309e-12	-0.29969	normal	--	--	--	--	--	--	--	--	Protein LNK3 OS=Arabidopsis thaliana OX=3702 GN=LNK3 PE=1 SV=1	S	Function unknown	PREDICTED: uncharacterized protein LOC101309290 isoform X1 [Fragaria vesca subsp. vesca]	--
RcHm_v2.0_Chr1g0327381.gene	--	1.72584	51	1.67753	49	1.43436	44	3.719	109	3.37512	98	3.90057	120	0.000156528	0.863687	normal	--	--	Molecular Function: sulfotransferase activity (GO:0008146);;	K22312|0|fve:101309583|K22312 hydroxyjasmonate sulfotransferase [EC:2.8.2.39] | (RefSeq) cytosolic sulfotransferase 15-like	--	[R]	General function prediction only	Sulfotransferase domain;; Sulfotransferase family	Cytosolic sulfotransferase 15 OS=Arabidopsis thaliana OX=3702 GN=SOT15 PE=1 SV=1	S	Function unknown	PREDICTED: cytosolic sulfotransferase 15-like [Fragaria vesca subsp. vesca]	molecular function: catalytic activity (GO:0003824)
RcHm_v2.0_Chr1g0327431.gene	--	6.64712	103	8.72635	132	9.488	152	14.7152	226	13.3374	204	17.5327	284	0.000657522	0.590576	normal	--	--	Molecular Function: actin binding (GO:0003779);; Cellular Component: nucleus (GO:0005634);; Cellular Component: F-actin capping protein complex (GO:0008290);; Biological Process: barbed-end actin filament capping (GO:0051016);;	K10364|4.13998e-137|fve:101308980|K10364 capping protein (actin filament) muscle Z-line, alpha | (RefSeq) F-actin-capping protein subunit alpha	Endocytosis (ko04144)	[Z]	Cytoskeleton	F-actin capping protein alpha subunit	F-actin-capping protein subunit alpha OS=Arabidopsis thaliana OX=3702 GN=At3g05520 PE=2 SV=2	O	Posttranslational modification, protein turnover, chaperones	PREDICTED: F-actin-capping protein subunit alpha [Fragaria vesca subsp. vesca]	molecular function: binding (GO:0005488);; cellular component: cell (GO:0005623);; cellular component: organelle (GO:0043226);; cellular component: cell part (GO:0044464);; cellular component: macromolecular complex (GO:0032991);; cellular component: organelle part (GO:0044422);; biological process: cellular process (GO:0009987);; biological process: single-organism process (GO:0044699);; biologi…
RcHm_v2.0_Chr1g0327441.gene	--	13.8803	460	10.6667	347	10.3801	356	12.1661	403	10.4381	343	11.4081	398	0.0273517	-0.28306	normal	--	--	Molecular Function: sulfotransferase activity (GO:0008146);;	K22312|0|fve:101309583|K22312 hydroxyjasmonate sulfotransferase [EC:2.8.2.39] | (RefSeq) cytosolic sulfotransferase 15-like	--	[R]	General function prediction only	Sulfotransferase domain;; Sulfotransferase family	Cytosolic sulfotransferase 15 OS=Arabidopsis thaliana OX=3702 GN=SOT15 PE=1 SV=1	S	Function unknown	PREDICTED: cytosolic sulfotransferase 15-like [Fragaria vesca subsp. vesca]	molecular function: catalytic activity (GO:0003824)
RcHm_v2.0_Chr1g0327481.gene	--	1.55755	51	1.20461	39	1.16766	40	0.206675	7	0.144862	5	0.243567	9	1.44609e-10	-2.35567	down	[HC]	Coenzyme transport and metabolism;; Energy production and conversion	Molecular Function: monooxygenase activity (GO:0004497);; Biological Process: single-organism metabolic process (GO:0044710);;	--	--	[CR]	Energy production and conversion;; General function prediction only	FAD binding domain;; FAD dependent oxidoreductase;; NAD(P)-binding Rossmann-like domain;; FAD binding domain;; Lycopene cyclase protein	Monooxygenase 1 OS=Arabidopsis thaliana OX=3702 GN=MO1 PE=2 SV=1	CH	Energy production and conversion;; Coenzyme transport and metabolism	PREDICTED: LOW QUALITY PROTEIN: kynurenine 3-monooxygenase-like [Fragaria vesca subsp. vesca]	biological process: metabolic process (GO:0008152);; biological process: single-organism process (GO:0044699);; molecular function: catalytic activity (GO:0003824)
RcHm_v2.0_Chr1g0327591.gene	--	2.92409	313	3.43603	361	3.2105	355	2.98456	319	2.75954	293	3.28545	370	0.00754525	-0.332438	normal	[K]	Transcription	Molecular Function: DNA binding (GO:0003677);; Molecular Function: DNA-directed 5'-3' RNA polymerase activity (GO:0003899);; Biological Process: transcription, DNA-templated (GO:0006351);; Molecular Function: ribonucleoside binding (GO:0032549);;	K03021|0|fve:101302123|K03021 DNA-directed RNA polymerase III subunit RPC2 [EC:2.7.7.6] | (RefSeq) DNA-directed RNA polymerase III subunit RPC2	RNA polymerase (ko03020)	[K]	Transcription	RNA polymerase Rpb2, domain 6;; RNA polymerase beta subunit;; RNA polymerase Rpb2, domain 7;; RNA polymerase Rpb2, domain 4;; RNA polymerase Rpb2, domain 2;; RNA polymerase Rpb2, domain 3;; RNA polymerase Rpb2, domain 5	DNA-directed RNA polymerase III subunit 2 OS=Arabidopsis thaliana OX=3702 GN=NRPC2 PE=2 SV=1	K	Transcription	PREDICTED: DNA-directed RNA polymerase III subunit RPC2 [Fragaria vesca subsp. vesca]	molecular function: binding (GO:0005488);; molecular function: catalytic activity (GO:0003824);; biological process: metabolic process (GO:0008152);; biological process: cellular process (GO:0009987)
RcHm_v2.0_Chr1g0327611.gene	--	2.84276	335	3.02118	350	2.58658	315	2.16212	254	1.86433	218	2.28851	284	8.15734e-08	-0.662105	normal	[K]	Transcription	--	--	--	--	--	TIR domain;; NB-ARC domain;; Leucine rich repeat;; Leucine Rich repeats (2 copies);; TIR domain;; Leucine Rich Repeat	Disease resistance-like protein DSC1 OS=Arabidopsis thaliana OX=3702 GN=DSC1 PE=1 SV=1	S	Function unknown	PREDICTED: TMV resistance protein N-like [Fragaria vesca subsp. vesca]	--
RcHm_v2.0_Chr1g0327621.gene	--	3.12307	100	3.08719	97	2.67506	89	1.7007	55	1.81071	58	1.99712	67	6.43775e-05	-0.885253	normal	--	--	--	K21852|6.0945e-58|fve:101307146|K21852 dedicator of cytokinesis protein 6/7/8 | (RefSeq) dedicator of cytokinesis protein 6	--	--	--	--	Guanine nucleotide exchange factor SPIKE 1 OS=Arabidopsis thaliana OX=3702 GN=SPK1 PE=1 SV=1	S	Function unknown	PREDICTED: dedicator of cytokinesis protein 6 [Fragaria vesca subsp. vesca]	--
RcHm_v2.0_Chr1g0327631.gene	--	205.178	5805	200.922	5582	218.81	6406	153.677	4340	152.301	4275	172.174	5128	1.1672e-30	-0.638534	normal	--	--	Cellular Component: chloroplast thylakoid membrane (GO:0009535);; Biological Process: response to cytokinin (GO:0009735);;	--	--	--	--	--	Protein MAINTENANCE OF PSII UNDER HIGH LIGHT 1 OS=Arabidopsis thaliana OX=3702 GN=MPH1 PE=1 SV=1	S	Function unknown	uncharacterized protein LOC18786136 [Prunus persica]	cellular component: cell (GO:0005623);; cellular component: membrane (GO:0016020);; cellular component: organelle (GO:0043226);; cellular component: organelle part (GO:0044422);; cellular component: cell part (GO:0044464);; biological process: response to stimulus (GO:0050896)
RcHm_v2.0_Chr1g0327671.gene	--	12.4605	683	11.3088	609	11.3673	645	17.1377	937	16.3803	890	18.17	1048	0.000214694	0.301175	normal	[QV]	Secondary metabolites biosynthesis, transport and catabolism;; Defense mechanisms	Molecular Function: acyl-CoA oxidase activity (GO:0003997);; Molecular Function: monooxygenase activity (GO:0004497);; Molecular Function: iron ion binding (GO:0005506);; Cellular Component: integral component of membrane (GO:0016021);; Molecular Function: oxidoreductase activity, acting on paired donors, with incorporation or reduction of molecular oxygen (GO:0016705);; Molecular Function: heme …	--	--	[QI]	Secondary metabolites biosynthesis, transport and catabolism;; Lipid transport and metabolism	Cytochrome P450	Cytochrome P450 CYP72A219 OS=Panax ginseng OX=4054 PE=2 SV=1	Q	Secondary metabolites biosynthesis, transport and catabolism	PREDICTED: cytochrome P450 CYP72A219-like isoform X1 [Fragaria vesca subsp. vesca]	biological process: metabolic process (GO:0008152);; biological process: single-organism process (GO:0044699);; molecular function: catalytic activity (GO:0003824);; molecular function: binding (GO:0005488);; cellular component: membrane (GO:0016020);; cellular component: membrane part (GO:0044425)
RcHm_v2.0_Chr1g0327711.gene	--	1.64943	49	3.538	102	3.64173	110	4.69259	137	4.95455	144	4.49073	138	0.127774	0.39111	normal	[QV]	Secondary metabolites biosynthesis, transport and catabolism;; Defense mechanisms	Molecular Function: acyl-CoA oxidase activity (GO:0003997);; Molecular Function: monooxygenase activity (GO:0004497);; Molecular Function: iron ion binding (GO:0005506);; Cellular Component: integral component of membrane (GO:0016021);; Molecular Function: oxidoreductase activity, acting on paired donors, with incorporation or reduction of molecular oxygen (GO:0016705);; Molecular Function: heme …	--	--	[QI]	Secondary metabolites biosynthesis, transport and catabolism;; Lipid transport and metabolism	Cytochrome P450	Cytochrome P450 72A15 OS=Arabidopsis thaliana OX=3702 GN=CYP72A15 PE=2 SV=1	Q	Secondary metabolites biosynthesis, transport and catabolism	PREDICTED: cytochrome P450 CYP72A219-like isoform X1 [Fragaria vesca subsp. vesca]	biological process: metabolic process (GO:0008152);; biological process: single-organism process (GO:0044699);; molecular function: catalytic activity (GO:0003824);; molecular function: binding (GO:0005488);; cellular component: membrane (GO:0016020);; cellular component: membrane part (GO:0044425)
RcHm_v2.0_Chr1g0327721.gene	--	2.05518	60	1.73349	50	2.9331	89	3.96428	116	3.8619	112	4.21408	130	0.0196622	0.548788	normal	[QV]	Secondary metabolites biosynthesis, transport and catabolism;; Defense mechanisms	Molecular Function: monooxygenase activity (GO:0004497);; Molecular Function: iron ion binding (GO:0005506);; Cellular Component: integral component of membrane (GO:0016021);; Molecular Function: oxidoreductase activity, acting on paired donors, with incorporation or reduction of molecular oxygen (GO:0016705);; Molecular Function: heme binding (GO:0020037);; Biological Process: oxidation-reductio…	--	--	[QI]	Secondary metabolites biosynthesis, transport and catabolism;; Lipid transport and metabolism	Cytochrome P450	Cytochrome P450 72A15 OS=Arabidopsis thaliana OX=3702 GN=CYP72A15 PE=2 SV=1	Q	Secondary metabolites biosynthesis, transport and catabolism	PREDICTED: cytochrome P450 CYP72A219-like isoform X2 [Fragaria vesca subsp. vesca]	biological process: metabolic process (GO:0008152);; biological process: single-organism process (GO:0044699);; molecular function: catalytic activity (GO:0003824);; molecular function: binding (GO:0005488);; cellular component: membrane (GO:0016020);; cellular component: membrane part (GO:0044425)
RcHm_v2.0_Chr1g0327741.gene	--	4.2364	56	3.83716	50	3.19739	44	4.97735	66	5.06318	67	5.47834	76	0.495975	0.198091	normal	--	--	Molecular Function: phosphoribosylaminoimidazolesuccinocarboxamide synthase activity (GO:0004639);; Molecular Function: ATP binding (GO:0005524);; Biological Process: purine nucleotide biosynthetic process (GO:0006164);;	--	--	[O]	Posttranslational modification, protein turnover, chaperones	Glutathione S-transferase, C-terminal domain;; Glutathione S-transferase, C-terminal domain	Glutathione transferase GST 23 OS=Zea mays OX=4577 PE=2 SV=1	O	Posttranslational modification, protein turnover, chaperones	glutathione transferase GST 23 [Prunus persica]	molecular function: catalytic activity (GO:0003824);; molecular function: binding (GO:0005488);; biological process: metabolic process (GO:0008152);; biological process: cellular process (GO:0009987);; biological process: single-organism process (GO:0044699)
RcHm_v2.0_Chr1g0327751.gene	--	5.02028	291	5.17886	295	4.63502	278	6.21106	359	6.59025	379	7.26728	443	0.15834	0.180427	normal	[F]	Nucleotide transport and metabolism	Molecular Function: phosphoribosylaminoimidazolesuccinocarboxamide synthase activity (GO:0004639);; Molecular Function: ATP binding (GO:0005524);; Biological Process: purine nucleotide biosynthetic process (GO:0006164);;	K01923|0|fve:101308969|K01923 phosphoribosylaminoimidazole-succinocarboxamide synthase [EC:6.3.2.6] | (RefSeq) phosphoribosylaminoimidazole-succinocarboxamide synthase, chloroplastic	Purine metabolism (ko00230)	[F]	Nucleotide transport and metabolism	SAICAR synthetase	Phosphoribosylaminoimidazole-succinocarboxamide synthase, chloroplastic OS=Arabidopsis thaliana OX=3702 GN=PUR7 PE=2 SV=2	F	Nucleotide transport and metabolism	PREDICTED: phosphoribosylaminoimidazole-succinocarboxamide synthase, chloroplastic isoform X1 [Fragaria vesca subsp. vesca]	molecular function: catalytic activity (GO:0003824);; molecular function: binding (GO:0005488);; biological process: metabolic process (GO:0008152);; biological process: cellular process (GO:0009987);; biological process: single-organism process (GO:0044699)
RcHm_v2.0_Chr1g0327881.gene	--	7.24546	220	5.63173	168	5.61295	176	2.47728	75	2.83747	86	3.08168	99	4.8687e-14	-1.33342	down	[I]	Lipid transport and metabolism	Biological Process: metabolic process (GO:0008152);; Molecular Function: carboxylic ester hydrolase activity (GO:0052689);;	--	--	[V]	Defense mechanisms	alpha/beta hydrolase fold;; Carboxylesterase family;; Steryl acetyl hydrolase	Probable carboxylesterase 6 OS=Arabidopsis thaliana OX=3702 GN=CXE6 PE=2 SV=1	I	Lipid transport and metabolism	PREDICTED: probable carboxylesterase 15 [Fragaria vesca subsp. vesca]	biological process: metabolic process (GO:0008152);; molecular function: catalytic activity (GO:0003824)
RcHm_v2.0_Chr1g0327901.gene	--	33.1291	1207	30.536	1093	29.688	1120	49.3842	1796	44.5408	1610	48.7523	1870	5.81648e-08	0.358058	normal	[I]	Lipid transport and metabolism	Biological Process: metabolic process (GO:0008152);; Molecular Function: hydrolase activity (GO:0016787);;	--	--	[V]	Defense mechanisms	alpha/beta hydrolase fold;; Carboxylesterase family	Probable carboxylesterase 6 OS=Arabidopsis thaliana OX=3702 GN=CXE6 PE=2 SV=1	I	Lipid transport and metabolism	PREDICTED: probable carboxylesterase 15 [Fragaria vesca subsp. vesca]	biological process: metabolic process (GO:0008152);; molecular function: catalytic activity (GO:0003824)
RcHm_v2.0_Chr1g0327941.gene	--	0	0	0	0	0.650321	5	2.90779	20	2.74282	18	3.26463	23	--	--	--	--	--	--	--	--	[U]	Intracellular trafficking, secretion, and vesicular transport	--	GTP-binding nuclear protein Ran-B1 OS=Nicotiana tabacum OX=4097 GN=RAN-B1 PE=2 SV=1	--	--	--	--
RcHm_v2.0_Chr1g0327951.gene	--	10.5929	358	7.72741	257	6.95442	243	14.1869	478	12.956	434	15.0339	535	0.000278107	0.479382	normal	--	--	Cellular Component: integral component of membrane (GO:0016021);; Molecular Function: transmembrane transporter activity (GO:0022857);; Biological Process: transmembrane transport (GO:0055085);;	--	--	--	--	EamA-like transporter family	WAT1-related protein At5g07050 OS=Arabidopsis thaliana OX=3702 GN=At5g07050 PE=2 SV=1	S	Function unknown	PREDICTED: WAT1-related protein At5g07050-like [Fragaria vesca subsp. vesca]	cellular component: membrane (GO:0016020);; cellular component: membrane part (GO:0044425);; biological process: localization (GO:0051179);; molecular function: transporter activity (GO:0005215)
RcHm_v2.0_Chr1g0327981.gene	--	32.2354	1445	35.4551	1561	36.4222	1689	24.3037	1087	24.8209	1104	25.1663	1188	1.82437e-22	-0.7354	normal	[O]	Posttranslational modification, protein turnover, chaperones	Molecular Function: serine-type endopeptidase activity (GO:0004252);; Biological Process: proteolysis (GO:0006508);; Cellular Component: chloroplast thylakoid (GO:0009534);; Cellular Component: chloroplastic endopeptidase Clp complex (GO:0009840);; Cellular Component: chloroplast envelope (GO:0009941);;	K01358|0|fve:101312482|K01358 ATP-dependent Clp protease, protease subunit [EC:3.4.21.92] | (RefSeq) ATP-dependent Clp protease proteolytic subunit 3, chloroplastic	--	[O]	Posttranslational modification, protein turnover, chaperones	Clp protease	ATP-dependent Clp protease proteolytic subunit 3, chloroplastic OS=Arabidopsis thaliana OX=3702 GN=CLPP3 PE=1 SV=1	O	Posttranslational modification, protein turnover, chaperones	PREDICTED: ATP-dependent Clp protease proteolytic subunit 3, chloroplastic [Fragaria vesca subsp. vesca]	biological process: metabolic process (GO:0008152);; molecular function: catalytic activity (GO:0003824);; cellular component: cell (GO:0005623);; cellular component: organelle (GO:0043226);; cellular component: organelle part (GO:0044422);; cellular component: cell part (GO:0044464);; cellular component: macromolecular complex (GO:0032991)
RcHm_v2.0_Chr1g0328041.gene	--	18.9534	202	17.9534	188	16.4119	181	24.741	263	18.3788	194	22.2019	249	0.84238	0.0378356	normal	--	--	Molecular Function: hydrolase activity (GO:0016787);;	--	--	[M]	Cell wall/membrane/envelope biogenesis	Pectinacetylesterase	Pectin acetylesterase 10 OS=Arabidopsis thaliana OX=3702 GN=PAE10 PE=2 SV=1	S	Function unknown	PREDICTED: pectin acetylesterase 12-like [Fragaria vesca subsp. vesca]	molecular function: catalytic activity (GO:0003824)
RcHm_v2.0_Chr1g0328051.gene	--	10.3773	927	11.0494	969	11.4763	1060	6.88453	614	6.75257	598	7.62484	717	2.93167e-26	-0.877373	normal	[J]	Translation, ribosomal structure and biogenesis	Molecular Function: aminoacyl-tRNA editing activity (GO:0002161);; Molecular Function: valine-tRNA ligase activity (GO:0004832);; Molecular Function: ATP binding (GO:0005524);; Cellular Component: cytosol (GO:0005829);; Biological Process: valyl-tRNA aminoacylation (GO:0006438);; Biological Process: regulation of translational fidelity (GO:0006450);;	K01873|0|fve:101312966|K01873 valyl-tRNA synthetase [EC:6.1.1.9] | (RefSeq) valine--tRNA ligase, mitochondrial	Aminoacyl-tRNA biosynthesis (ko00970)	[J]	Translation, ribosomal structure and biogenesis	tRNA synthetases class I (I, L, M and V);; Anticodon-binding domain of tRNA;; tRNA synthetases class I (M);; Valyl tRNA synthetase tRNA binding arm;; Leucyl-tRNA synthetase, Domain 2;; tRNA synthetases class I (C) catalytic domain	Valine--tRNA ligase, chloroplastic/mitochondrial 2 OS=Arabidopsis thaliana OX=3702 GN=EMB2247 PE=3 SV=1	J	Translation, ribosomal structure and biogenesis	PREDICTED: valine--tRNA ligase, mitochondrial isoform X1 [Fragaria vesca subsp. vesca]	molecular function: catalytic activity (GO:0003824);; molecular function: binding (GO:0005488);; cellular component: cell (GO:0005623);; cellular component: cell part (GO:0044464);; biological process: metabolic process (GO:0008152);; biological process: cellular process (GO:0009987);; biological process: single-organism process (GO:0044699);; biological process: biological regulation (GO:0065007)
RcHm_v2.0_Chr1g0328111.gene	--	8.67526	279	8.96638	283	8.24695	274	7.82511	251	6.60461	211	9.18688	311	0.0057287	-0.378797	normal	[J]	Translation, ribosomal structure and biogenesis	Cellular Component: cytoplasm (GO:0005737);; Biological Process: proteolysis (GO:0006508);; Molecular Function: metal ion binding (GO:0046872);; Molecular Function: metalloaminopeptidase activity (GO:0070006);; Biological Process: protein initiator methionine removal (GO:0070084);;	K01265|0|mdm:103405973|K01265 methionyl aminopeptidase [EC:3.4.11.18] | (RefSeq) methionine aminopeptidase 2B-like isoform X2	--	[R]	General function prediction only	Metallopeptidase family M24	Methionine aminopeptidase 2B OS=Arabidopsis thaliana OX=3702 GN=MAP2B PE=2 SV=2	J	Translation, ribosomal structure and biogenesis	PREDICTED: methionine aminopeptidase 2B-like [Malus domestica]	cellular component: cell (GO:0005623);; cellular component: cell part (GO:0044464);; biological process: metabolic process (GO:0008152);; molecular function: binding (GO:0005488);; molecular function: catalytic activity (GO:0003824);; biological process: cellular process (GO:0009987)
RcHm_v2.0_Chr1g0328121.gene	--	17.8985	549	16.7777	505	17.2862	549	20.0419	613	18.6869	569	23.129	747	0.982731	-0.00279143	normal	[J]	Translation, ribosomal structure and biogenesis	Cellular Component: cytoplasm (GO:0005737);; Biological Process: proteolysis (GO:0006508);; Molecular Function: metal ion binding (GO:0046872);; Molecular Function: metalloaminopeptidase activity (GO:0070006);; Biological Process: protein initiator methionine removal (GO:0070084);;	K01265|0|fve:101297982|K01265 methionyl aminopeptidase [EC:3.4.11.18] | (RefSeq) methionine aminopeptidase 2B-like	--	[R]	General function prediction only	Metallopeptidase family M24	Methionine aminopeptidase 2B OS=Arabidopsis thaliana OX=3702 GN=MAP2B PE=2 SV=2	J	Translation, ribosomal structure and biogenesis	PREDICTED: methionine aminopeptidase 2B-like [Fragaria vesca subsp. vesca]	cellular component: cell (GO:0005623);; cellular component: cell part (GO:0044464);; biological process: metabolic process (GO:0008152);; molecular function: binding (GO:0005488);; molecular function: catalytic activity (GO:0003824);; biological process: cellular process (GO:0009987)
RcHm_v2.0_Chr1g0328131.gene	--	12.7105	312	13.6474	329	12.8274	325	13.7089	335	13.2203	322	15.1195	390	0.242841	-0.15022	normal	[J]	Translation, ribosomal structure and biogenesis	Cellular Component: cytoplasm (GO:0005737);; Biological Process: proteolysis (GO:0006508);; Molecular Function: metal ion binding (GO:0046872);; Molecular Function: metalloaminopeptidase activity (GO:0070006);; Biological Process: protein initiator methionine removal (GO:0070084);;	K01265|6.71881e-60|gra:105803475|K01265 methionyl aminopeptidase [EC:3.4.11.18] | (RefSeq) methionine aminopeptidase 2B-like	--	[R]	General function prediction only	--	Methionine aminopeptidase 2B OS=Arabidopsis thaliana OX=3702 GN=MAP2B PE=2 SV=2	J	Translation, ribosomal structure and biogenesis	hypothetical protein VIGAN_01227500 [Vigna angularis var. angularis]	cellular component: cell (GO:0005623);; cellular component: cell part (GO:0044464);; biological process: metabolic process (GO:0008152);; molecular function: binding (GO:0005488);; molecular function: catalytic activity (GO:0003824);; biological process: cellular process (GO:0009987)
RcHm_v2.0_Chr1g0328201.gene	--	4.11982	252	5.01227	301	4.36327	276	7.01705	428	6.7181	407	7.86849	506	0.000553519	0.417303	normal	[QV]	Secondary metabolites biosynthesis, transport and catabolism;; Defense mechanisms	Molecular Function: monooxygenase activity (GO:0004497);; Molecular Function: iron ion binding (GO:0005506);; Molecular Function: oxidoreductase activity, acting on paired donors, with incorporation or reduction of molecular oxygen (GO:0016705);; Molecular Function: heme binding (GO:0020037);; Biological Process: oxidation-reduction process (GO:0055114);;	--	--	[Q]	Secondary metabolites biosynthesis, transport and catabolism	Cytochrome P450	Cytochrome P450 714B1 OS=Oryza sativa subsp. japonica OX=39947 GN=CYP714B1 PE=1 SV=2	Q	Secondary metabolites biosynthesis, transport and catabolism	PREDICTED: cytochrome P450 71A14-like [Pyrus x bretschneideri]	biological process: metabolic process (GO:0008152);; biological process: single-organism process (GO:0044699);; molecular function: catalytic activity (GO:0003824);; molecular function: binding (GO:0005488)
RcHm_v2.0_Chr1g0328231.gene	--	27.0634	852	24.7281	764	26.445	861	32.0641	1007	29.0641	907	31.7996	1053	0.960703	-0.00528062	normal	--	--	Molecular Function: cysteine-type endopeptidase inhibitor activity (GO:0004869);; Molecular Function: peptidase activity (GO:0008233);; Biological Process: negative regulation of endopeptidase activity (GO:0010951);; Cellular Component: integral component of membrane (GO:0016021);;	--	--	--	--	Aspartic acid proteinase inhibitor;; Cystatin domain	Cysteine proteinase inhibitor 12 OS=Oryza sativa subsp. japonica OX=39947 GN=Os01g0270100 PE=2 SV=1	O	Posttranslational modification, protein turnover, chaperones	cystatin CPI-1 [Fragaria x ananassa]	biological process: biological regulation (GO:0065007);; molecular function: molecular function regulator (GO:0098772);; molecular function: catalytic activity (GO:0003824);; cellular component: membrane (GO:0016020);; cellular component: membrane part (GO:0044425)
RcHm_v2.0_Chr1g0328271.gene	--	2.23682	47	2.04978	42	0.975414	21	5.34779	111	4.47091	92	2.29266	50	0.00942692	0.846852	normal	--	--	--	K03456|1.99299e-141|fve:101299481|K03456 serine/threonine-protein phosphatase 2A regulatory subunit A | (RefSeq) serine/threonine-protein phosphatase 2A 65 kDa regulatory subunit A beta isoform-like	mRNA surveillance pathway (ko03015)	[T]	Signal transduction mechanisms	HEAT repeat;; HEAT repeats;; HEAT-like repeat	Serine/threonine-protein phosphatase 2A 65 kDa regulatory subunit A beta isoform OS=Arabidopsis thaliana OX=3702 GN=PP2AA2 PE=1 SV=2	T	Signal transduction mechanisms	PREDICTED: serine/threonine-protein phosphatase 2A 65 kDa regulatory subunit A beta isoform-like [Fragaria vesca subsp. vesca]	--
RcHm_v2.0_Chr1g0328301.gene	--	9.48	70	12.3973	90	10.9797	84	5.67634	42	6.20698	46	3.0095	24	5.14437e-06	-1.2551	down	--	--	--	K12392|9.8003e-11|thj:104813023|K12392 AP-1 complex subunit beta-1 | (RefSeq) beta-adaptin-like protein C isoform X1	--	[U]	Intracellular trafficking, secretion, and vesicular transport	--	Beta-adaptin-like protein C OS=Arabidopsis thaliana OX=3702 GN=BETAC-AD PE=1 SV=2	U	Intracellular trafficking, secretion, and vesicular transport	Beta-adaptin-like protein C [Apostasia shenzhenica]	--
RcHm_v2.0_Chr1g0328351.gene	--	11.5185	578	11.8307	583	10.2024	530	16.2423	813	15.8699	790	16.703	882	0.00124896	0.287195	normal	--		--	--	--	[T]	Signal transduction mechanisms	Protein kinase domain;; Protein tyrosine kinase	Rust resistance kinase Lr10 OS=Triticum aestivum OX=4565 GN=LRK10 PE=2 SV=1	T	Signal transduction mechanisms	PREDICTED: glycerophosphodiester phosphodiesterase protein kinase domain-containing GDPDL2-like [Fragaria vesca subsp. vesca]	--
RcHm_v2.0_Chr1g0328371.gene	--	3.01164	119	2.62108	102	2.66986	109	0.671348	27	0.925879	37	1.19462	50	6.52516e-13	-1.68747	down	--		--	--	--	[T]	Signal transduction mechanisms	Protein kinase domain;; Protein tyrosine kinase	Rust resistance kinase Lr10 OS=Triticum aestivum OX=4565 GN=LRK10 PE=2 SV=1	T	Signal transduction mechanisms	PREDICTED: probable receptor-like protein kinase At5g39020 isoform X2 [Fragaria vesca subsp. vesca]	--
RcHm_v2.0_Chr1g0328421.gene	--	0.653571	5	1.52033	12	1.24359	10	1.79349	14	1.05325	8	2.40492	19	--	--	--	--	--	--	--	--	--	--	--	Cysteine proteinase inhibitor 12 OS=Oryza sativa subsp. japonica OX=39947 GN=Os01g0270100 PE=2 SV=1	O	Posttranslational modification, protein turnover, chaperones	cystatin CPI-1 [Fragaria x ananassa]	--
RcHm_v2.0_Chr1g0328471.gene	--	1.38352	129	1.79521	164	1.10549	107	1.08867	101	1.46545	136	1.05716	104	0.0367369	-0.464745	normal	[X]	Mobilome: prophages, transposons	Molecular Function: nucleic acid binding (GO:0003676);; Biological Process: DNA integration (GO:0015074);;	--	--	[R]	General function prediction only	Reverse transcriptase (RNA-dependent DNA polymerase);; Integrase core domain;; GAG-pre-integrase domain	Retrovirus-related Pol polyprotein from transposon RE1 OS=Arabidopsis thaliana OX=3702 GN=RE1 PE=2 SV=1	L	Replication, recombination and repair	gag-pol polyprotein [Rosa rugosa]	molecular function: binding (GO:0005488);; biological process: metabolic process (GO:0008152);; biological process: cellular process (GO:0009987)
RcHm_v2.0_Chr1g0328491.gene	--	1.54116	166	1.88231	199	1.49815	167	1.99479	214	1.93706	207	2.36077	267	0.59175	0.0971241	normal	[K]	Transcription	--	--	--	[T]	Signal transduction mechanisms	NB-ARC domain;; TIR domain;; TIR domain;; Leucine Rich repeats (2 copies)	Putative disease resistance RPP13-like protein 1 OS=Arabidopsis thaliana OX=3702 GN=RPPL1 PE=3 SV=1	S	Function unknown	PREDICTED: putative disease resistance RPP13-like protein 1 [Fragaria vesca subsp. vesca]	--
RcHm_v2.0_Chr1g0328521.gene	--	43.4992	3316	39.255	2939	36.2776	2862	57.6831	4389	53.1314	4019	56.5538	4539	4.366e-05	0.240638	normal	--	--	Molecular Function: cysteine-type endopeptidase inhibitor activity (GO:0004869);; Molecular Function: peptidase activity (GO:0008233);; Biological Process: negative regulation of endopeptidase activity (GO:0010951);;	--	--	--	--	Aspartic acid proteinase inhibitor;; Cystatin domain	Cysteine proteinase inhibitor OS=Vigna unguiculata OX=3917 PE=1 SV=1	O	Posttranslational modification, protein turnover, chaperones	PREDICTED: cysteine proteinase inhibitor A [Fragaria vesca subsp. vesca]	biological process: biological regulation (GO:0065007);; molecular function: molecular function regulator (GO:0098772);; molecular function: catalytic activity (GO:0003824)
RcHm_v2.0_Chr1g0328531.gene	--	1.15433	72	1.85186	114	1.73661	112	2.20772	138	1.86699	116	2.52409	166	0.374286	0.209297	normal	[EG]	Amino acid transport and metabolism;; Carbohydrate transport and metabolism	Molecular Function: dihydroxy-acid dehydratase activity (GO:0004160);; Molecular Function: copper ion binding (GO:0005507);; Biological Process: branched-chain amino acid biosynthetic process (GO:0009082);; Biological Process: embryo sac development (GO:0009553);; Biological Process: pollen development (GO:0009555);; Cellular Component: chloroplast stroma (GO:0009570);; Biological Process: respon…	K01687|0|fve:101305611|K01687 dihydroxy-acid dehydratase [EC:4.2.1.9] | (RefSeq) dihydroxy-acid dehydratase, chloroplastic	Valine, leucine and isoleucine biosynthesis (ko00290);; Pantothenate and CoA biosynthesis (ko00770);; 2-Oxocarboxylic acid metabolism (ko01210);; Biosynthesis of amino acids (ko01230)	[E]	Amino acid transport and metabolism	Dehydratase family	Dihydroxy-acid dehydratase, chloroplastic OS=Arabidopsis thaliana OX=3702 GN=DHAD PE=1 SV=1	E	Amino acid transport and metabolism	PREDICTED: dihydroxy-acid dehydratase, chloroplastic [Fragaria vesca subsp. vesca]	molecular function: catalytic activity (GO:0003824);; molecular function: binding (GO:0005488);; biological process: metabolic process (GO:0008152);; biological process: cellular process (GO:0009987);; biological process: single-organism process (GO:0044699);; biological process: multicellular organismal process (GO:0032501);; biological process: developmental process (GO:0032502);; cellular comp…
RcHm_v2.0_Chr1g0328761.gene	--	22.3951	895	21.6101	848	20.8873	864	23.041	919	21.0442	834	23.7458	999	0.0178627	-0.18788	normal	--	--	Cellular Component: nucleus (GO:0005634);; Cellular Component: cytosol (GO:0005829);; Molecular Function: protein heterodimerization activity (GO:0046982);;	K21752|1.98119e-149|fve:101315090|K21752 Dr1-associated corepressor | (RefSeq) dr1-associated corepressor	--	[K]	Transcription	Histone-like transcription factor (CBF/NF-Y) and archaeal histone	Nuclear transcription factor Y subunit C-3 OS=Arabidopsis thaliana OX=3702 GN=NFYC3 PE=1 SV=1	K	Transcription	PREDICTED: dr1-associated corepressor [Fragaria vesca subsp. vesca]	cellular component: cell (GO:0005623);; cellular component: organelle (GO:0043226);; cellular component: cell part (GO:0044464);; molecular function: binding (GO:0005488)
RcHm_v2.0_Chr1g0329211.gene	--	0.975306	37	1.16204	43	0.856181	33	1.62629	61	1.35203	50	1.52858	60	0.336748	0.301279	normal	--	--	--	K11279|1.6192e-45|fve:101309068|K11279 nucleosome assembly protein 1-like 1 | (RefSeq) nucleosome assembly protein 1;4-like	--	[BD]	Chromatin structure and dynamics;; Cell cycle control, cell division, chromosome partitioning	Nucleosome assembly protein (NAP)	Nucleosome assembly protein 1;1 OS=Oryza sativa subsp. japonica OX=39947 GN=NAP1;1 PE=2 SV=1	S	Function unknown	PREDICTED: nucleosome assembly protein 1;4-like [Fragaria vesca subsp. vesca]	--
RcHm_v2.0_Chr1g0329221.gene	--	2.50701	90	1.66996	59	2.18468	81	1.26975	46	1.25034	45	0.883486	34	8.55267e-05	-1.04421	down	--	--	Molecular Function: SNARE binding (GO:0000149);; Molecular Function: SNAP receptor activity (GO:0005484);; Cellular Component: plasma membrane (GO:0005886);; Biological Process: intracellular protein transport (GO:0006886);; Biological Process: exocytosis (GO:0006887);; Biological Process: vesicle fusion (GO:0006906);; Cellular Component: cell plate (GO:0009504);; Cellular Component: plasmodesma …	K08486|0|fve:101304801|K08486 syntaxin 1B/2/3 | (RefSeq) syntaxin-related protein KNOLLE	SNARE interactions in vesicular transport (ko04130)	[U]	Intracellular trafficking, secretion, and vesicular transport	Syntaxin;; SNARE domain	Syntaxin-related protein KNOLLE OS=Arabidopsis thaliana OX=3702 GN=KN PE=1 SV=1	U	Intracellular trafficking, secretion, and vesicular transport	PREDICTED: syntaxin-related protein KNOLLE [Fragaria vesca subsp. vesca]	molecular function: binding (GO:0005488);; cellular component: cell (GO:0005623);; cellular component: membrane (GO:0016020);; cellular component: cell part (GO:0044464);; biological process: localization (GO:0051179);; biological process: cellular process (GO:0009987);; biological process: single-organism process (GO:0044699);; biological process: cellular component organization or biogenesis (G…
RcHm_v2.0_Chr1g0329241.gene	--	2.02305	179	2.30326	200	1.82216	167	2.32943	206	2.65524	233	2.67961	250	0.716076	0.0675664	normal	--	--	--	--	--	[R]	General function prediction only	PPR repeat family;; PPR repeat;; PPR repeat;; Pentatricopeptide repeat domain;; Pentacotripeptide-repeat region of PRORP;; Tetratricopeptide repeat;; Mitochondrial ATPase expression;; Mitochondrial 28S ribosomal protein S27	Pentatricopeptide repeat-containing protein At5g65560 OS=Arabidopsis thaliana OX=3702 GN=At5g65560 PE=2 SV=1	S	Function unknown	PREDICTED: pentatricopeptide repeat-containing protein At5g65560 [Fragaria vesca subsp. vesca]	--
RcHm_v2.0_Chr1g0329261.gene	--	1.33463	119	1.33444	117	1.22928	114	1.5171	136	1.68105	149	1.60442	151	0.818517	0.0514292	normal	--	--	--	--	--	[R]	General function prediction only	PPR repeat family;; PPR repeat;; PPR repeat;; Pentatricopeptide repeat domain;; Pentacotripeptide-repeat region of PRORP;; Mitochondrial ATPase expression;; Ribosomal protein S11	Pentatricopeptide repeat-containing protein At3g61360 OS=Arabidopsis thaliana OX=3702 GN=At3g61360 PE=2 SV=1	S	Function unknown	PREDICTED: pentatricopeptide repeat-containing protein At3g61360 [Fragaria vesca subsp. vesca]	--
RcHm_v2.0_Chr1g0329271.gene	--	4.96606	136	4.97783	134	4.0119	114	4.99977	136	4.26777	116	5.15818	148	0.311904	-0.202645	normal	--	--	Cellular Component: nuclear pore (GO:0005643);; Biological Process: nucleocytoplasmic transport (GO:0006913);;	K14320|1.26191e-130|fve:101303931|K14320 aladin | (RefSeq) aladin	RNA transport (ko03013)	[R]	General function prediction only	Anaphase-promoting complex subunit 4 WD40 domain	Aladin OS=Arabidopsis thaliana OX=3702 GN=AAAS PE=1 SV=1	S	Function unknown	PREDICTED: aladin [Fragaria vesca subsp. vesca]	cellular component: cell (GO:0005623);; cellular component: macromolecular complex (GO:0032991);; cellular component: organelle (GO:0043226);; cellular component: organelle part (GO:0044422);; cellular component: cell part (GO:0044464);; biological process: localization (GO:0051179)
RcHm_v2.0_Chr1g0329281.gene	--	3.96438	95	4.11979	96	3.20479	79	4.68101	111	3.86234	91	4.70842	118	0.931857	-0.0228226	normal	--	--	--	K14320|3.73528e-132|fve:101303931|K14320 aladin | (RefSeq) aladin	RNA transport (ko03013)	[R]	General function prediction only	Anaphase-promoting complex subunit 4 WD40 domain	Aladin OS=Arabidopsis thaliana OX=3702 GN=AAAS PE=1 SV=1	S	Function unknown	PREDICTED: aladin [Fragaria vesca subsp. vesca]	--
RcHm_v2.0_Chr1g0329311.gene	--	44.2555	1864	41.6292	1722	42.9815	1873	43.9275	1847	41.1411	1719	44.7861	1986	7.24585e-05	-0.240694	normal	[Q]	Secondary metabolites biosynthesis, transport and catabolism	Molecular Function: oxidoreductase activity (GO:0016491);; Molecular Function: 6'-deoxychalcone synthase activity (GO:0033808);; Biological Process: oxidation-reduction process (GO:0055114);;	K22374|0|fve:101307287|K22374 3''-deamino-3''-oxonicotianamine reductase [EC:1.1.1.285] | (RefSeq) non-functional NADPH-dependent codeinone reductase 2-like	--	[R]	General function prediction only	Aldo/keto reductase family	Non-functional NADPH-dependent codeinone reductase 2 OS=Papaver somniferum OX=3469 GN=COR2 PE=1 SV=1	S	Function unknown	PREDICTED: non-functional NADPH-dependent codeinone reductase 2-like isoform X2 [Fragaria vesca subsp. vesca]	molecular function: catalytic activity (GO:0003824);; biological process: metabolic process (GO:0008152);; biological process: single-organism process (GO:0044699)
RcHm_v2.0_Chr1g0329331.gene	--	1.56616	58	1.39502	51	1.83952	70	0	0	0	0	0	0	6.97362e-25	-4.38378	down	--	--	--	--	--	[D]	Cell cycle control, cell division, chromosome partitioning	--	Plant UBX domain-containing protein 9 OS=Arabidopsis thaliana OX=3702 GN=PUX9 PE=1 SV=1	S	Function unknown	PREDICTED: uncharacterized protein LOC101293230 isoform X2 [Fragaria vesca subsp. vesca]	--
RcHm_v2.0_Chr1g0329361.gene	--	125.092	2860	107.427	2412	106.839	2528	158.993	3628	138.708	3146	159.58	3841	0.00598622	0.177374	normal	--	--	--	--	--	[K]	Transcription	NAC domain	Nascent polypeptide-associated complex subunit alpha-like protein OS=Pinus taeda OX=3352 PE=2 SV=1	K	Transcription	PREDICTED: nascent polypeptide-associated complex subunit alpha-like protein 1 [Fragaria vesca subsp. vesca]	--
RcHm_v2.0_Chr1g0329391.gene	--	18.1171	571	17.6144	545	19.0529	622	19.2968	607	17.5031	547	19.8316	658	0.0363436	-0.205235	normal	[J]	Translation, ribosomal structure and biogenesis	Molecular Function: structural constituent of ribosome (GO:0003735);; Cellular Component: mitochondrion (GO:0005739);; Biological Process: translation (GO:0006412);; Cellular Component: large ribosomal subunit (GO:0015934);;	K02874|2.68398e-83|fve:101291289|K02874 large subunit ribosomal protein L14 | (RefSeq) 50S ribosomal protein HLP, mitochondrial	Ribosome (ko03010)	[J]	Translation, ribosomal structure and biogenesis	Ribosomal protein L14p/L23e	50S ribosomal protein HLP, mitochondrial OS=Arabidopsis thaliana OX=3702 GN=HLP PE=2 SV=1	J	Translation, ribosomal structure and biogenesis	PREDICTED: 50S ribosomal protein HLP, mitochondrial isoform X1 [Fragaria vesca subsp. vesca]	molecular function: structural molecule activity (GO:0005198);; cellular component: cell (GO:0005623);; cellular component: organelle (GO:0043226);; cellular component: cell part (GO:0044464);; biological process: metabolic process (GO:0008152);; biological process: cellular process (GO:0009987);; cellular component: macromolecular complex (GO:0032991);; cellular component: organelle part (GO:004…
RcHm_v2.0_Chr1g0329431.gene	--	1.7192	78	1.59476	71	1.38871	65	0.735525	34	0.639833	29	0.566599	27	2.67895e-07	-1.38369	down	[QV]	Secondary metabolites biosynthesis, transport and catabolism;; Defense mechanisms	Cellular Component: membrane (GO:0016020);; Molecular Function: oxidoreductase activity (GO:0016491);; Molecular Function: metal ion binding (GO:0046872);;	--	--	[Q]	Secondary metabolites biosynthesis, transport and catabolism	Cytochrome P450	Premnaspirodiene oxygenase OS=Hyoscyamus muticus OX=35626 GN=CYP71D55 PE=1 SV=1	Q	Secondary metabolites biosynthesis, transport and catabolism	premnaspirodiene oxygenase-like [Prunus avium]	cellular component: membrane (GO:0016020);; molecular function: catalytic activity (GO:0003824);; molecular function: binding (GO:0005488)
RcHm_v2.0_Chr1g0329461.gene	--	3.02424	187	3.19681	194	2.49865	160	3.12713	193	3.16411	194	3.10303	202	0.435445	-0.138244	normal	--	--	--	K23719|0|fve:101302198|K23719 nuclear mRNA export protein SAC3 | (RefSeq) SAC3 family protein 2	--	[UD]	Intracellular trafficking, secretion, and vesicular transport;; Cell cycle control, cell division, chromosome partitioning	SAC3/GANP family	SAC3 family protein C OS=Arabidopsis thaliana OX=3702 GN=SAC3C PE=2 SV=1	DU	Cell cycle control, cell division, chromosome partitioning;; Intracellular trafficking, secretion, and vesicular transport	PREDICTED: SAC3 family protein 2 [Fragaria vesca subsp. vesca]	--
RcHm_v2.0_Chr1g0329481.gene	--	4.68353	428	5.20815	467	5.43629	514	8.78198	800	8.11703	735	9.02914	868	1.64095e-07	0.497515	normal	[R]	General function prediction only	--	--	--	[U]	Intracellular trafficking, secretion, and vesicular transport	MULE transposase domain;; SET domain	Histone-lysine N-methyltransferase ASHH1 OS=Arabidopsis thaliana OX=3702 GN=ASHH1 PE=1 SV=1	S	Function unknown	PREDICTED: uncharacterized protein LOC101301904 isoform X1 [Fragaria vesca subsp. vesca]	--
RcHm_v2.0_Chr1g0329491.gene	--	6.76879	228	7.37545	244	6.74958	235	9.74878	327	10.5309	351	11.906	421	0.00552435	0.361097	normal	--	--	Molecular Function: methyltransferase activity (GO:0008168);; Biological Process: histone methylation (GO:0016571);;	--	--	[U]	Intracellular trafficking, secretion, and vesicular transport	--	Histone-lysine N-methyltransferase ASHH1 OS=Arabidopsis thaliana OX=3702 GN=ASHH1 PE=1 SV=1	S	Function unknown	PREDICTED: histone-lysine N-methyltransferase ASHH1 isoform X2 [Fragaria vesca subsp. vesca]	molecular function: catalytic activity (GO:0003824);; biological process: metabolic process (GO:0008152);; biological process: cellular process (GO:0009987);; biological process: cellular component organization or biogenesis (GO:0071840)
RcHm_v2.0_Chr1g0329501.gene	--	10.8751	1007	11.7646	1070	10.7357	1029	15.7561	1456	15.2741	1403	16.2813	1587	0.00048038	0.249545	normal	[J]	Translation, ribosomal structure and biogenesis	--	K13094|0|fve:101301612|K13094 RNA-binding protein 5/10 | (RefSeq) RNA-binding protein 5	--	[R]	General function prediction only	RNA recognition motif. (a.k.a. RRM, RBD, or RNP domain);; G-patch domain;; G-patch domain	SUPPRESSOR OF ABI3-5 OS=Arabidopsis thaliana OX=3702 GN=SUA PE=1 SV=2	S	Function unknown	PREDICTED: RNA-binding protein 5 isoform X1 [Fragaria vesca subsp. vesca]	--
RcHm_v2.0_Chr1g0329541.gene	--	4.19538	189	3.62175	160	4.351	203	4.76477	214	4.84844	217	4.33804	206	0.786798	-0.0524117	normal	[R]	General function prediction only	--	--	--	[T]	Signal transduction mechanisms	Protein kinase domain;; Protein tyrosine kinase	Rust resistance kinase Lr10 OS=Triticum aestivum OX=4565 GN=LRK10 PE=2 SV=1	T	Signal transduction mechanisms	PREDICTED: probable receptor-like protein kinase At1g67000 [Fragaria vesca subsp. vesca]	--
RcHm_v2.0_Chr1g0329561.gene	--	16.5524	176	18.1913	190	10.1333	112	4.73531	51	4.83155	51	3.39462	38	1.38335e-16	-1.90209	down	[J]	Translation, ribosomal structure and biogenesis	Molecular Function: structural constituent of ribosome (GO:0003735);; Biological Process: translation (GO:0006412);; Cellular Component: chloroplast (GO:0009507);; Cellular Component: large ribosomal subunit (GO:0015934);; Molecular Function: rRNA binding (GO:0019843);;	K02890|1.30239e-91|fve:10251560|K02890 large subunit ribosomal protein L22 | (RefSeq) rpl22, FvH4_C0082; ribosomal protein L22	Ribosome (ko03010)	[J]	Translation, ribosomal structure and biogenesis	Ribosomal protein L22p/L17e	50S ribosomal protein L22, chloroplastic OS=Manihot esculenta OX=3983 GN=rpl22 PE=3 SV=1	J	Translation, ribosomal structure and biogenesis	50S ribosomal protein L22 (chloroplast) [Rosa roxburghii]	molecular function: structural molecule activity (GO:0005198);; biological process: metabolic process (GO:0008152);; biological process: cellular process (GO:0009987);; cellular component: cell (GO:0005623);; cellular component: organelle (GO:0043226);; cellular component: cell part (GO:0044464);; cellular component: macromolecular complex (GO:0032991);; cellular component: organelle part (GO:004…
RcHm_v2.0_Chr1g0329571.gene	--	5.78811	22	4.10241	16	4.01444	16	0.789785	3	3.2402	13	1.2652	6	--	--	--	[J]	Translation, ribosomal structure and biogenesis	Molecular Function: structural constituent of ribosome (GO:0003735);; Biological Process: translation (GO:0006412);; Cellular Component: chloroplast (GO:0009507);; Cellular Component: large ribosomal subunit (GO:0015934);; Cellular Component: small ribosomal subunit (GO:0015935);; Molecular Function: transferase activity (GO:0016740);; Molecular Function: rRNA binding (GO:0019843);;	K02965|2.71183e-27|fve:10251561|K02965 small subunit ribosomal protein S19 | (RefSeq) rps19, FvH4_C0083; ribosomal protein S19	Ribosome (ko03010)	[J]	Translation, ribosomal structure and biogenesis	Ribosomal protein S19	30S ribosomal protein S19, chloroplastic OS=Glycine max OX=3847 GN=rps19 PE=3 SV=3	J	Translation, ribosomal structure and biogenesis	30S ribosomal protein S19 (chloroplast) [Rosa roxburghii]	molecular function: structural molecule activity (GO:0005198);; biological process: metabolic process (GO:0008152);; biological process: cellular process (GO:0009987);; cellular component: cell (GO:0005623);; cellular component: organelle (GO:0043226);; cellular component: cell part (GO:0044464);; cellular component: macromolecular complex (GO:0032991);; cellular component: organelle part (GO:004…
RcHm_v2.0_Chr1g0329621.gene	--	1.33403	29	2.10954	45	1.82694	41	6.34492	136	4.96394	106	5.47728	124	4.04984e-08	1.31061	up	--	--	--	--	--	[T]	Signal transduction mechanisms	Wall-associated receptor kinase galacturonan-binding	LEAF RUST 10 DISEASE-RESISTANCE LOCUS RECEPTOR-LIKE PROTEIN KINASE-like 1.2 OS=Arabidopsis thaliana OX=3702 GN=LRK10L-1.2 PE=2 SV=3	--	--	PREDICTED: probable receptor-like protein kinase At1g67000 isoform X1 [Fragaria vesca subsp. vesca]	--
RcHm_v2.0_Chr1g0329631.gene	--	3.61997	100	4.23501	115	4.47913	128	9.04428	249	10.3186	282	10.2007	296	5.82636e-10	0.976446	normal	--		--	--	--	--	--	Protein kinase domain;; Protein tyrosine kinase	Rust resistance kinase Lr10 OS=Triticum aestivum OX=4565 GN=LRK10 PE=2 SV=1	T	Signal transduction mechanisms	PREDICTED: rust resistance kinase Lr10-like isoform X1 [Prunus mume]	--
RcHm_v2.0_Chr1g0329651.gene	--	9.42637	484	10.6168	535	10.4481	555	10.7694	551	10.1694	518	10.5431	569	0.0519777	-0.206245	normal	--	--	Molecular Function: catalytic activity (GO:0003824);; Cellular Component: integral component of membrane (GO:0016021);;	K10571|0|fve:101301326|K10571 de-etiolated-1 | (RefSeq) light-mediated development protein DET1	Ubiquitin mediated proteolysis (ko04120)	[K]	Transcription	De-etiolated protein 1 Det1	Light-mediated development protein DET1 OS=Solanum lycopersicum OX=4081 GN=DET1 PE=1 SV=1	O	Posttranslational modification, protein turnover, chaperones	PREDICTED: light-mediated development protein DET1 isoform X4 [Fragaria vesca subsp. vesca]	molecular function: catalytic activity (GO:0003824);; cellular component: membrane (GO:0016020);; cellular component: membrane part (GO:0044425)
RcHm_v2.0_Chr1g0329661.gene	--	2.51513	40	2.63443	41	2.82859	46	3.12974	49	3.45509	54	3.94183	65	0.710428	0.12364	normal	--	--	Cellular Component: integral component of membrane (GO:0016021);; Molecular Function: substrate-specific transmembrane transporter activity (GO:0022891);; Biological Process: transmembrane transport (GO:0055085);;	--	--	[R]	General function prediction only	--	Probable plastidic glucose transporter 2 OS=Arabidopsis thaliana OX=3702 GN=At1g67300 PE=2 SV=1	G	Carbohydrate transport and metabolism	probable plastidic glucose transporter 2 isoform X1 [Prunus persica]	cellular component: membrane (GO:0016020);; cellular component: membrane part (GO:0044425);; biological process: localization (GO:0051179);; molecular function: transporter activity (GO:0005215)
RcHm_v2.0_Chr1g0329681.gene	--	3.56929	259	3.62641	259	3.8559	290	4.44626	322	4.43844	320	4.97531	380	0.636248	0.070015	normal	--	--	Molecular Function: DNA binding (GO:0003677);;	K09422|0|fve:101300757|K09422 transcription factor MYB, plant | (RefSeq) transcription factor GAMYB	--	[K]	Transcription	Myb-like DNA-binding domain;; Myb-like DNA-binding domain	Transcription factor MYB33 OS=Arabidopsis thaliana OX=3702 GN=MYB33 PE=2 SV=1	K	Transcription	PREDICTED: transcription factor GAMYB [Fragaria vesca subsp. vesca]	molecular function: binding (GO:0005488)
RcHm_v2.0_Chr1g0329761.gene	--	4.09064	301	4.18523	302	3.72625	283	2.54835	187	2.51978	184	3.06393	237	1.03254e-09	-0.797838	normal	[J]	Translation, ribosomal structure and biogenesis	Molecular Function: translation initiation factor activity (GO:0003743);; Molecular Function: GTPase activity (GO:0003924);; Molecular Function: GTP binding (GO:0005525);; Cellular Component: intracellular (GO:0005622);; Biological Process: translational initiation (GO:0006413);;	K02519|0|fve:101313988|K02519 translation initiation factor IF-2 | (RefSeq) translation initiation factor IF-2, mitochondrial-like	--	[J]	Translation, ribosomal structure and biogenesis	Elongation factor Tu GTP binding domain;; Translation-initiation factor 2;; 50S ribosome-binding GTPase;; Ferrous iron transport protein B;; Ethanolamine utilisation - propanediol utilisation	Translation initiation factor IF-2, chloroplastic (Fragment) OS=Euglena gracilis OX=3039 GN=INFB PE=2 SV=1	J	Translation, ribosomal structure and biogenesis	PREDICTED: translation initiation factor IF-2, mitochondrial-like [Fragaria vesca subsp. vesca]	biological process: metabolic process (GO:0008152);; biological process: cellular process (GO:0009987);; molecular function: binding (GO:0005488);; molecular function: catalytic activity (GO:0003824);; cellular component: cell (GO:0005623);; cellular component: cell part (GO:0044464)
[truncated: 14,245 more rows]

## Sheet: all unigenes
#ID	gene_name	T01_FPKM	T01_count	T02_FPKM	T02_count	T03_FPKM	T03_count	T04_FPKM	T04_count	T05_FPKM	T05_count	T06_FPKM	T06_count	T01_T02_T03_vs_T04_T05_T06_DESeq2_FDR	T01_T02_T03_vs_T04_T05_T06_DESeq2_log2FC	T01_T02_T03_vs_T04_T05_T06_DESeq2_(FDR_0.01_FC_2)_regulated	COG_class	COG_class_annotation	GO_annotation	KEGG_annotation	KEGG_pathway_annotation	KOG_class	KOG_class_annotation	Pfam_annotation	Swiss_Prot_annotation	eggNOG_class	eggNOG_class_annotation	NR_annotation	GO_second_level_annotation
[truncated: 20,619 more rows]

[truncated: 5 more sheets: unannotation, nr, kegg, pfam, go]
