# Supplementary material for: Comparative Transcriptome Profiling Analysis Reveals the Adaptive Molecular Mechanism of Yellow-Green Leaf in Rosa beggeriana ‘Aurea’
Source: Front Plant Sci. 2022 Mar 24;13:845662. doi: 10.3389/fpls.2022.845662 (PMC8987444; doi:10.3389/fpls.2022.845662)
Supplement: Supplementary Figure S1 — Pigment contents in leaves of wild type and yellow-green leaf mutant. [file Presentation_1.zip › supplementary material/Table S5. All differentially expression genes.xlsx]

## Sheet: all genes
#ID	gene_name	T01_FPKM	T02_FPKM	T03_FPKM	T04_FPKM	T05_FPKM	T06_FPKM	FDR	log2FC	regulated	COG_class	COG_class_annotation	GO_annotation	KEGG_annotation	KEGG_pathway_annotation	KOG_class	KOG_class_annotation	Pfam_annotation	Swiss_Prot_annotation	eggNOG_class	eggNOG_class_annotation	NR_annotation	GO_second_level_annotation
RcHm_v2.0_Chr6g0280101.gene	--	24.8434	21.2071	19.695	0	0.033584	0.051813	1.11592e-98	-6.98986	down	--	--	--	--	--	--	--	--	--	--	--	--	--
RcHm_v2.0_Chr7g0192181.gene	--	10.9563	10.0417	10.8638	0	0	0.072151	4.83585e-89	-6.60762	down	[QV]	Secondary metabolites biosynthesis, transport and catabolism;; Defense mechanisms	Molecular Function: monooxygenase activity (GO:0004497);; Molecular Function: iron ion binding (GO:0005506);; Cellular Component: integral component of membrane (GO:0016021);; Molecular Function: oxidoreductase activity, acting on paired donors, with incorporation or reduction of molecular oxygen (GO:0016705);; Molecular Function: heme binding (GO:0020037);; Biological Process: oxidation-reductio…	--	--	[Q]	Secondary metabolites biosynthesis, transport and catabolism	Cytochrome P450	Cytochrome P450 71A25 OS=Arabidopsis thaliana OX=3702 GN=CYP71A25 PE=2 SV=1	Q	Secondary metabolites biosynthesis, transport and catabolism	PREDICTED: LOW QUALITY PROTEIN: cytochrome P450 71A24-like [Fragaria vesca subsp. vesca]	biological process: metabolic process (GO:0008152);; biological process: single-organism process (GO:0044699);; molecular function: catalytic activity (GO:0003824);; molecular function: binding (GO:0005488);; cellular component: membrane (GO:0016020);; cellular component: membrane part (GO:0044425)
RcHm_v2.0_Chr2g0164321.gene	--	11.2238	14.2875	10.6933	0	0	0	9.01826e-72	-6.56642	down	--	--	--	--	--	[R]	General function prediction only	--	--	T	Signal transduction mechanisms	PREDICTED: kanadaptin [Fragaria vesca subsp. vesca]	--
RcHm_v2.0_Chr1g0362721.gene	--	24.8726	22.5721	20.2444	0.065613	0	0	1.56629e-74	-6.52073	down	--	--	--	--	--	--	--	--	--	--	--	--	--
RcHm_v2.0_Chr2g0164301.gene	--	33.9162	39.6818	36.0499	0.299118	0.237223	0.455126	5.41113e-140	-6.29395	down	--	--	--	--	--	[R]	General function prediction only	--	--	T	Signal transduction mechanisms	PREDICTED: kanadaptin [Fragaria vesca subsp. vesca]	--
RcHm_v2.0_Chr2g0164311.gene	--	14.2692	19.785	19.4434	0	0	0	6.96871e-60	-6.14812	down	--	--	--	--	--	[R]	General function prediction only	--	--	T	Signal transduction mechanisms	PREDICTED: kanadaptin [Fragaria vesca subsp. vesca]	--
RcHm_v2.0_Chr5g0033361.gene	--	3.26076	4.26323	4.11191	0	0	0	1.96164e-58	-6.08474	down	[M]	Cell wall/membrane/envelope biogenesis	Molecular Function: protein kinase activity (GO:0004672);; Cellular Component: membrane (GO:0016020);;	--	--	--	--	Protein kinase domain;; Protein tyrosine kinase;; Salt stress response/antifungal	Cysteine-rich receptor-like protein kinase 26 OS=Arabidopsis thaliana OX=3702 GN=CRK26 PE=2 SV=1	T	Signal transduction mechanisms	PREDICTED: cysteine-rich receptor-like protein kinase 29 [Fragaria vesca subsp. vesca]	biological process: metabolic process (GO:0008152);; biological process: cellular process (GO:0009987);; molecular function: catalytic activity (GO:0003824);; cellular component: membrane (GO:0016020)
RcHm_v2.0_Chr2g0116781.gene	--	7.01212	8.90622	5.85984	0	0	0	2.33415e-55	-5.96913	down	--	--	Biological Process: protein phosphorylation (GO:0006468);; Biological Process: lateral root formation (GO:0010311);; Molecular Function: myosin heavy chain kinase activity (GO:0016905);;	K15361|1.11275e-17|fve:101313712|K15361 WD repeat-containing protein 48 | (RefSeq) WD repeat-containing protein 48	--	[S]	Function unknown	--	--	S	Function unknown	PREDICTED: WD repeat-containing protein 48 [Fragaria vesca subsp. vesca]	biological process: metabolic process (GO:0008152);; biological process: cellular process (GO:0009987);; biological process: multicellular organismal process (GO:0032501);; biological process: developmental process (GO:0032502);; biological process: single-organism process (GO:0044699);; molecular function: catalytic activity (GO:0003824)
RcHm_v2.0_Chr4g0441011.gene	--	3.28334	4.19883	3.76632	0	0	0.045348	1.08438e-66	-5.94824	down	[V]	Defense mechanisms	--	--	--	[Q]	Secondary metabolites biosynthesis, transport and catabolism	ABC-2 type transporter;; Plant PDR ABC transporter associated;; ABC transporter;; AAA domain, putative AbiEii toxin, Type IV TA system	ABC transporter G family member 31 OS=Arabidopsis thaliana OX=3702 GN=ABCG31 PE=1 SV=1	V	Defense mechanisms	PREDICTED: ABC transporter G family member 31 [Fragaria vesca subsp. vesca]	--
Rosa_chinensis_newGene_7495	--	17.5491	19.8869	16.9717	0.082945	0	0.203596	1.65175e-72	-5.9281	down	--	--	--	--	--	--	--	Plant transposase (Ptta/En/Spm family)	--	--	--	uncharacterized protein LOC18779425 isoform X1 [Prunus persica]	--
RcHm_v2.0_Chr6g0272701.gene	--	4.0588	5.51074	4.66754	0	0	0	4.93771e-54	-5.90923	down	[G]	Carbohydrate transport and metabolism	Molecular Function: isomerase activity (GO:0016853);; Biological Process: cellular metabolic process (GO:0044237);; Biological Process: small molecule metabolic process (GO:0044281);; Cellular Component: chloroplast part (GO:0044434);; Biological Process: single-organism carbohydrate metabolic process (GO:0044723);;	K01810|1.27161e-51|fve:101314663|K01810 glucose-6-phosphate isomerase [EC:5.3.1.9] | (RefSeq) glucose-6-phosphate isomerase 1, chloroplastic	Glycolysis / Gluconeogenesis (ko00010);; Pentose phosphate pathway (ko00030);; Starch and sucrose metabolism (ko00500);; Amino sugar and nucleotide sugar metabolism (ko00520);; Carbon metabolism (ko01200)	[G]	Carbohydrate transport and metabolism	CTLH/CRA C-terminal to LisH motif domain;; Phosphoglucose isomerase;; Putative S-adenosyl-L-methionine-dependent methyltransferase	Glucose-6-phosphate isomerase 1, chloroplastic OS=Arabidopsis thaliana OX=3702 GN=PGI1 PE=1 SV=1	G	Carbohydrate transport and metabolism	PREDICTED: glucose-6-phosphate isomerase 1, chloroplastic [Vigna angularis]	molecular function: catalytic activity (GO:0003824);; biological process: metabolic process (GO:0008152);; biological process: cellular process (GO:0009987);; biological process: single-organism process (GO:0044699);; cellular component: cell (GO:0005623);; cellular component: organelle (GO:0043226);; cellular component: organelle part (GO:0044422);; cellular component: cell part (GO:0044464)
RcHm_v2.0_Chr4g0409091.gene	--	15.594	12.2723	13.5928	0	0	0	6.90949e-53	-5.85483	down	--	--	Cellular Component: integral component of membrane (GO:0016021);;	--	--	--	--	PLAC8 family	Protein PLANT CADMIUM RESISTANCE 2 OS=Arabidopsis thaliana OX=3702 GN=PCR2 PE=1 SV=1	S	Function unknown	PREDICTED: protein PLANT CADMIUM RESISTANCE 2-like [Fragaria vesca subsp. vesca]	cellular component: membrane (GO:0016020);; cellular component: membrane part (GO:0044425)
Rosa_chinensis_newGene_6741	--	7.56805	8.06616	7.29674	0	0	0	1.23235e-49	-5.71421	down	[G]	Carbohydrate transport and metabolism	Molecular Function: alpha-L-fucosidase activity (GO:0004560);; Cellular Component: extracellular region (GO:0005576);; Cellular Component: vacuole (GO:0005773);; Biological Process: carbohydrate metabolic process (GO:0005975);; Biological Process: glycoprotein catabolic process (GO:0006516);; Cellular Component: membrane (GO:0016020);;	K01206|3.31869e-21|fve:101300503|K01206 alpha-L-fucosidase [EC:3.2.1.51] | (RefSeq) alpha-L-fucosidase 1	Other glycan degradation (ko00511)	[G]	Carbohydrate transport and metabolism	--	Alpha-L-fucosidase 1 OS=Arabidopsis thaliana OX=3702 GN=FUC1 PE=1 SV=2	G	Carbohydrate transport and metabolism	alpha-L-fucosidase 1 [Prunus avium]	molecular function: catalytic activity (GO:0003824);; cellular component: extracellular region (GO:0005576);; cellular component: cell (GO:0005623);; cellular component: organelle (GO:0043226);; cellular component: cell part (GO:0044464);; biological process: metabolic process (GO:0008152);; biological process: cellular process (GO:0009987);; cellular component: membrane (GO:0016020)
RcHm_v2.0_Chr1g0381471.gene	--	11.0196	9.80345	9.27687	0	0	0	6.38619e-49	-5.68344	down	--	--	--	K15902|5.0559e-61|fve:101306760|K15902 EKC/KEOPS complex subunit PCC1/LAGE3 | (RefSeq) uncharacterized LOC101306760	--	--	--	Transcription factor Pcc1	--	S	Function unknown	PREDICTED: uncharacterized protein LOC101306760 [Fragaria vesca subsp. vesca]	--
RcHm_v2.0_Chr1g0381571.gene	--	8.28986	6.97942	9.04617	0	0	0	4.91902e-48	-5.65207	down	--	--	--	--	--	--	--	--		--	--	PREDICTED: uncharacterized protein LOC105352364 [Fragaria vesca subsp. vesca]	--
RcHm_v2.0_Chr7g0201221.gene	--	8.60124	8.94976	7.21325	0	0	0	7.47771e-48	-5.63888	down	--	--	--	--	--	--	--	--	--	--	--	--	--
RcHm_v2.0_Chr7g0242541.gene	--	8.14245	8.0986	9.40837	0	0	0	8.8695e-47	-5.59276	down	--	--	Cellular Component: nucleus (GO:0005634);; Biological Process: response to oxidative stress (GO:0006979);; Cellular Component: chloroplast thylakoid membrane (GO:0009535);; Cellular Component: chloroplast thylakoid lumen (GO:0009543);; Molecular Function: L-ascorbate peroxidase activity (GO:0016688);; Molecular Function: heme binding (GO:0020037);; Biological Process: oxidation-reduction process …	K00434|3.56468e-99|fve:101302838|K00434 L-ascorbate peroxidase [EC:1.11.1.11] | (RefSeq) thylakoid lumenal 29 kDa protein, chloroplastic	Ascorbate and aldarate metabolism (ko00053);; Glutathione metabolism (ko00480)	--	--	Peroxidase	Thylakoid lumenal 29 kDa protein, chloroplastic OS=Solanum lycopersicum OX=4081 GN=CLEB3J9 PE=3 SV=1	S	Function unknown	PREDICTED: thylakoid lumenal 29 kDa protein, chloroplastic [Fragaria vesca subsp. vesca]	cellular component: cell (GO:0005623);; cellular component: organelle (GO:0043226);; cellular component: cell part (GO:0044464);; biological process: response to stimulus (GO:0050896);; cellular component: membrane (GO:0016020);; cellular component: organelle part (GO:0044422);; biological process: metabolic process (GO:0008152);; biological process: cellular process (GO:0009987);; biological pro…
RcHm_v2.0_Chr6g0247561.gene	--	5.49902	4.77609	4.61179	0	0	0	9.34736e-47	-5.58843	down	[O]	Posttranslational modification, protein turnover, chaperones	Molecular Function: binding (GO:0005488);;	K09487|5.94166e-42|fve:101295509|K09487 heat shock protein 90kDa beta | (RefSeq) heat shock protein 83	Protein processing in endoplasmic reticulum (ko04141);; Plant-pathogen interaction (ko04626)	[O]	Posttranslational modification, protein turnover, chaperones	Ferrochelatase	Heat shock protein 90-5, chloroplastic OS=Arabidopsis thaliana OX=3702 GN=HSP90-5 PE=1 SV=1	O	Posttranslational modification, protein turnover, chaperones	PREDICTED: heat shock protein 83 [Fragaria vesca subsp. vesca]	molecular function: binding (GO:0005488)
RcHm_v2.0_Chr4g0401611.gene	--	2.6949	14.9548	3.47963	0.016527	0	0.015527	4.24161e-44	-5.56809	down	--	--	--	--	--	--	--	--	--	--	--	--	--
RcHm_v2.0_Chr6g0256551.gene	--	6.92194	6.81823	5.6106	0.043582	0	0.06285	2.29141e-55	-5.53363	down	--	--	Molecular Function: transferase activity, transferring glycosyl groups (GO:0016757);;	K14595|2.06758e-165|fve:101304491|K14595 abscisate beta-glucosyltransferase [EC:2.4.1.263] | (RefSeq) abscisate beta-glucosyltransferase-like	Carotenoid biosynthesis (ko00906)	[GC]	Carbohydrate transport and metabolism;; Energy production and conversion	UDP-glucoronosyl and UDP-glucosyl transferase	Abscisate beta-glucosyltransferase OS=Phaseolus angularis OX=3914 GN=AOG PE=1 SV=1	S	Function unknown	PREDICTED: abscisate beta-glucosyltransferase-like [Fragaria vesca subsp. vesca]	molecular function: catalytic activity (GO:0003824)
RcHm_v2.0_Chr6g0270581.gene	--	6.11296	7.13072	5.80288	0.146844	0	0.07454	3.07043e-70	-5.46529	down	--	--	Molecular Function: magnesium ion binding (GO:0000287);; Biological Process: metabolic process (GO:0008152);; Molecular Function: terpene synthase activity (GO:0010333);;	K15803|0|fve:101310428|K15803 (-)-germacrene D synthase [EC:4.2.3.75] | (RefSeq) (-)-alpha-pinene synthase-like	Sesquiterpenoid and triterpenoid biosynthesis (ko00909)	--	--	Terpene synthase family, metal binding domain;; Terpene synthase, N-terminal domain	(-)-alpha-pinene synthase OS=Fragaria vesca OX=57918 PE=1 SV=2	S	Function unknown	PREDICTED: (-)-alpha-pinene synthase-like isoform X3 [Fragaria vesca subsp. vesca]	molecular function: binding (GO:0005488);; biological process: metabolic process (GO:0008152);; molecular function: catalytic activity (GO:0003824)
RcHm_v2.0_Chr7g0226661.gene	--	2.19685	2.82912	2.35127	0	0	0.033758	1.64353e-50	-5.45	down	[K]	Transcription	--	--	--	--	--	Di-glucose binding within endoplasmic reticulum;; Protein kinase domain;; Protein tyrosine kinase;; Leucine Rich repeats (2 copies);; Leucine rich repeat;; Leucine Rich Repeat	Probable LRR receptor-like serine/threonine-protein kinase RFK1 OS=Arabidopsis thaliana OX=3702 GN=RKF1 PE=1 SV=1	S	Function unknown	putative leucine-rich repeat receptor-like serine/threonine-protein kinase [Quercus suber]	--
Rosa_chinensis_newGene_7494	--	8.77403	11.2255	10.7198	0	0	0	2.36961e-41	-5.34175	down	--	--	--	--	--	--	--	--	--	--	--	PREDICTED: uncharacterized protein LOC101294108 [Fragaria vesca subsp. vesca]	--
Rosa_chinensis_newGene_3373	--	12.8984	18.194	16.8886	0	0	0	1.56886e-39	-5.25548	down	--	--		--	--	[OT]	Posttranslational modification, protein turnover, chaperones;; Signal transduction mechanisms	--	--	K	Transcription	NEDD8 ultimate buster 1 [Quercus suber]	--
RcHm_v2.0_Chr6g0245771.gene	--	6.09256	8.00947	9.14228	0	0	0	6.42869e-39	-5.22919	down	--	--	--	K23094|5.55765e-06|fve:101307197|K23094 2-carboxy-1,4-naphthoquinone phytyltransferase [EC:2.5.1.130] | (RefSeq) 1,4-dihydroxy-2-naphthoate polyprenyltransferase, chloroplastic	Ubiquinone and other terpenoid-quinone biosynthesis (ko00130)	--	--	--	2-carboxy-1,4-naphthoquinone phytyltransferase, chloroplastic OS=Arabidopsis thaliana OX=3702 GN=ABC4 PE=1 SV=2	--	--	--	--
RcHm_v2.0_Chr0c23g0500741.gene	--	9.45845	7.5014	7.7612	0	0	0	1.74239e-38	-5.19427	down	--	--	Cellular Component: integral component of membrane (GO:0016021);;	--	--	--	--	PLAC8 family	Protein PLANT CADMIUM RESISTANCE 2 OS=Arabidopsis thaliana OX=3702 GN=PCR2 PE=1 SV=1	S	Function unknown	PREDICTED: protein PLANT CADMIUM RESISTANCE 2-like [Prunus mume]	cellular component: membrane (GO:0016020);; cellular component: membrane part (GO:0044425)
RcHm_v2.0_Chr1g0320851.gene	--	10.7779	10.4743	9.4545	0	0	0.305487	2.84951e-47	-5.13048	down	--	--	Cellular Component: viral nucleocapsid (GO:0019013);; Cellular Component: intracellular ribonucleoprotein complex (GO:0030529);;	K14561|1.35266e-32|fve:101291639|K14561 U3 small nucleolar ribonucleoprotein protein IMP4 | (RefSeq) U3 small nucleolar ribonucleoprotein protein IMP4-like	Ribosome biogenesis in eukaryotes (ko03008)	[A]	RNA processing and modification	Brix domain	--	AJ	RNA processing and modification;; Translation, ribosomal structure and biogenesis	PREDICTED: LOW QUALITY PROTEIN: U3 small nucleolar ribonucleoprotein protein IMP4-like [Fragaria vesca subsp. vesca]	cellular component: virion (GO:0019012);; cellular component: virion part (GO:0044423);; cellular component: cell (GO:0005623);; cellular component: macromolecular complex (GO:0032991);; cellular component: cell part (GO:0044464)
RcHm_v2.0_Chr4g0407041.gene	--	10.1087	9.31248	10.3733	0	0	0	3.51555e-37	-5.12445	down	--	--	--	--	--	--	--	--	--	--	--	--	--
RcHm_v2.0_Chr5g0013591.gene	--	5.13146	4.6617	4.03306	0	0.050895	0.141652	4.37147e-52	-5.08702	down	--	--	--	--	--	--	--	--	--	--	--	PREDICTED: uncharacterized protein LOC101308543 [Fragaria vesca subsp. vesca]	--
RcHm_v2.0_Chr5g0039361.gene	--	3.88773	4.0636	4.29183	0	0	0	3.91811e-36	-5.06897	down	[I]	Lipid transport and metabolism	Molecular Function: 1-acylglycerol-3-phosphate O-acyltransferase activity (GO:0003841);; Biological Process: phospholipid biosynthetic process (GO:0008654);; Cellular Component: integral component of membrane (GO:0016021);;	--	--	[I]	Lipid transport and metabolism	Acyltransferase	1-acyl-sn-glycerol-3-phosphate acyltransferase OS=Cocos nucifera OX=13894 PE=1 SV=1	I	Lipid transport and metabolism	Phospholipid/glycerol acyltransferase [Parasponia andersonii]	molecular function: catalytic activity (GO:0003824);; biological process: metabolic process (GO:0008152);; biological process: cellular process (GO:0009987);; biological process: single-organism process (GO:0044699);; cellular component: membrane (GO:0016020);; cellular component: membrane part (GO:0044425)
RcHm_v2.0_Chr2g0153141.gene	--	2.42364	2.38144	2.28056	0.035039	0	0.033694	2.72884e-42	-4.99561	down	[T]	Signal transduction mechanisms	Molecular Function: ATP binding (GO:0005524);; Cellular Component: plasma membrane (GO:0005886);; Cellular Component: integral component of membrane (GO:0016021);; Molecular Function: ATPase activity, coupled to transmembrane movement of substances (GO:0042626);; Biological Process: transmembrane transport (GO:0055085);;	--	--	[Q]	Secondary metabolites biosynthesis, transport and catabolism	ABC-2 type transporter;; ABC transporter;; AAA domain, putative AbiEii toxin, Type IV TA system	ABC transporter G family member 11 OS=Arabidopsis thaliana OX=3702 GN=ABCG11 PE=1 SV=1	V	Defense mechanisms	PREDICTED: ABC transporter G family member 11-like isoform X1 [Fragaria vesca subsp. vesca]	molecular function: binding (GO:0005488);; cellular component: cell (GO:0005623);; cellular component: membrane (GO:0016020);; cellular component: cell part (GO:0044464);; cellular component: membrane part (GO:0044425);; biological process: localization (GO:0051179);; molecular function: catalytic activity (GO:0003824);; molecular function: transporter activity (GO:0005215)
RcHm_v2.0_Chr3g0455611.gene	--	3.63302	3.63459	3.56872	0	0.04531	0	8.65236e-38	-4.95874	down	[O]	Posttranslational modification, protein turnover, chaperones	Molecular Function: nucleotide binding (GO:0000166);;	K09490|1.74661e-168|pmum:103344590|K09490 endoplasmic reticulum chaperone BiP [EC:3.6.4.10] | (RefSeq) luminal-binding protein 5 isoform X1	Protein export (ko03060);; Protein processing in endoplasmic reticulum (ko04141)	[O]	Posttranslational modification, protein turnover, chaperones	Hsp70 protein;; MreB/Mbl protein;; NAD-specific glutamate dehydrogenase	Probable mediator of RNA polymerase II transcription subunit 37b OS=Arabidopsis thaliana OX=3702 GN=MED37B PE=1 SV=1	O	Posttranslational modification, protein turnover, chaperones	luminal-binding protein 5-like isoform X1 [Prunus avium]	molecular function: binding (GO:0005488)
RcHm_v2.0_Chr4g0402331.gene	--	1.81546	1.83981	1.74024	0	0	0	4.31946e-34	-4.95558	down	[O]	Posttranslational modification, protein turnover, chaperones	Molecular Function: ATP binding (GO:0005524);;	K14571|0|pxb:103948523|K14571 ribosome biogenesis ATPase | (RefSeq) cell division control protein 48 homolog C-like	Ribosome biogenesis in eukaryotes (ko03008)	[O]	Posttranslational modification, protein turnover, chaperones	ATPase family associated with various cellular activities (AAA);; Holliday junction DNA helicase ruvB N-terminus;; AAA ATPase domain;; AAA domain (dynein-related subfamily);; AAA domain (Cdc48 subfamily);; AAA domain;; AAA domain;; TIP49 C-terminus;; RNA helicase;; IstB-like ATP binding protein;; AAA domain;; AAA domain;; AAA domain;; ATPase family associated with various cellular activities (AAA…	Cell division control protein 48 homolog C OS=Arabidopsis thaliana OX=3702 GN=CDC48C PE=2 SV=2	O	Posttranslational modification, protein turnover, chaperones	PREDICTED: cell division control protein 48 homolog C-like [Pyrus x bretschneideri]	molecular function: binding (GO:0005488)
RcHm_v2.0_Chr2g0172071.gene	--	20.6524	22.9987	19.2855	0	0	0	1.20686e-33	-4.93199	down	--	--	--	--	--	--	--	--	--	--	--	--	--
RcHm_v2.0_Chr1g0353401.gene	--	3.11046	3.31867	4.08534	0	0	0	3.27617e-33	-4.9129	down	[IQR]	Lipid transport and metabolism;; Secondary metabolites biosynthesis, transport and catabolism;; General function prediction only	Molecular Function: oxidoreductase activity (GO:0016491);; Biological Process: oxidation-reduction process (GO:0055114);;	K15095|2.16028e-173|fve:101301622|K15095 (+)-neomenthol dehydrogenase [EC:1.1.1.208] | (RefSeq) (+)-neomenthol dehydrogenase-like	Monoterpenoid biosynthesis (ko00902)	[Q]	Secondary metabolites biosynthesis, transport and catabolism	short chain dehydrogenase;; Enoyl-(Acyl carrier protein) reductase;; KR domain	(+)-neomenthol dehydrogenase OS=Arabidopsis thaliana OX=3702 GN=SDR1 PE=1 SV=1	S	Function unknown	PREDICTED: (+)-neomenthol dehydrogenase-like [Fragaria vesca subsp. vesca]	molecular function: catalytic activity (GO:0003824);; biological process: metabolic process (GO:0008152);; biological process: single-organism process (GO:0044699)
RcHm_v2.0_Chr1g0343441.gene	--	3.42662	3.56715	3.74916	0	0	0	8.67103e-33	-4.88281	down	--	--	Cellular Component: membrane (GO:0016020);; Biological Process: single-organism metabolic process (GO:0044710);;	K15404|7.33892e-125|fve:101312286|K15404 aldehyde decarbonylase [EC:4.1.99.5] | (RefSeq) protein ECERIFERUM 1-like	Cutin, suberine and wax biosynthesis (ko00073)	--	--	WAX2 C-terminal domain	Protein ECERIFERUM 1 OS=Arabidopsis thaliana OX=3702 GN=CER1 PE=1 SV=1	S	Function unknown	PREDICTED: protein ECERIFERUM 1-like [Fragaria vesca subsp. vesca]	cellular component: membrane (GO:0016020);; biological process: metabolic process (GO:0008152);; biological process: single-organism process (GO:0044699)
RcHm_v2.0_Chr1g0317441.gene	--	3.72353	3.71562	2.93629	0	0	0	1.12505e-32	-4.87774	down	[M]	Cell wall/membrane/envelope biogenesis	Molecular Function: 3-beta-hydroxy-delta5-steroid dehydrogenase activity (GO:0003854);; Biological Process: steroid biosynthetic process (GO:0006694);; Biological Process: oxidation-reduction process (GO:0055114);;	--	--	[V]	Defense mechanisms	3-beta hydroxysteroid dehydrogenase/isomerase family;; NAD dependent epimerase/dehydratase family;; Male sterility protein;; NAD(P)H-binding;; GDP-mannose 4,6 dehydratase;; NmrA-like family	Tetraketide alpha-pyrone reductase 1 OS=Arabidopsis thaliana OX=3702 GN=TKPR1 PE=1 SV=1	M	Cell wall/membrane/envelope biogenesis	PREDICTED: cinnamoyl-CoA reductase 1-like [Fragaria vesca subsp. vesca]	biological process: metabolic process (GO:0008152);; biological process: single-organism process (GO:0044699);; molecular function: catalytic activity (GO:0003824)
RcHm_v2.0_Chr7g0203201.gene	--	1.517	2.84122	2.58319	0	0	0	3.11589e-32	-4.87632	down	--	--	Molecular Function: ion channel activity (GO:0005216);; Cellular Component: mitochondrion (GO:0005739);; Biological Process: cation transport (GO:0006812);; Cellular Component: chloroplast inner membrane (GO:0009706);; Cellular Component: integral component of chloroplast outer membrane (GO:0031359);; Biological Process: ion transmembrane transport (GO:0034220);;	--	--	--	--	--	Outer envelope pore protein 37, chloroplastic OS=Pisum sativum OX=3888 GN=OEP37 PE=1 SV=1	S	Function unknown	PREDICTED: outer envelope pore protein 37, chloroplastic [Fragaria vesca subsp. vesca]	biological process: localization (GO:0051179);; molecular function: transporter activity (GO:0005215);; cellular component: cell (GO:0005623);; cellular component: organelle (GO:0043226);; cellular component: cell part (GO:0044464);; cellular component: membrane (GO:0016020);; cellular component: organelle part (GO:0044422);; cellular component: membrane part (GO:0044425)
RcHm_v2.0_Chr2g0110361.gene	--	1.44976	1.55962	1.39503	0	0	0	3.15411e-32	-4.84972	down	[T]	Signal transduction mechanisms	--	K05391|0|pmum:103333626|K05391 cyclic nucleotide gated channel, plant | (RefSeq) cyclic nucleotide-gated ion channel 1-like	Plant-pathogen interaction (ko04626)	[PT]	Inorganic ion transport and metabolism;; Signal transduction mechanisms	Ion transport protein	Cyclic nucleotide-gated ion channel 1 OS=Arabidopsis thaliana OX=3702 GN=CNGC1 PE=1 SV=1	U	Intracellular trafficking, secretion, and vesicular transport	cyclic nucleotide-gated ion channel 1-like [Prunus persica]	--
Rosa_chinensis_newGene_3920	--	1.16543	1.09941	1.14969	0	0	0	7.11419e-32	-4.82876	down	--	--	--	--		--	--	Ulp1 protease family, C-terminal catalytic domain;; Arabidopsis broad-spectrum mildew resistance protein RPW8;; NB-ARC domain	Protein DA1-related 5 OS=Arabidopsis thaliana OX=3702 GN=DAR5 PE=2 SV=2	S	Function unknown	PREDICTED: probable disease resistance protein At5g66900 [Fragaria vesca subsp. vesca]	--
RcHm_v2.0_Chr7g0203651.gene	--	4.88922	3.38857	2.89075	0	0	0.069461	2.95105e-36	-4.82746	down	[I]	Lipid transport and metabolism	--	--	--	[I]	Lipid transport and metabolism	Lipase (class 3)	Phospholipase A1-IIgamma OS=Arabidopsis thaliana OX=3702 GN=DSEL PE=1 SV=1	S	Function unknown	PREDICTED: phospholipase A1-IIgamma-like [Fragaria vesca subsp. vesca]	--
Rosa_chinensis_newGene_1704	--	6.09352	5.68255	5.90001	0	0	0	1.07771e-31	-4.81805	down	--	--	--	--	--	--	--	--	--	--	--	--	--
RcHm_v2.0_Chr1g0357251.gene	--	2.82063	2.29329	2.27461	0.026328	0.044735	0.012613	9.93476e-41	-4.7715	down	[T]	Signal transduction mechanisms	Molecular Function: nucleotide binding (GO:0000166);; Molecular Function: protein kinase activity (GO:0004672);; Cellular Component: membrane (GO:0016020);;	--	--	--	--	Legume lectin domain;; Protein kinase domain;; Protein tyrosine kinase	L-type lectin-domain containing receptor kinase IX.1 OS=Arabidopsis thaliana OX=3702 GN=LECRK91 PE=1 SV=1	T	Signal transduction mechanisms	PREDICTED: L-type lectin-domain containing receptor kinase IX.1-like [Fragaria vesca subsp. vesca]	molecular function: binding (GO:0005488);; biological process: metabolic process (GO:0008152);; biological process: cellular process (GO:0009987);; molecular function: catalytic activity (GO:0003824);; cellular component: membrane (GO:0016020)
RcHm_v2.0_Chr2g0173631.gene	--	3.23628	3.02597	2.33853	0	0	0	2.20808e-30	-4.74357	down	--	--	--	--	--	--	--	--	--	--	--	--	--
RcHm_v2.0_Chr7g0242301.gene	--	12.0813	11.4429	10.3527	0.093199	0.099648	0	1.95867e-33	-4.73262	down	[IQR]	Lipid transport and metabolism;; Secondary metabolites biosynthesis, transport and catabolism;; General function prediction only	--	--	--	[R]	General function prediction only	Enoyl-(Acyl carrier protein) reductase;; short chain dehydrogenase	Momilactone A synthase OS=Oryza sativa subsp. japonica OX=39947 GN=Os04g0179200 PE=2 SV=1	S	Function unknown	PREDICTED: (-)-isopiperitenol/(-)-carveol dehydrogenase, mitochondrial-like [Fragaria vesca subsp. vesca]	--
RcHm_v2.0_Chr5g0056511.gene	--	1.236	1.11011	1.19166	0	0	0	3.47368e-30	-4.72805	down	[T]	Signal transduction mechanisms	Molecular Function: intracellular cyclic nucleotide activated cation channel activity (GO:0005221);; Molecular Function: inward rectifier potassium channel activity (GO:0005242);; Molecular Function: calmodulin binding (GO:0005516);; Cellular Component: plasma membrane (GO:0005886);; Biological Process: potassium ion transport (GO:0006813);; Biological Process: calcium ion transport (GO:0006816);…	K05391|4.0842e-174|pmum:103333657|K05391 cyclic nucleotide gated channel, plant | (RefSeq) cyclic nucleotide-gated ion channel 1-like	Plant-pathogen interaction (ko04626)	[PT]	Inorganic ion transport and metabolism;; Signal transduction mechanisms	Ion transport protein;; Cyclic nucleotide-binding domain	Cyclic nucleotide-gated ion channel 1 OS=Arabidopsis thaliana OX=3702 GN=CNGC1 PE=1 SV=1	U	Intracellular trafficking, secretion, and vesicular transport	cyclic nucleotide-gated ion channel 1 isoform X1 [Prunus persica]	biological process: localization (GO:0051179);; molecular function: transporter activity (GO:0005215);; molecular function: molecular transducer activity (GO:0060089);; biological process: cellular process (GO:0009987);; biological process: single-organism process (GO:0044699);; biological process: biological regulation (GO:0065007);; molecular function: binding (GO:0005488);; cellular component:…
RcHm_v2.0_Chr5g0060691.gene	--	2.21066	1.96033	1.70421	0	0	0	5.85887e-30	-4.71599	down	--	--	--	--	--	--	--	F-box domain;; F-box associated	F-box/kelch-repeat protein At3g06240 OS=Arabidopsis thaliana OX=3702 GN=At3g06240 PE=2 SV=1	S	Function unknown	PREDICTED: F-box/kelch-repeat protein At3g06240-like [Fragaria vesca subsp. vesca]	--
Rosa_chinensis_newGene_3793	--	3.02187	3.11042	2.51551	0.032817	0	0.053854	1.05833e-37	-4.71511	down	--	--	--	--	--	--	--	Myb/SANT-like DNA-binding domain	L10-interacting MYB domain-containing protein OS=Arabidopsis thaliana OX=3702 GN=LIMYB PE=1 SV=1	S	Function unknown	L10-interacting MYB domain-containing protein-like [Prunus persica]	--
RcHm_v2.0_Chr5g0073231.gene	--	1.25247	1.33613	1.42046	0	0	0.018798	7.79667e-33	-4.70562	down	--	--	--	--	--	--	--	--	--	S	Function unknown	PREDICTED: uncharacterized protein LOC101301766 [Fragaria vesca subsp. vesca]	--
RcHm_v2.0_Chr5g0065021.gene	--	1.22776	1.31483	1.40365	0	0	0	1.51722e-29	-4.68997	down	--	--	--	K06442|3.57441e-15|fve:101291775|K06442 23S rRNA (cytidine1920-2'-O)/16S rRNA (cytidine1409-2'-O)-methyltransferase [EC:2.1.1.226 2.1.1.227] | (RefSeq) uncharacterized LOC101291775	--	--	--	--	--	J	Translation, ribosomal structure and biogenesis	LOW QUALITY PROTEIN: uncharacterized protein LOC111398516 [Olea europaea var. sylvestris]	--
Rosa_chinensis_newGene_5040	--	1.99797	2.05188	2.41841	0	0	0	6.08602e-29	-4.65402	down	--	--	--	--	--	--	--	--	--	--	--	--	--
RcHm_v2.0_Chr1g0341231.gene	--	1.232	1.09349	0.795377	0	0	0	1.21665e-28	-4.63864	down	[R]	General function prediction only	--	--		[T]	Signal transduction mechanisms	NB-ARC domain	Probable disease resistance RPP8-like protein 2 OS=Arabidopsis thaliana OX=3702 GN=RPP8L2 PE=3 SV=1	S	Function unknown	PREDICTED: putative disease resistance protein At1g50180 [Fragaria vesca subsp. vesca]	--
RcHm_v2.0_Chr2g0129181.gene	--	1.36364	1.51978	1.52868	0	0	0	1.25811e-28	-4.63199	down	[X]	Mobilome: prophages, transposons	--	--	--	[R]	General function prediction only	gag-polypeptide of LTR copia-type;; GAG-pre-integrase domain;; Integrase core domain	Retrovirus-related Pol polyprotein from transposon RE1 OS=Arabidopsis thaliana OX=3702 GN=RE1 PE=2 SV=1	S	Function unknown	uncharacterized protein LOC110746720 isoform X2 [Prunus avium]	--
RcHm_v2.0_Chr6g0272751.gene	--	2.96486	2.42075	2.41771	0	0	0	1.46593e-28	-4.62809	down	[IQR]	Lipid transport and metabolism;; Secondary metabolites biosynthesis, transport and catabolism;; General function prediction only	Cellular Component: integral component of membrane (GO:0016021);; Molecular Function: oxidoreductase activity (GO:0016491);; Biological Process: oxidation-reduction process (GO:0055114);;	K04708|9.43036e-180|fve:101309820|K04708 3-dehydrosphinganine reductase [EC:1.1.1.102] | (RefSeq) 3-dehydrosphinganine reductase TSC10A-like	Sphingolipid metabolism (ko00600)	[Q]	Secondary metabolites biosynthesis, transport and catabolism	short chain dehydrogenase;; Enoyl-(Acyl carrier protein) reductase;; KR domain	3-dehydrosphinganine reductase TSC10A OS=Arabidopsis thaliana OX=3702 GN=TSC10A PE=1 SV=1	S	Function unknown	PREDICTED: 3-dehydrosphinganine reductase TSC10A-like [Fragaria vesca subsp. vesca]	cellular component: membrane (GO:0016020);; cellular component: membrane part (GO:0044425);; molecular function: catalytic activity (GO:0003824);; biological process: metabolic process (GO:0008152);; biological process: single-organism process (GO:0044699)
Rosa_chinensis_newGene_6083	--	7.94725	7.53739	8.29271	0	0	0.066633	8.02947e-30	-4.61636	down	--	--	--	--	--	--	--	--	--	--	--	--	--
RcHm_v2.0_Chr6g0274101.gene	--	2.48529	1.7026	1.87914	0	0	0	4.45375e-28	-4.60194	down	[C]	Energy production and conversion	--	K11168|0|fve:101307460|K11168 dehydrogenase/reductase SDR family member 12 [EC:1.1.-.-] | (RefSeq) dehydrogenase/reductase SDR family member 12	--	[Q]	Secondary metabolites biosynthesis, transport and catabolism	short chain dehydrogenase;; Enoyl-(Acyl carrier protein) reductase;; KR domain;; NAD dependent epimerase/dehydratase family	Short-chain dehydrogenase TIC 32, chloroplastic OS=Arabidopsis thaliana OX=3702 GN=TIC32 PE=2 SV=1	S	Function unknown	PREDICTED: dehydrogenase/reductase SDR family member 12 [Fragaria vesca subsp. vesca]	--
RcHm_v2.0_Chr4g0428101.gene	--	7.29877	6.91256	7.88105	0.216903	0.231017	0.274301	1.80664e-70	-4.59665	down	--	--	--	--	--	--	--	--	--	--	--	--	--
RcHm_v2.0_Chr4g0411461.gene	--	1.52404	1.58527	1.35096	0	0	0	8.5733e-28	-4.57764	down	--	--	Cellular Component: cytoplasm (GO:0005737);; Biological Process: autophagy (GO:0006914);; Molecular Function: small protein activating enzyme activity (GO:0008641);;	K08337|2.49914e-11|fve:101292095|K08337 ubiquitin-like modifier-activating enzyme ATG7 | (RefSeq) ubiquitin-like modifier-activating enzyme atg7	Autophagy - other (ko04136)	--	--	--	Ubiquitin-like modifier-activating enzyme atg7 OS=Arabidopsis thaliana OX=3702 GN=ATG7 PE=1 SV=1	H	Coenzyme transport and metabolism	PREDICTED: ubiquitin-like modifier-activating enzyme atg7 [Fragaria vesca subsp. vesca]	cellular component: cell (GO:0005623);; cellular component: cell part (GO:0044464);; biological process: metabolic process (GO:0008152);; biological process: cellular process (GO:0009987);; molecular function: catalytic activity (GO:0003824)
RcHm_v2.0_Chr1g0347801.gene	--	1.16218	1.01332	1.00402	0	0	0	2.83858e-27	-4.54369	down	[R]	General function prediction only	Molecular Function: ATP binding (GO:0005524);; Cellular Component: chloroplast (GO:0009507);; Cellular Component: integral component of membrane (GO:0016021);; Molecular Function: ATPase activity, coupled to transmembrane movement of substances (GO:0042626);; Biological Process: transmembrane transport (GO:0055085);;	--	--	[IR]	Lipid transport and metabolism;; General function prediction only	SbmA/BacA-like family	ABC transporter D family member 2, chloroplastic OS=Arabidopsis thaliana OX=3702 GN=ABCC2 PE=1 SV=1	S	Function unknown	PREDICTED: ABC transporter D family member 2, chloroplastic isoform X2 [Fragaria vesca subsp. vesca]	molecular function: binding (GO:0005488);; cellular component: cell (GO:0005623);; cellular component: organelle (GO:0043226);; cellular component: cell part (GO:0044464);; cellular component: membrane (GO:0016020);; cellular component: membrane part (GO:0044425);; biological process: localization (GO:0051179);; molecular function: catalytic activity (GO:0003824);; molecular function: transporter…
RcHm_v2.0_Chr6g0254561.gene	--	0.475403	0.510417	0.676147	0	0	0	4.31209e-27	-4.53952	down	--	--	--	--	--	--	--	--	--	--	--	--	--
RcHm_v2.0_Chr7g0235721.gene	--	2.12225	1.92238	1.73284	0	0	0	5.79642e-27	-4.52325	down	--	--	Cellular Component: nucleus (GO:0005634);; Cellular Component: endoplasmic reticulum (GO:0005783);; Biological Process: pollen development (GO:0009555);; Biological Process: wax biosynthetic process (GO:0010025);; Molecular Function: transferase activity, transferring acyl groups other than amino-acyl groups (GO:0016747);; Biological Process: very long-chain fatty acid biosynthetic process (GO:00…	--	--	--	--	Transferase family	Protein ECERIFERUM 2 OS=Arabidopsis thaliana OX=3702 GN=CER2 PE=1 SV=1	S	Function unknown	PREDICTED: protein ECERIFERUM 1-like [Fragaria vesca subsp. vesca]	cellular component: cell (GO:0005623);; cellular component: organelle (GO:0043226);; cellular component: cell part (GO:0044464);; biological process: multicellular organismal process (GO:0032501);; biological process: developmental process (GO:0032502);; biological process: single-organism process (GO:0044699);; biological process: metabolic process (GO:0008152);; molecular function: catalytic ac…
Rosa_chinensis_newGene_1751	--	3.451	3.562	5.63498	0	0	0	1.39783e-26	-4.51047	down	--	--	Molecular Function: calcium ion binding (GO:0005509);; Cellular Component: integral component of membrane (GO:0016021);;	--	--	[T]	Signal transduction mechanisms	--	Calcineurin B-like protein 4 OS=Arabidopsis thaliana OX=3702 GN=CBL4 PE=1 SV=3	DTZ	Cell cycle control, cell division, chromosome partitioning;; Signal transduction mechanisms;; Cytoskeleton	Recoverin [Corchorus capsularis]	molecular function: binding (GO:0005488);; cellular component: membrane (GO:0016020);; cellular component: membrane part (GO:0044425)
RcHm_v2.0_Chr3g0478781.gene	--	1.35379	1.1689	1.13442	0	0	0	9.37681e-27	-4.50935	down	[Q]	Secondary metabolites biosynthesis, transport and catabolism	Cellular Component: chloroplast (GO:0009507);; Biological Process: pollen exine formation (GO:0010584);; Biological Process: oxidation-reduction process (GO:0055114);; Molecular Function: fatty-acyl-CoA reductase (alcohol-forming) activity (GO:0080019);;	K13356|0|fve:101311020|K13356 alcohol-forming fatty acyl-CoA reductase [EC:1.2.1.84] | (RefSeq) fatty acyl-CoA reductase 2	Cutin, suberine and wax biosynthesis (ko00073);; Peroxisome (ko04146)	[I]	Lipid transport and metabolism	Male sterility protein;; Male sterility protein;; NAD dependent epimerase/dehydratase family	Fatty acyl-CoA reductase 2 OS=Arabidopsis thaliana OX=3702 GN=FAR2 PE=1 SV=2	S	Function unknown	PREDICTED: fatty acyl-CoA reductase 2 [Fragaria vesca subsp. vesca]	cellular component: cell (GO:0005623);; cellular component: organelle (GO:0043226);; cellular component: cell part (GO:0044464);; biological process: cellular process (GO:0009987);; biological process: multicellular organismal process (GO:0032501);; biological process: developmental process (GO:0032502);; biological process: single-organism process (GO:0044699);; biological process: cellular comp…
RcHm_v2.0_Chr6g0256541.gene	--	5.72582	5.27768	4.24001	0	0	0	1.28256e-26	-4.5021	down	--	--	Biological Process: flavonoid biosynthetic process (GO:0009813);; Cellular Component: intracellular membrane-bounded organelle (GO:0043231);; Biological Process: flavonoid glucuronidation (GO:0052696);; Molecular Function: quercetin 3-O-glucosyltransferase activity (GO:0080043);; Molecular Function: quercetin 7-O-glucosyltransferase activity (GO:0080044);;	K14595|2.44005e-56|fve:101304491|K14595 abscisate beta-glucosyltransferase [EC:2.4.1.263] | (RefSeq) abscisate beta-glucosyltransferase-like	Carotenoid biosynthesis (ko00906)	[GC]	Carbohydrate transport and metabolism;; Energy production and conversion	--	Abscisate beta-glucosyltransferase OS=Phaseolus angularis OX=3914 GN=AOG PE=1 SV=1	S	Function unknown	PREDICTED: abscisate beta-glucosyltransferase-like [Fragaria vesca subsp. vesca]	biological process: metabolic process (GO:0008152);; cellular component: cell (GO:0005623);; cellular component: organelle (GO:0043226);; cellular component: cell part (GO:0044464);; biological process: cellular process (GO:0009987);; biological process: single-organism process (GO:0044699);; molecular function: catalytic activity (GO:0003824)
Rosa_chinensis_newGene_7445	--	1.67401	2.39176	1.681	0	0	0	1.53089e-26	-4.49563	down	--	--	--	--	--	--	--	--	--	--	--	hypothetical protein [Rosa rugosa]	--
RcHm_v2.0_Chr5g0050261.gene	--	5.87959	6.30415	4.18119	0	0	0.222964	2.06576e-32	-4.47164	down	--	--	--	--	--	--	--	--	--	--	--	--	--
RcHm_v2.0_Chr5g0039601.gene	--	2.16901	2.8041	2.13717	0	0	0	3.9263e-26	-4.47076	down	--	--	--	--	--	[O]	Posttranslational modification, protein turnover, chaperones	Ring finger domain;; RING-H2 zinc finger domain;; RING-like zinc finger;; Zinc finger, C3HC4 type (RING finger);; Zinc finger, C3HC4 type (RING finger);; RING-type zinc-finger	NEP1-interacting protein 1 OS=Arabidopsis thaliana OX=3702 GN=NIP1 PE=1 SV=2	O	Posttranslational modification, protein turnover, chaperones	PREDICTED: NEP1-interacting protein-like 2 isoform X1 [Fragaria vesca subsp. vesca]	--
Rosa_chinensis_newGene_2854	--	3.81738	4.77005	2.60723	0	0	0	7.29735e-26	-4.46231	down	--	--	Cellular Component: endoplasmic reticulum membrane (GO:0005789);;	--	--	[U]	Intracellular trafficking, secretion, and vesicular transport	--	Vesicle-associated protein 4-2 OS=Arabidopsis thaliana OX=3702 GN=PVA42 PE=1 SV=1	U	Intracellular trafficking, secretion, and vesicular transport	PREDICTED: vesicle-associated protein 4-1-like [Fragaria vesca subsp. vesca]	cellular component: cell (GO:0005623);; cellular component: membrane (GO:0016020);; cellular component: organelle (GO:0043226);; cellular component: organelle part (GO:0044422);; cellular component: membrane part (GO:0044425);; cellular component: cell part (GO:0044464)
RcHm_v2.0_Chr2g0102961.gene	--	1.47832	1.36886	1.3747	0	0	0	5.23994e-26	-4.45798	down	[R]	General function prediction only	Molecular Function: protein kinase activity (GO:0004672);;	--	--	[T]	Signal transduction mechanisms	Protein tyrosine kinase;; Protein kinase domain;; Arabidopsis broad-spectrum mildew resistance protein RPW8	Probable serine/threonine-protein kinase CST OS=Arabidopsis thaliana OX=3702 GN=CST PE=1 SV=2	T	Signal transduction mechanisms	PREDICTED: probable serine/threonine-protein kinase Cx32, chloroplastic [Fragaria vesca subsp. vesca]	biological process: metabolic process (GO:0008152);; biological process: cellular process (GO:0009987);; molecular function: catalytic activity (GO:0003824)
RcHm_v2.0_Chr4g0394801.gene	--	0.999117	1.15276	0.901573	0	0	0	1.46899e-25	-4.42938	down	[R]	General function prediction only	Molecular Function: oxidoreductase activity (GO:0016491);; Biological Process: oxidation-reduction process (GO:0055114);;	K00574|0|fve:101309817|K00574 cyclopropane-fatty-acyl-phospholipid synthase [EC:2.1.1.79] | (RefSeq) uncharacterized LOC101309817	--	--	--	Mycolic acid cyclopropane synthetase;; Flavin containing amine oxidoreductase;; NAD(P)-binding Rossmann-like domain;; Methyltransferase domain;; FAD dependent oxidoreductase;; Methyltransferase domain;; Methyltransferase domain;; FAD binding domain;; Pyridine nucleotide-disulphide oxidoreductase;; FAD binding domain;; Methyltransferase small domain	Probable (S)-tetrahydroprotoberberine N-methyltransferase 2 OS=Papaver bracteatum OX=215227 PE=2 SV=1	M	Cell wall/membrane/envelope biogenesis	PREDICTED: uncharacterized protein LOC101309817 [Fragaria vesca subsp. vesca]	molecular function: catalytic activity (GO:0003824);; biological process: metabolic process (GO:0008152);; biological process: single-organism process (GO:0044699)
Rosa_chinensis_newGene_5895	--	5.54975	5.47343	6.11552	0	0	0	3.37083e-25	-4.40328	down	--	--	--	--	--	--	--	--	--	--	--	PREDICTED: uncharacterized protein LOC101306387 [Fragaria vesca subsp. vesca]	--
RcHm_v2.0_Chr1g0329331.gene	--	1.56616	1.39502	1.83952	0	0	0	6.97362e-25	-4.38378	down	--	--	--	--	--	[D]	Cell cycle control, cell division, chromosome partitioning	--	Plant UBX domain-containing protein 9 OS=Arabidopsis thaliana OX=3702 GN=PUX9 PE=1 SV=1	S	Function unknown	PREDICTED: uncharacterized protein LOC101293230 isoform X2 [Fragaria vesca subsp. vesca]	--
RcHm_v2.0_Chr6g0255991.gene	--	1.553	1.34088	1.65792	0	0	0	7.17673e-25	-4.38166	down	--	--	--	K13091|2.37863e-32|fve:101291588|K13091 RNA-binding protein 23/39 | (RefSeq) RNA-binding protein 39	--	[K]	Transcription	--	--	S	Function unknown	PREDICTED: RNA-binding protein 39 [Fragaria vesca subsp. vesca]	--
RcHm_v2.0_Chr5g0049601.gene	--	3.151	3.60978	3.94907	0	0	0	1.97662e-24	-4.35091	down	--	--	--	--	--	--	--	--	--	--	--	--	--
Rosa_chinensis_newGene_4743	--	2.09935	2.86488	2.82046	0	0	0	2.44836e-24	-4.34687	down	--	--	--	K11346|3.5388e-08|fve:101310703|K11346 inhibitor of growth protein 4 | (RefSeq) PHD finger protein ING1	--	--	--	--	--	--	--	PREDICTED: PHD finger protein ING1 isoform X2 [Fragaria vesca subsp. vesca]	--
RcHm_v2.0_Chr2g0117971.gene	--	1.5007	1.76269	1.10826	0	0	0	2.59163e-24	-4.34674	down	--	--	--	--	--	--	--	--	--	--	--	--	--
RcHm_v2.0_Chr4g0419151.gene	--	8.17711	6.79199	6.80877	0.289979	0	0.294755	1.01605e-36	-4.34108	down	--	--	Molecular Function: transporter activity (GO:0005215);; Biological Process: transport (GO:0006810);; Cellular Component: integral component of membrane (GO:0016021);;	--	--	[E]	Amino acid transport and metabolism	POT family	Protein NRT1/ PTR FAMILY 6.4 OS=Arabidopsis thaliana OX=3702 GN=NPF6.4 PE=1 SV=1	E	Amino acid transport and metabolism	PREDICTED: protein NRT1/ PTR FAMILY 6.4 [Fragaria vesca subsp. vesca]	molecular function: transporter activity (GO:0005215);; biological process: localization (GO:0051179);; cellular component: membrane (GO:0016020);; cellular component: membrane part (GO:0044425)
RcHm_v2.0_Chr2g0133561.gene	--	9.74082	10.6306	11.0944	0.27476	0.573725	0.546506	5.41598e-71	-4.33858	down	--	--	--	--	--	--	--	--	--	--	--	--	--
RcHm_v2.0_Chr5g0029021.gene	--	1.40852	1.16871	1.41803	0	0	0	2.91071e-24	-4.33774	down	--	--	--	--	--	--	--	Plant transposase (Ptta/En/Spm family)	--	--	--	uncharacterized protein LOC110764971 [Prunus avium]	--
RcHm_v2.0_Chr2g0171001.gene	--	1.12334	0.852172	1.25572	0	0	0	3.78806e-24	-4.3336	down	[R]	General function prediction only	Molecular Function: ATP binding (GO:0005524);; Cellular Component: chloroplast (GO:0009507);; Cellular Component: integral component of membrane (GO:0016021);; Molecular Function: ATPase activity, coupled to transmembrane movement of substances (GO:0042626);; Biological Process: transmembrane transport (GO:0055085);;	--	--	[IR]	Lipid transport and metabolism;; General function prediction only	ABC transporter transmembrane region 2;; Type II/IV secretion system protein;; ABC transporter;; SbmA/BacA-like family	ABC transporter D family member 2, chloroplastic OS=Arabidopsis thaliana OX=3702 GN=ABCC2 PE=1 SV=1	S	Function unknown	PREDICTED: ABC transporter D family member 2, chloroplastic isoform X2 [Fragaria vesca subsp. vesca]	molecular function: binding (GO:0005488);; cellular component: cell (GO:0005623);; cellular component: organelle (GO:0043226);; cellular component: cell part (GO:0044464);; cellular component: membrane (GO:0016020);; cellular component: membrane part (GO:0044425);; biological process: localization (GO:0051179);; molecular function: catalytic activity (GO:0003824);; molecular function: transporter…
RcHm_v2.0_Chr1g0364961.gene	--	0.770612	0.822998	0.816529	0	0	0	3.42391e-24	-4.33107	down	--	--	--	K05391|0|fve:105353023|K05391 cyclic nucleotide gated channel, plant | (RefSeq) cyclic nucleotide-gated ion channel 1-like	Plant-pathogen interaction (ko04626)	[PT]	Inorganic ion transport and metabolism;; Signal transduction mechanisms	Ion transport protein;; Cyclic nucleotide-binding domain	Cyclic nucleotide-gated ion channel 1 OS=Arabidopsis thaliana OX=3702 GN=CNGC1 PE=1 SV=1	U	Intracellular trafficking, secretion, and vesicular transport	PREDICTED: cyclic nucleotide-gated ion channel 1-like isoform X2 [Fragaria vesca subsp. vesca]	--
RcHm_v2.0_Chr5g0001291.gene	--	0.820301	1.01227	1.03033	0	0	0	4.16029e-24	-4.32766	down	--	--	Molecular Function: DNA binding (GO:0003677);; Molecular Function: transcription factor activity, sequence-specific DNA binding (GO:0003700);; Cellular Component: nucleus (GO:0005634);; Biological Process: regulation of transcription, DNA-templated (GO:0006355);; Biological Process: maintenance of inflorescence meristem identity (GO:0010077);; Biological Process: fruit development (GO:0010154);; …	--	--	[K]	Transcription	--	Agamous-like MADS-box protein AGL8 homolog OS=Solanum lycopersicum OX=4081 GN=TDR4 PE=2 SV=1	K	Transcription	MADS6 [Prunus persica]	molecular function: binding (GO:0005488);; biological process: biological regulation (GO:0065007);; molecular function: nucleic acid binding transcription factor activity (GO:0001071);; cellular component: cell (GO:0005623);; cellular component: organelle (GO:0043226);; cellular component: cell part (GO:0044464);; biological process: multicellular organismal process (GO:0032501);; biological proc…
RcHm_v2.0_Chr2g0124651.gene	--	5.72584	8.02626	6.85341	0.182679	0.161501	0.150178	8.40368e-35	-4.32103	down	--	--	--	--	--	--	--	Gibberellin regulated protein	Protein GAST1 OS=Solanum lycopersicum OX=4081 GN=GAST1 PE=2 SV=1	S	Function unknown	PREDICTED: protein GAST1 [Fragaria vesca subsp. vesca]	--
RcHm_v2.0_Chr7g0180031.gene	--	0.655086	0.877048	0.747904	0	0	0	5.66732e-24	-4.3184	down	--	--	--	--	--	[T]	Signal transduction mechanisms	NB-ARC domain	Putative disease resistance protein RGA4 OS=Solanum bulbocastanum OX=147425 GN=RGA4 PE=2 SV=1	S	Function unknown	PREDICTED: disease resistance protein RGA2-like [Fragaria vesca subsp. vesca]	--
Rosa_chinensis_newGene_5641	--	3.96336	5.27802	6.02878	0	0	0	6.19135e-24	-4.3175	down	--	--	--	K20043|1.21998e-12|fve:101294422|K20043 clathrin coat assembly protein AP180 | (RefSeq) putative clathrin assembly protein At5g35200	--	[TU]	Signal transduction mechanisms;; Intracellular trafficking, secretion, and vesicular transport	--	Putative clathrin assembly protein At5g35200 OS=Arabidopsis thaliana OX=3702 GN=At5g35200 PE=1 SV=1	U	Intracellular trafficking, secretion, and vesicular transport	PREDICTED: putative clathrin assembly protein At5g35200 isoform X2 [Fragaria vesca subsp. vesca]	--
RcHm_v2.0_Chr1g0373081.gene	--	2.37434	2.47132	2.35099	0.05066	0.053605	0.172664	1.94814e-54	-4.29402	down	--	--	--	--	--	--	--	Protein of unknown function (DUF724);; Agenet domain	DUF724 domain-containing protein 3 OS=Arabidopsis thaliana OX=3702 GN=DUF3 PE=1 SV=1	S	Function unknown	DUF724 domain-containing protein 3-like isoform X2 [Prunus avium]	--
RcHm_v2.0_Chr5g0008161.gene	--	9.31102	10.1806	9.45935	0.521915	0.464635	0.612354	2.67548e-163	-4.27278	down	--	--	--	--	--	--	--	--	--	S	Function unknown	PREDICTED: putative disease resistance protein RGA4 isoform X1 [Fragaria vesca subsp. vesca]	--
RcHm_v2.0_Chr2g0164561.gene	--	1.95329	2.06494	1.90275	0.08241	0.103906	0.07456	7.78315e-62	-4.26537	down	[K]	Transcription	--	--	--	[T]	Signal transduction mechanisms	NB-ARC domain;; Leucine Rich repeats (2 copies);; Leucine rich repeat	Disease resistance protein RGA2 OS=Solanum bulbocastanum OX=147425 GN=RGA2 PE=1 SV=1	S	Function unknown	PREDICTED: putative disease resistance protein RGA3 [Malus domestica]	--
Rosa_chinensis_newGene_4224	--	2.02848	1.96652	1.28737	0	0	0	3.61111e-23	-4.26228	down	--	--	Molecular Function: protein serine/threonine kinase activity (GO:0004674);; Molecular Function: ATP binding (GO:0005524);; Cellular Component: cytoplasm (GO:0005737);; Biological Process: protein autophosphorylation (GO:0046777);;	--	--	[R]	General function prediction only	--	--	T	Signal transduction mechanisms	PREDICTED: probable serine/threonine-protein kinase clkA isoform X2 [Theobroma cacao]	biological process: metabolic process (GO:0008152);; biological process: cellular process (GO:0009987);; molecular function: catalytic activity (GO:0003824);; molecular function: binding (GO:0005488);; cellular component: cell (GO:0005623);; cellular component: cell part (GO:0044464)
RcHm_v2.0_Chr1g0368921.gene	--	4.29394	4.05484	3.19267	0.154929	0.024162	0.126562	7.8158e-35	-4.25825	down	[O]	Posttranslational modification, protein turnover, chaperones	--	K13993|8.42231e-75|fve:101312485|K13993 HSP20 family protein | (RefSeq) 17.8 kDa class I heat shock protein-like	Protein processing in endoplasmic reticulum (ko04141)	[O]	Posttranslational modification, protein turnover, chaperones	Hsp20/alpha crystallin family	18.2 kDa class I heat shock protein OS=Medicago sativa OX=3879 GN=HSP18.2 PE=2 SV=1	O	Posttranslational modification, protein turnover, chaperones	class I cytosolic small heat shock protein [Potentilla discolor]	--
RcHm_v2.0_Chr2g0090381.gene	--	1.74856	1.61958	1.61982	0	0	0.058917	1.86037e-26	-4.25143	down	--	--	--	K09250|7.40879e-09|fve:105353226|K09250 cellular nucleic acid-binding protein | (RefSeq) uncharacterized LOC105353226	--	--	--	--	--	--	--	PREDICTED: uncharacterized protein LOC105353226 [Fragaria vesca subsp. vesca]	--
RcHm_v2.0_Chr6g0261411.gene	--	0.578481	0.77315	0.897215	0	0	0	6.12611e-23	-4.24696	down	--	--	--	--	--	[I]	Lipid transport and metabolism	Leucine Rich repeats (2 copies)	Long chain acyl-CoA synthetase 2 OS=Arabidopsis thaliana OX=3702 GN=LACS2 PE=2 SV=1	O	Posttranslational modification, protein turnover, chaperones	PREDICTED: TMV resistance protein N-like [Fragaria vesca subsp. vesca]	--
RcHm_v2.0_Chr5g0036581.gene	--	18.5202	21.0191	17.4581	0.955208	1.02633	1.32466	5.10517e-190	-4.24423	down	--	--	--	--	--	--	--	Plant transposase (Ptta/En/Spm family)	--	--	--	uncharacterized protein LOC110764971 [Prunus avium]	--
Rosa_chinensis_newGene_46	--	1.1314	1.65809	1.07433	0	0	0	6.55971e-23	-4.24239	down	--	--	--	--	--	--	--	--	--	--	--	--	--
RcHm_v2.0_Chr5g0036501.gene	--	1.9544	1.58871	1.85369	0	0	0	6.84815e-23	-4.23637	down	--	--	--	K20043|6.50354e-11|fve:101294422|K20043 clathrin coat assembly protein AP180 | (RefSeq) putative clathrin assembly protein At5g35200	--	--	--	ANTH domain	--	--	--	PREDICTED: putative clathrin assembly protein At5g35200 isoform X2 [Fragaria vesca subsp. vesca]	--
RcHm_v2.0_Chr6g0312651.gene	--	0.586759	0.810624	0.877465	0	0	0	1.17796e-22	-4.22505	down	[P]	Inorganic ion transport and metabolism	Molecular Function: molybdate ion transmembrane transporter activity (GO:0015098);; Biological Process: molybdate ion transport (GO:0015689);; Cellular Component: integral component of membrane (GO:0016021);;	--	--	--	--	Molybdate transporter of MFS superfamily;; Permease family	Molybdate transporter 1 OS=Arabidopsis thaliana OX=3702 GN=MOT1 PE=1 SV=1	P	Inorganic ion transport and metabolism	PREDICTED: molybdate transporter 1 [Fragaria vesca subsp. vesca]	biological process: localization (GO:0051179);; molecular function: transporter activity (GO:0005215);; cellular component: membrane (GO:0016020);; cellular component: membrane part (GO:0044425)
RcHm_v2.0_Chr6g0276251.gene	--	1.78923	2.07019	1.59078	0	0	0	1.54538e-22	-4.2103	down	--	--	--	--	--	--	--	TIR domain	TMV resistance protein N OS=Nicotiana glutinosa OX=35889 GN=N PE=1 SV=1	--	--	PREDICTED: uncharacterized protein LOC101301629 isoform X1 [Fragaria vesca subsp. vesca]	--
RcHm_v2.0_Chr1g0337731.gene	--	1.47636	1.39569	1.34261	0	0	0	1.47646e-22	-4.20987	down	--		Molecular Function: protein kinase activity (GO:0004672);;	--	--	--	--	Protein kinase domain;; Protein tyrosine kinase	Probable LRR receptor-like serine/threonine-protein kinase At1g53440 OS=Arabidopsis thaliana OX=3702 GN=At1g53440 PE=2 SV=2	T	Signal transduction mechanisms	probable LRR receptor-like serine/threonine-protein kinase At1g53430 [Prunus avium]	biological process: metabolic process (GO:0008152);; biological process: cellular process (GO:0009987);; molecular function: catalytic activity (GO:0003824)
RcHm_v2.0_Chr5g0059311.gene	--	0.473424	0.569143	0.373872	0	0	0	2.06366e-22	-4.20374	down	[K]	Transcription	--	--	--	[T]	Signal transduction mechanisms	NB-ARC domain;; TIR domain;; Leucine rich repeat	Probable disease resistance protein At4g27220 OS=Arabidopsis thaliana OX=3702 GN=At4g27220 PE=2 SV=1	S	Function unknown	PREDICTED: probable disease resistance protein At4g27220 isoform X2 [Fragaria vesca subsp. vesca]	--
RcHm_v2.0_Chr1g0352461.gene	--	2.61252	2.30843	1.86372	0	0	0	3.02539e-22	-4.18849	down	--	--	--	K05391|1.16296e-118|fve:101304818|K05391 cyclic nucleotide gated channel, plant | (RefSeq) cyclic nucleotide-gated ion channel 1-like	Plant-pathogen interaction (ko04626)	[PT]	Inorganic ion transport and metabolism;; Signal transduction mechanisms	--	Cyclic nucleotide-gated ion channel 1 OS=Arabidopsis thaliana OX=3702 GN=CNGC1 PE=1 SV=1	U	Intracellular trafficking, secretion, and vesicular transport	PREDICTED: cyclic nucleotide-gated ion channel 1-like [Fragaria vesca subsp. vesca]	--
RcHm_v2.0_Chr1g0347271.gene	--	1.39365	1.34201	0.929176	0	0	0	3.3355e-22	-4.18725	down	--	--	--	--	--	--	--	--	--	--	--	PREDICTED: uncharacterized protein LOC105352885 isoform X2 [Fragaria vesca subsp. vesca]	--
Rosa_chinensis_newGene_6766	--	1.64153	2.48658	2.57674	0	0	0	6.6096e-22	-4.16861	down	--	--	Cellular Component: extracellular region (GO:0005576);; Molecular Function: manganese ion binding (GO:0030145);; Molecular Function: nutrient reservoir activity (GO:0045735);;	--	--	--	--	--	Preprotein translocase subunit SCY2, chloroplastic OS=Arabidopsis thaliana OX=3702 GN=SCY2 PE=2 SV=1	S	Function unknown	PREDICTED: uncharacterized protein LOC101314812 [Fragaria vesca subsp. vesca]	cellular component: extracellular region (GO:0005576);; molecular function: binding (GO:0005488);; molecular function: nutrient reservoir activity (GO:0045735)
RcHm_v2.0_Chr5g0075211.gene	--	4.37358	4.79699	4.16121	0	0	0	5.89025e-22	-4.16445	down	[L]	Replication, recombination and repair	Molecular Function: DNA binding (GO:0003677);; Molecular Function: ATP binding (GO:0005524);; Cellular Component: nucleus (GO:0005634);; Biological Process: DNA repair (GO:0006281);; Biological Process: reciprocal meiotic recombination (GO:0007131);; Molecular Function: DNA-dependent ATPase activity (GO:0008094);;	K10872|2.84983e-27|sot:102594747|K10872 meiotic recombination protein DMC1 | (RefSeq) meiotic recombination protein DMC1 homolog	--	[DL]	Cell cycle control, cell division, chromosome partitioning;; Replication, recombination and repair	Rad51	Meiotic recombination protein DMC1 homolog OS=Arabidopsis thaliana OX=3702 GN=DMC1 PE=1 SV=2	L	Replication, recombination and repair	Meiotic recombination protein DMC1 -like protein [Capsicum baccatum]	molecular function: binding (GO:0005488);; cellular component: cell (GO:0005623);; cellular component: organelle (GO:0043226);; cellular component: cell part (GO:0044464);; biological process: metabolic process (GO:0008152);; biological process: cellular process (GO:0009987);; biological process: response to stimulus (GO:0050896);; biological process: reproduction (GO:0000003);; biological proces…
RcHm_v2.0_Chr2g0167351.gene	--	1.81543	2.02856	2.17529	0	0	0	7.37958e-22	-4.15811	down	--	--	--	K02684|1.32639e-11|fve:101310422|K02684 DNA primase small subunit [EC:2.7.7.102] | (RefSeq) DNA primase small subunit	DNA replication (ko03030)	[L]	Replication, recombination and repair	--	--	L	Replication, recombination and repair	PREDICTED: DNA primase small subunit [Fragaria vesca subsp. vesca]	--
Rosa_chinensis_newGene_1539	--	3.94862	2.23372	2.57674	0	0	0	9.70987e-22	-4.15649	down	--	--	--	--	--	--	--	--	--	--	--	--	--
Rosa_chinensis_newGene_24	--	3.12515	2.0516	2.43674	0	0	0	8.65663e-22	-4.15582	down	--	--	--	--	--	--	--	--	--	--	--	PREDICTED: uncharacterized protein LOC101300845 [Fragaria vesca subsp. vesca]	--
RcHm_v2.0_Chr0c12g0499591.gene	--	1.12508	1.40136	1.29628	0	0	0	9.38434e-22	-4.14995	down	[QV]	Secondary metabolites biosynthesis, transport and catabolism;; Defense mechanisms	Molecular Function: monooxygenase activity (GO:0004497);; Molecular Function: iron ion binding (GO:0005506);; Cellular Component: integral component of membrane (GO:0016021);; Molecular Function: oxidoreductase activity, acting on paired donors, with incorporation or reduction of molecular oxygen (GO:0016705);; Molecular Function: heme binding (GO:0020037);; Biological Process: oxidation-reductio…	--	--	[Q]	Secondary metabolites biosynthesis, transport and catabolism	Cytochrome P450	Cytochrome P450 CYP736A12 OS=Panax ginseng OX=4054 PE=2 SV=1	Q	Secondary metabolites biosynthesis, transport and catabolism	PREDICTED: cytochrome P450 CYP736A12-like [Fragaria vesca subsp. vesca]	biological process: metabolic process (GO:0008152);; biological process: single-organism process (GO:0044699);; molecular function: catalytic activity (GO:0003824);; molecular function: binding (GO:0005488);; cellular component: membrane (GO:0016020);; cellular component: membrane part (GO:0044425)
Rosa_chinensis_newGene_2747	--	4.3344	6.89111	5.55296	0	0	0	2.56411e-21	-4.12129	down	--	--	--	--	--	--	--	--	--	OU	Posttranslational modification, protein turnover, chaperones;; Intracellular trafficking, secretion, and vesicular transport	PREDICTED: uncharacterized protein LOC101314811 isoform X2 [Fragaria vesca subsp. vesca]	--
RcHm_v2.0_Chr5g0033391.gene	--	1.43826	1.82509	0.965973	0	0	0	2.79898e-21	-4.12127	down	[M]	Cell wall/membrane/envelope biogenesis	Molecular Function: protein serine/threonine kinase activity (GO:0004674);; Molecular Function: ATP binding (GO:0005524);; Biological Process: protein phosphorylation (GO:0006468);; Cellular Component: integral component of membrane (GO:0016021);;	--	--	--	--	Protein kinase domain;; Protein tyrosine kinase	Cysteine-rich receptor-like protein kinase 10 OS=Arabidopsis thaliana OX=3702 GN=CRK10 PE=1 SV=3	T	Signal transduction mechanisms	PREDICTED: cysteine-rich receptor-like protein kinase 29 [Fragaria vesca subsp. vesca]	biological process: metabolic process (GO:0008152);; biological process: cellular process (GO:0009987);; molecular function: catalytic activity (GO:0003824);; molecular function: binding (GO:0005488);; cellular component: membrane (GO:0016020);; cellular component: membrane part (GO:0044425)
RcHm_v2.0_Chr4g0419411.gene	--	11.8972	11.1923	10.8054	0.780111	0.821646	0.405227	6.1138e-106	-4.11685	down	[QV]	Secondary metabolites biosynthesis, transport and catabolism;; Defense mechanisms	Molecular Function: monooxygenase activity (GO:0004497);; Molecular Function: iron ion binding (GO:0005506);; Cellular Component: membrane (GO:0016020);; Molecular Function: oxidoreductase activity, acting on paired donors, with incorporation or reduction of molecular oxygen (GO:0016705);; Molecular Function: heme binding (GO:0020037);; Biological Process: oxidation-reduction process (GO:0055114)…	--	--	[Q]	Secondary metabolites biosynthesis, transport and catabolism	Cytochrome P450	Cytochrome P450 71B36 OS=Arabidopsis thaliana OX=3702 GN=CYP71B36 PE=3 SV=1	Q	Secondary metabolites biosynthesis, transport and catabolism	cytochrome P450 71B36-like [Prunus avium]	biological process: metabolic process (GO:0008152);; biological process: single-organism process (GO:0044699);; molecular function: catalytic activity (GO:0003824);; molecular function: binding (GO:0005488);; cellular component: membrane (GO:0016020)
Rosa_chinensis_newGene_8039	--	4.16997	2.37567	3.05191	0	0	0	3.79422e-21	-4.10869	down	--	--	--	--	--	--	--	--	--	--	--	--	--
Rosa_chinensis_newGene_8190	--	1.81936	2.67996	1.86481	0	0	0	8.72242e-21	-4.07671	down	--	--	Molecular Function: catalytic activity (GO:0003824);; Biological Process: organic substance metabolic process (GO:0071704);;	--	--	--	--	--	Phosphoenolpyruvate carboxylase 4 OS=Arabidopsis thaliana OX=3702 GN=PPC4 PE=2 SV=1	S	Function unknown	probable inactive leucine-rich repeat receptor-like protein kinase At3g03770 isoform X1 [Prunus avium]	molecular function: catalytic activity (GO:0003824);; biological process: metabolic process (GO:0008152)
Rosa_chinensis_newGene_830	--	5.06892	7.59383	6.85721	0	0	0	1.00144e-20	-4.07263	down	--	--	--	--	--	--	--	--	--	--	--	--	--
Rosa_chinensis_newGene_5998	--	1.92101	2.92551	2.20655	0.026562	0	0.023777	2.6806e-24	-4.07158	down	--	--	--	--	--	--	--	--	--	--	--	--	--
RcHm_v2.0_Chr4g0402101.gene	--	3.07679	2.39276	3.03566	0	0	0	1.17546e-20	-4.06281	down	--	--	Molecular Function: calcium ion binding (GO:0005509);; Cellular Component: plastid (GO:0009536);; Molecular Function: oxidoreductase activity (GO:0016491);; Cellular Component: extrinsic component of mitochondrial inner membrane (GO:0031314);; Biological Process: oxidation-reduction process (GO:0055114);;	K17871|6.13621e-16|fve:101307229|K17871 NADH:ubiquinone reductase (non-electrogenic) [EC:1.6.5.9] | (RefSeq) external alternative NAD(P)H-ubiquinone oxidoreductase B4, mitochondrial-like	--	[C]	Energy production and conversion	--	External alternative NAD(P)H-ubiquinone oxidoreductase B1, mitochondrial OS=Solanum tuberosum OX=4113 GN=NDB1 PE=3 SV=1	C	Energy production and conversion	PREDICTED: external alternative NAD(P)H-ubiquinone oxidoreductase B4, mitochondrial-like [Fragaria vesca subsp. vesca]	molecular function: binding (GO:0005488);; cellular component: cell (GO:0005623);; cellular component: organelle (GO:0043226);; cellular component: cell part (GO:0044464);; molecular function: catalytic activity (GO:0003824);; cellular component: membrane (GO:0016020);; cellular component: organelle part (GO:0044422);; cellular component: membrane part (GO:0044425);; biological process: metabolic…
Rosa_chinensis_newGene_5587	--	6.38223	4.87891	3.30233	0	0	0	2.15131e-20	-4.04888	down	--	--	--	--	--	--	--	--	--	--	--	--	--
RcHm_v2.0_Chr4g0409901.gene	--	0.753977	0.72405	0.816948	0.018036	0	0.042631	3.04869e-29	-4.0405	down	[K]	Transcription	--	--	--	--	--	Leucine rich repeat;; Leucine Rich repeats (2 copies);; Protein kinase domain;; Protein tyrosine kinase;; Leucine Rich Repeat;; Leucine rich repeat N-terminal domain	Probable leucine-rich repeat receptor-like protein kinase At1g35710 OS=Arabidopsis thaliana OX=3702 GN=At1g35710 PE=2 SV=1	S	Function unknown	PREDICTED: LOW QUALITY PROTEIN: probable leucine-rich repeat receptor-like protein kinase At1g35710 [Fragaria vesca subsp. vesca]	--
RcHm_v2.0_Chr2g0094421.gene	--	1.64986	0.906789	1.51654	0	0	0	3.49418e-20	-4.03248	down	--	--	--	--	--	--	--	Plant transposase (Ptta/En/Spm family)	--	--	--	uncharacterized protein LOC110764971 [Prunus avium]	--
RcHm_v2.0_Chr1g0372031.gene	--	14.3906	13.1632	13.4269	1.08203	0.655686	0.76347	8.17061e-82	-4.02544	down	--	--	--	--	--	--	--	--	--	--	--	PREDICTED: uncharacterized protein LOC103432907 [Malus domestica]	--
RcHm_v2.0_Chr1g0323981.gene	--	1.48601	1.8999	1.76138	0	0	0	3.42344e-20	-4.02536	down	--	--	--	--	--	--	--	--	--	--	--	--	--
Rosa_chinensis_newGene_5865	--	3.52225	2.14059	5.40502	0	0	0	7.2593e-20	-4.01879	down	--	--	--	K14549|8.76901e-28|fve:101294769|K14549 U3 small nucleolar RNA-associated protein 15 | (RefSeq) U3 small nucleolar RNA-associated protein 15 homolog	Ribosome biogenesis in eukaryotes (ko03008)	--	--	--	--	S	Function unknown	PREDICTED: U3 small nucleolar RNA-associated protein 15 homolog [Fragaria vesca subsp. vesca]	--
Rosa_chinensis_newGene_3604	--	1.2545	2.12997	1.76007	0	0	0.034406	7.72697e-22	-4.01295	down	--	--	Molecular Function: protein disulfide isomerase activity (GO:0003756);; Cellular Component: endoplasmic reticulum (GO:0005783);; Biological Process: protein folding (GO:0006457);; Biological Process: response to endoplasmic reticulum stress (GO:0034976);; Biological Process: cell redox homeostasis (GO:0045454);;	K09584|1.12855e-13|fve:101292222|K09584 protein disulfide-isomerase A6 [EC:5.3.4.1] | (RefSeq) probable protein disulfide-isomerase A6	Protein processing in endoplasmic reticulum (ko04141)	[O]	Posttranslational modification, protein turnover, chaperones	--	Protein disulfide isomerase-like 2-1 OS=Oryza sativa subsp. japonica OX=39947 GN=PDIL2-1 PE=2 SV=2	O	Posttranslational modification, protein turnover, chaperones	PREDICTED: probable protein disulfide-isomerase A6 [Fragaria vesca subsp. vesca]	molecular function: catalytic activity (GO:0003824);; cellular component: cell (GO:0005623);; cellular component: organelle (GO:0043226);; cellular component: cell part (GO:0044464);; biological process: cellular process (GO:0009987);; biological process: response to stimulus (GO:0050896);; biological process: single-organism process (GO:0044699);; biological process: biological regulation (GO:00…
RcHm_v2.0_Chr6g0264071.gene	--	1.62042	1.65525	2.02797	0	0	0	4.95645e-20	-4.01221	down	[HR]	Coenzyme transport and metabolism;; General function prediction only	--	--	--	[R]	General function prediction only	alpha/beta hydrolase fold;; Alpha/beta hydrolase family;; Serine aminopeptidase, S33	--	S	Function unknown	PREDICTED: epoxide hydrolase 4-like [Prunus mume]	--
RcHm_v2.0_Chr6g0293921.gene	--	2.02389	3.10455	2.46068	0	0	0	7.72526e-20	-3.99881	down	--	--	--	--	--	--	--	--	--	--	--	--	--
RcHm_v2.0_Chr5g0062321.gene	--	1.00131	1.38397	1.18235	0	0	0	7.40789e-20	-3.99856	down	[K]	Transcription	Cellular Component: membrane (GO:0016020);;	--	--	--	--	Carbohydrate-binding protein of the ER	Probable leucine-rich repeat receptor-like protein kinase At2g28990 OS=Arabidopsis thaliana OX=3702 GN=At2g28990 PE=1 SV=1	S	Function unknown	PREDICTED: uncharacterized protein At1g24485-like [Fragaria vesca subsp. vesca]	cellular component: membrane (GO:0016020)
RcHm_v2.0_Chr2g0132561.gene	--	2.27888	2.07903	2.63218	0	0	0	7.68078e-20	-3.99554	down	--	--	--	--	--	--	--	--	--	--	--	--	--
RcHm_v2.0_Chr3g0460551.gene	--	6.83926	7.34259	7.65937	0.320734	0.309285	0.259584	6.2276e-37	-3.99473	down	--	--	--	--	--	--	--	Probable lipid transfer	Non-specific lipid-transfer protein 3 OS=Prunus dulcis OX=3755 PE=2 SV=1	U	Intracellular trafficking, secretion, and vesicular transport	lipid transfer protein 3-like protein [Gossypium hirsutum]	--
Rosa_chinensis_newGene_6170	--	1.98813	2.15394	1.76911	0	0	0	7.87535e-20	-3.99341	down	--	--	--	--	--	--	--	--	--	--	--	--	--
RcHm_v2.0_Chr2g0137141.gene	--	0.377176	0.440903	0.422432	0	0	0	8.28231e-20	-3.99191	down	--	--	Biological Process: ATP hydrolysis coupled proton transport (GO:0015991);; Cellular Component: proton-transporting two-sector ATPase complex, catalytic domain (GO:0033178);; Molecular Function: proton-transporting ATPase activity, rotational mechanism (GO:0046961);;	K02150|4.19544e-23|fve:101301777|K02150 V-type H+-transporting ATPase subunit E | (RefSeq) V-type proton ATPase subunit E-like	Oxidative phosphorylation (ko00190);; Phagosome (ko04145)	[C]	Energy production and conversion	ATP synthase (E/31 kDa) subunit	V-type proton ATPase subunit E OS=Citrus limon OX=2708 GN=VATE PE=2 SV=1	C	Energy production and conversion	PREDICTED: V-type proton ATPase subunit E-like [Fragaria vesca subsp. vesca]	biological process: single-organism process (GO:0044699);; biological process: localization (GO:0051179);; cellular component: membrane (GO:0016020);; cellular component: macromolecular complex (GO:0032991);; cellular component: membrane part (GO:0044425);; molecular function: catalytic activity (GO:0003824);; molecular function: transporter activity (GO:0005215)
RcHm_v2.0_Chr7g0242071.gene	--	3.01599	2.38903	2.87861	0.032835	0.065054	0	1.53476e-22	-3.98825	down	[IQR]	Lipid transport and metabolism;; Secondary metabolites biosynthesis, transport and catabolism;; General function prediction only	--	--	--	[R]	General function prediction only	Enoyl-(Acyl carrier protein) reductase;; short chain dehydrogenase;; KR domain	(-)-isopiperitenol/(-)-carveol dehydrogenase, mitochondrial OS=Mentha piperita OX=34256 PE=1 SV=1	S	Function unknown	PREDICTED: (-)-isopiperitenol/(-)-carveol dehydrogenase, mitochondrial-like [Fragaria vesca subsp. vesca]	--
RcHm_v2.0_Chr6g0283881.gene	--	6.54644	4.68114	4.75249	0.26353	0.351079	0.305211	3.21874e-58	-3.98056	down	[QV]	Secondary metabolites biosynthesis, transport and catabolism;; Defense mechanisms	Molecular Function: monooxygenase activity (GO:0004497);; Molecular Function: iron ion binding (GO:0005506);; Cellular Component: integral component of membrane (GO:0016021);; Molecular Function: oxidoreductase activity, acting on paired donors, with incorporation or reduction of molecular oxygen (GO:0016705);; Molecular Function: heme binding (GO:0020037);; Biological Process: oxidation-reductio…	--	--	[Q]	Secondary metabolites biosynthesis, transport and catabolism	Cytochrome P450	Cytochrome P450 82C4 OS=Arabidopsis thaliana OX=3702 GN=CYP82C4 PE=2 SV=1	Q	Secondary metabolites biosynthesis, transport and catabolism	PREDICTED: LOW QUALITY PROTEIN: cytochrome P450 CYP82D47 [Fragaria vesca subsp. vesca]	biological process: metabolic process (GO:0008152);; biological process: single-organism process (GO:0044699);; molecular function: catalytic activity (GO:0003824);; molecular function: binding (GO:0005488);; cellular component: membrane (GO:0016020);; cellular component: membrane part (GO:0044425)
RcHm_v2.0_Chr6g0278251.gene	--	0.693423	1.11703	0.619438	0	0	0	1.44648e-19	-3.98054	down	--	--	Cellular Component: vacuole (GO:0005773);; Cellular Component: integral component of membrane (GO:0016021);;	--	--	--	--	--	Eukaryotic translation initiation factor 3 subunit B OS=Nicotiana tabacum OX=4097 GN=TIF3B1 PE=2 SV=1	S	Function unknown	PREDICTED: uncharacterized protein LOC108867705 [Pyrus x bretschneideri]	cellular component: cell (GO:0005623);; cellular component: organelle (GO:0043226);; cellular component: cell part (GO:0044464);; cellular component: membrane (GO:0016020);; cellular component: membrane part (GO:0044425)
RcHm_v2.0_Chr6g0276471.gene	--	1.02039	0.83285	0.738872	0	0	0	1.34447e-19	-3.97485	down	--	--	--	--	--	--	--	--	--	S	Function unknown	PREDICTED: uncharacterized protein LOC101309319 [Fragaria vesca subsp. vesca]	--
Rosa_chinensis_newGene_2507	--	5.01692	3.56058	3.01247	0	0	0	1.63742e-19	-3.97142	down	--	--	--	K22991|2.52853e-18|fve:101290791|K22991 WD repeat-containing protein 45 | (RefSeq) autophagy-related protein 18a-like	--	[S]	Function unknown	--	Autophagy-related protein 18a OS=Arabidopsis thaliana OX=3702 GN=ATG18A PE=1 SV=1	S	Function unknown	PREDICTED: autophagy-related protein 18a-like [Fragaria vesca subsp. vesca]	--
RcHm_v2.0_Chr2g0148621.gene	--	0.813552	0.832821	0.746194	0	0	0	1.68108e-19	-3.96509	down	[K]	Transcription	Molecular Function: transmembrane receptor protein tyrosine kinase activity (GO:0004714);; Molecular Function: ATP binding (GO:0005524);; Cellular Component: integral component of membrane (GO:0016021);; Biological Process: peptidyl-tyrosine phosphorylation (GO:0018108);;	--	--	--	--	Protein tyrosine kinase;; Protein kinase domain;; Leucine rich repeat;; Leucine Rich repeats (2 copies);; Leucine rich repeat N-terminal domain;; Leucine Rich Repeat	Protein STRUBBELIG-RECEPTOR FAMILY 5 OS=Arabidopsis thaliana OX=3702 GN=SRF5 PE=2 SV=1	S	Function unknown	PREDICTED: protein STRUBBELIG-RECEPTOR FAMILY 5 [Fragaria vesca subsp. vesca]	biological process: metabolic process (GO:0008152);; biological process: cellular process (GO:0009987);; biological process: signaling (GO:0023052);; biological process: single-organism process (GO:0044699);; biological process: response to stimulus (GO:0050896);; biological process: biological regulation (GO:0065007);; molecular function: catalytic activity (GO:0003824);; molecular function: sig…
Rosa_chinensis_newGene_7897	--	4.55479	3.59363	2.50429	0	0	0	2.97227e-19	-3.95106	down	--	--	--	--	--	[R]	General function prediction only	--	--	L	Replication, recombination and repair	PREDICTED: uncharacterized protein LOC105351822 [Fragaria vesca subsp. vesca]	--
RcHm_v2.0_Chr6g0258881.gene	--	9.35485	8.60993	10.0748	0.644059	0.241609	0.874263	8.73973e-72	-3.95002	down	--	--	--	--	--	--	--	Ferritin-like domain	Desiccation-related protein PCC13-62 OS=Craterostigma plantagineum OX=4153 PE=2 SV=1	S	Function unknown	PREDICTED: desiccation-related protein PCC13-62-like [Fragaria vesca subsp. vesca]	--
RcHm_v2.0_Chr6g0269641.gene	--	1.76715	1.60858	1.0749	0	0	0.01185	5.60495e-20	-3.94088	down	--	--	--	--	--	[PET]	Inorganic ion transport and metabolism;; Amino acid transport and metabolism;; Signal transduction mechanisms	Ligand-gated ion channel;; Bacterial extracellular solute-binding proteins, family 3;; Ligated ion channel L-glutamate- and glycine-binding site	Glutamate receptor 2.7 OS=Arabidopsis thaliana OX=3702 GN=GLR2.7 PE=2 SV=3	P	Inorganic ion transport and metabolism	glutamate receptor 2.8 [Prunus persica]	--
RcHm_v2.0_Chr1g0353331.gene	--	1.8561	1.74015	1.41463	0	0	0	3.70227e-19	-3.93695	down	[M]	Cell wall/membrane/envelope biogenesis	--	--	--	[IE]	Lipid transport and metabolism;; Amino acid transport and metabolism	RmlD substrate binding domain;; NAD dependent epimerase/dehydratase family;; Polysaccharide biosynthesis protein;; Male sterility protein	--	M	Cell wall/membrane/envelope biogenesis	PREDICTED: uncharacterized protein LOC101311901 [Fragaria vesca subsp. vesca]	--
RcHm_v2.0_Chr5g0069061.gene	--	1.93429	1.8998	1.32232	0.124724	0.04032	0	5.99656e-27	-3.93484	down	[Q]	Secondary metabolites biosynthesis, transport and catabolism	--	K13356|0|fve:101300429|K13356 alcohol-forming fatty acyl-CoA reductase [EC:1.2.1.84] | (RefSeq) probable fatty acyl-CoA reductase 5	Cutin, suberine and wax biosynthesis (ko00073);; Peroxisome (ko04146)	[I]	Lipid transport and metabolism	Male sterility protein;; Male sterility protein;; NAD dependent epimerase/dehydratase family	Alcohol-forming fatty acyl-CoA reductase OS=Simmondsia chinensis OX=3999 PE=1 SV=1	S	Function unknown	PREDICTED: probable fatty acyl-CoA reductase 4 isoform X1 [Fragaria vesca subsp. vesca]	--
RcHm_v2.0_Chr5g0030831.gene	--	2.63089	3.35416	3.56489	0.222735	0.076351	0.122245	4.16662e-37	-3.93132	down	[M]	Cell wall/membrane/envelope biogenesis	Cellular Component: cytoplasm (GO:0005737);; Molecular Function: transferase activity, transferring alkyl or aryl (other than methyl) groups (GO:0016765);;	--	--	--	--	EPSP synthase (3-phosphoshikimate 1-carboxyvinyltransferase)	--	M	Cell wall/membrane/envelope biogenesis	PREDICTED: UDP-N-acetylglucosamine 1-carboxyvinyltransferase 2-like [Prunus mume]	cellular component: cell (GO:0005623);; cellular component: cell part (GO:0044464);; molecular function: catalytic activity (GO:0003824)
RcHm_v2.0_Chr4g0436951.gene	--	0.942222	1.08188	1.00081	0.011992	0	0.023936	1.06112e-21	-3.92971	down	--	--	--	--	--	[R]	General function prediction only	gag-polypeptide of LTR copia-type;; Retrotransposon gag protein;; gag-polypeptide of LTR copia-type	Retrovirus-related Pol polyprotein from transposon RE1 OS=Arabidopsis thaliana OX=3702 GN=RE1 PE=2 SV=1	L	Replication, recombination and repair	PREDICTED: uncharacterized protein LOC105352625 [Fragaria vesca subsp. vesca]	--
RcHm_v2.0_Chr2g0103071.gene	--	8.77876	8.39363	8.19533	0.460999	0.515784	0.605696	3.13327e-67	-3.92391	down	[S]	Function unknown	--	--	--	[S]	Function unknown	Cysteine-rich secretory protein family	STS14 protein OS=Solanum tuberosum OX=4113 GN=STS14 PE=2 SV=1	S	Function unknown	PREDICTED: STS14 protein [Fragaria vesca subsp. vesca]	--
RcHm_v2.0_Chr6g0286111.gene	--	0.928726	1.32265	1.07137	0	0	0	6.92029e-19	-3.91578	down	[IQR]	Lipid transport and metabolism;; Secondary metabolites biosynthesis, transport and catabolism;; General function prediction only	Molecular Function: SNARE binding (GO:0000149);; Molecular Function: SNAP receptor activity (GO:0005484);; Biological Process: exocytosis (GO:0006887);; Biological Process: vesicle fusion (GO:0006906);; Cellular Component: integral component of membrane (GO:0016021);; Cellular Component: SNARE complex (GO:0031201);;	--	--	[R]	General function prediction only	Synaptobrevin;; short chain dehydrogenase	Peroxisomal 2,4-dienoyl-CoA reductase OS=Arabidopsis thaliana OX=3702 GN=At3g12800 PE=2 SV=1	U	Intracellular trafficking, secretion, and vesicular transport	PREDICTED: peroxisomal 2,4-dienoyl-CoA reductase-like [Malus domestica]	molecular function: binding (GO:0005488);; biological process: cellular process (GO:0009987);; biological process: single-organism process (GO:0044699);; biological process: localization (GO:0051179);; biological process: cellular component organization or biogenesis (GO:0071840);; cellular component: membrane (GO:0016020);; cellular component: membrane part (GO:0044425);; cellular component: cel…
RcHm_v2.0_Chr5g0014181.gene	--	0.839016	1.23155	1.24788	0	0	0	7.81172e-19	-3.91331	down	--	--	Cellular Component: spindle pole (GO:0000922);; Cellular Component: cytoplasm (GO:0005737);; Cellular Component: microtubule organizing center (GO:0005815);; Cellular Component: microtubule (GO:0005874);; Biological Process: microtubule nucleation (GO:0007020);; Molecular Function: gamma-tubulin binding (GO:0043015);;	K16573|7.95398e-19|fve:101306719|K16573 gamma-tubulin complex component 6 | (RefSeq) gamma-tubulin complex component 6	--	[Z]	Cytoskeleton	--	--	S	Function unknown	hypothetical protein DCAR_031226 [Daucus carota subsp. sativus]	cellular component: cell (GO:0005623);; cellular component: organelle (GO:0043226);; cellular component: organelle part (GO:0044422);; cellular component: cell part (GO:0044464);; cellular component: supramolecular complex (GO:0099080);; biological process: cellular process (GO:0009987);; biological process: cellular component organization or biogenesis (GO:0071840);; molecular function: binding …
Rosa_chinensis_newGene_4750	--	1.19978	2.21173	1.29522	0	0	0	1.03228e-18	-3.90869	down	--	--	--	--	--	--	--	--	--	--	--	--	--
RcHm_v2.0_Chr3g0474941.gene	--	2.53101	4.55161	4.03175	0	0	0	1.22196e-18	-3.90014	down	--	--	Molecular Function: serine-type carboxypeptidase activity (GO:0004185);; Biological Process: proteolysis (GO:0006508);; Molecular Function: dipeptidyl-peptidase activity (GO:0008239);;	K01285|1.64002e-88|fve:101297176|K01285 lysosomal Pro-X carboxypeptidase [EC:3.4.16.2] | (RefSeq) lysosomal Pro-X carboxypeptidase-like	--	[OR]	Posttranslational modification, protein turnover, chaperones;; General function prediction only	Serine carboxypeptidase S28	--	S	Function unknown	PREDICTED: lysosomal Pro-X carboxypeptidase-like [Fragaria vesca subsp. vesca]	biological process: metabolic process (GO:0008152);; molecular function: catalytic activity (GO:0003824)
RcHm_v2.0_Chr1g0347561.gene	--	0.56938	0.397192	0.55993	0	0	0	1.06532e-18	-3.89947	down	[K]	Transcription	--	--	--	[R]	General function prediction only	Leucine rich repeat;; Leucine Rich repeats (2 copies);; Leucine Rich Repeat;; Leucine rich repeat N-terminal domain	Receptor-like protein 6 OS=Arabidopsis thaliana OX=3702 GN=RLP6 PE=3 SV=1	S	Function unknown	receptor like protein 30-like [Prunus persica]	--
RcHm_v2.0_Chr5g0019461.gene	--	2.36403	2.31558	2.39069	0	0	0.074499	3.19823e-20	-3.8856	down	--	--	--	--	--	[DL]	Cell cycle control, cell division, chromosome partitioning;; Replication, recombination and repair	Rad51	Meiotic recombination protein DMC1 homolog OS=Arabidopsis thaliana OX=3702 GN=DMC1 PE=1 SV=2	L	Replication, recombination and repair	meiotic recombination protein DMC1 homolog isoform X1 [Amborella trichopoda]	--
RcHm_v2.0_Chr1g0356941.gene	--	1.35043	0.952032	0.966037	0.067524	0	0	1.07267e-21	-3.87563	down	[T]	Signal transduction mechanisms	Cellular Component: integral component of membrane (GO:0016021);; Molecular Function: NAD(P)H oxidase activity (GO:0016174);; Biological Process: oxidation-reduction process (GO:0055114);;	K00521|0|fve:101309010|K00521 ferric-chelate reductase [EC:1.16.1.7] | (RefSeq) ferric reduction oxidase 2-like	--	[PQ]	Inorganic ion transport and metabolism;; Secondary metabolites biosynthesis, transport and catabolism	Ferric reductase NAD binding domain;; FAD-binding domain;; Ferric reductase like transmembrane component	Ferric reduction oxidase 2 OS=Arabidopsis thaliana OX=3702 GN=FRO2 PE=1 SV=2	U	Intracellular trafficking, secretion, and vesicular transport	PREDICTED: ferric reduction oxidase 2-like isoform X1 [Fragaria vesca subsp. vesca]	cellular component: membrane (GO:0016020);; cellular component: membrane part (GO:0044425);; biological process: metabolic process (GO:0008152);; biological process: single-organism process (GO:0044699);; molecular function: catalytic activity (GO:0003824)
Rosa_chinensis_newGene_5063	--	2.85082	2.34377	2.77111	0	0	0	1.95237e-18	-3.87357	down	--	--	--	--	--	--	--	--	--	--	--	--	--
Rosa_chinensis_newGene_1165	--	2.35826	3.19462	2.33273	0	0	0	3.31062e-18	-3.85485	down	--	--	--	--	--	[S]	Function unknown	--	--	--	--	PREDICTED: protein LSM12 homolog A-like [Fragaria vesca subsp. vesca]	--
RcHm_v2.0_Chr6g0252721.gene	--	0.783113	1.08516	0.853287	0	0	0	3.60544e-18	-3.852	down	--	--	Molecular Function: magnesium ion binding (GO:0000287);; Biological Process: metabolic process (GO:0008152);; Molecular Function: terpene synthase activity (GO:0010333);;	K12742|0|fve:101305692|K12742 isoprene synthase [EC:4.2.3.27] | (RefSeq) tricyclene synthase EBOS, chloroplastic-like	Terpenoid backbone biosynthesis (ko00900)	--	--	Terpene synthase family, metal binding domain;; Terpene synthase, N-terminal domain	Tricyclene synthase TPS4, chloroplastic OS=Medicago truncatula OX=3880 GN=TPS4 PE=1 SV=1	O	Posttranslational modification, protein turnover, chaperones	PREDICTED: LOW QUALITY PROTEIN: tricyclene synthase EBOS, chloroplastic-like [Fragaria vesca subsp. vesca]	molecular function: binding (GO:0005488);; biological process: metabolic process (GO:0008152);; molecular function: catalytic activity (GO:0003824)
RcHm_v2.0_Chr4g0412381.gene	--	0.439035	0.334553	0.411731	0	0	0	4.01317e-18	-3.84629	down	[R]	General function prediction only	--	--	--	--	--	TIR domain;; NB-ARC domain;; TIR domain;; Leucine Rich repeats (2 copies);; Leucine rich repeat	TMV resistance protein N OS=Nicotiana glutinosa OX=35889 GN=N PE=1 SV=1	S	Function unknown	TMV resistance protein N [Prunus persica]	--
Rosa_chinensis_newGene_2128	--	7.71054	7.69239	7.41416	0.345982	0.482466	0.616709	2.13315e-56	-3.84049	down	--	--	--	--	--	--	--	--	--	--	--	--	--
RcHm_v2.0_Chr1g0369801.gene	--	1.38982	1.9173	2.10766	0	0	0	5.09091e-18	-3.84026	down	--	--	Molecular Function: structural constituent of ribosome (GO:0003735);; Biological Process: translation (GO:0006412);; Cellular Component: cytosolic large ribosomal subunit (GO:0022625);;	K02903|1.26646e-20|vra:106760851|K02903 large subunit ribosomal protein L28e | (RefSeq) 60S ribosomal protein L28-2	Ribosome (ko03010)	[J]	Translation, ribosomal structure and biogenesis	--	60S ribosomal protein L28-1 OS=Arabidopsis thaliana OX=3702 GN=RPL28A PE=1 SV=1	J	Translation, ribosomal structure and biogenesis	hypothetical protein VIGAN_07030500, partial [Vigna angularis var. angularis]	molecular function: structural molecule activity (GO:0005198);; biological process: metabolic process (GO:0008152);; biological process: cellular process (GO:0009987);; cellular component: cell (GO:0005623);; cellular component: macromolecular complex (GO:0032991);; cellular component: organelle (GO:0043226);; cellular component: organelle part (GO:0044422);; cellular component: cell part (GO:004…
RcHm_v2.0_Chr7g0203681.gene	--	1.46375	1.17057	1.29687	0	0	0	4.8317e-18	-3.83861	down	[I]	Lipid transport and metabolism	--	--	--	[I]	Lipid transport and metabolism	Lipase (class 3);; Putative serine esterase (DUF676)	Phospholipase A1-IIgamma OS=Arabidopsis thaliana OX=3702 GN=DSEL PE=1 SV=1	S	Function unknown	PREDICTED: phospholipase A1-IIgamma-like [Fragaria vesca subsp. vesca]	--
RcHm_v2.0_Chr1g0350681.gene	--	0.411332	0.468599	0.558827	0	0	0	6.33976e-18	-3.82956	down	--	--	--	K16732|0|pmum:103331838|K16732 protein regulator of cytokinesis 1 | (RefSeq) 65-kDa microtubule-associated protein 9	--	[DZ]	Cell cycle control, cell division, chromosome partitioning;; Cytoskeleton	Microtubule associated protein (MAP65/ASE1 family)	65-kDa microtubule-associated protein 4 OS=Arabidopsis thaliana OX=3702 GN=MAP65-4 PE=1 SV=2	S	Function unknown	PREDICTED: 65-kDa microtubule-associated protein 9 [Prunus mume]	--
RcHm_v2.0_Chr2g0153171.gene	--	1.90701	1.58045	1.305	0	0	0	6.32314e-18	-3.82937	down	--	--	Molecular Function: ATP binding (GO:0005524);; Cellular Component: plasma membrane (GO:0005886);; Molecular Function: ATPase-coupled organic phosphonate transmembrane transporter activity (GO:0015416);; Biological Process: organic phosphonate transport (GO:0015716);; Biological Process: organophosphate ester transport (GO:0015748);; Cellular Component: integral component of membrane (GO:0016021);…	--	--	[Q]	Secondary metabolites biosynthesis, transport and catabolism	ABC-2 type transporter	ABC transporter G family member 11 OS=Arabidopsis thaliana OX=3702 GN=ABCG11 PE=1 SV=1	V	Defense mechanisms	PREDICTED: ABC transporter G family member 11-like isoform X1 [Fragaria vesca subsp. vesca]	molecular function: binding (GO:0005488);; cellular component: cell (GO:0005623);; cellular component: membrane (GO:0016020);; cellular component: cell part (GO:0044464);; biological process: single-organism process (GO:0044699);; biological process: localization (GO:0051179);; molecular function: catalytic activity (GO:0003824);; molecular function: transporter activity (GO:0005215);; cellular c…
RcHm_v2.0_Chr3g0486311.gene	--	0.682478	0.684997	0.722715	0	0	0	7.04714e-18	-3.82283	down	--	--	--	K05391|0|pmum:103327048|K05391 cyclic nucleotide gated channel, plant | (RefSeq) cyclic nucleotide-gated ion channel 1-like	Plant-pathogen interaction (ko04626)	[PT]	Inorganic ion transport and metabolism;; Signal transduction mechanisms	Ion transport protein	Cyclic nucleotide-gated ion channel 1 OS=Arabidopsis thaliana OX=3702 GN=CNGC1 PE=1 SV=1	U	Intracellular trafficking, secretion, and vesicular transport	PREDICTED: cyclic nucleotide-gated ion channel 1-like [Prunus mume]	--
RcHm_v2.0_Chr4g0403511.gene	--	42.7743	39.5174	40.1129	3.65279	2.85592	3.39506	7.00666e-275	-3.81833	down	[S]	Function unknown	Cellular Component: extracellular region (GO:0005576);;	--	--	[S]	Function unknown	Cysteine-rich secretory protein family	Pathogenesis-related protein PR-1 OS=Medicago truncatula OX=3880 GN=PR-1 PE=2 SV=1	S	Function unknown	PREDICTED: pathogenesis-related protein PR-1 [Fragaria vesca subsp. vesca]	cellular component: extracellular region (GO:0005576)
RcHm_v2.0_Chr4g0387671.gene	--	3.4213	2.87238	2.21676	0	0	0	1.01083e-17	-3.81181	down	--	--	--	--	--	--	--	--	--	S	Function unknown	PREDICTED: uncharacterized protein LOC101299355 isoform X2 [Fragaria vesca subsp. vesca]	--
RcHm_v2.0_Chr4g0423571.gene	--	1.59987	2.06615	1.82357	0	0	0	1.13715e-17	-3.80513	down	--	--	Molecular Function: protein serine/threonine kinase activity (GO:0004674);; Molecular Function: ATP binding (GO:0005524);; Cellular Component: cytosol (GO:0005829);; Biological Process: protein phosphorylation (GO:0006468);;	K08856|7.82395e-13|sot:102604374|K08856 serine/threonine kinase 16 [EC:2.7.11.1] | (RefSeq) serine/threonine-protein kinase 16-like	--	[KIT]	Transcription;; Lipid transport and metabolism;; Signal transduction mechanisms	--	--	T	Signal transduction mechanisms	serine/threonine protein kinase, partial [Trifolium pratense]	biological process: metabolic process (GO:0008152);; biological process: cellular process (GO:0009987);; molecular function: catalytic activity (GO:0003824);; molecular function: binding (GO:0005488);; cellular component: cell (GO:0005623);; cellular component: cell part (GO:0044464)
RcHm_v2.0_Chr2g0098521.gene	--	287.297	272.28	277.966	24.4506	22.4762	24.2261	0	-3.79885	down	--	--	Molecular Function: aspartic-type endopeptidase activity (GO:0004190);; Biological Process: proteolysis (GO:0006508);;	--	--	[O]	Posttranslational modification, protein turnover, chaperones	Xylanase inhibitor N-terminal;; Eukaryotic aspartyl protease;; Xylanase inhibitor C-terminal	Aspartyl protease family protein 1 OS=Arabidopsis thaliana OX=3702 GN=APF1 PE=1 SV=1	O	Posttranslational modification, protein turnover, chaperones	PREDICTED: aspartic proteinase-like protein 1 [Fragaria vesca subsp. vesca]	biological process: metabolic process (GO:0008152);; molecular function: catalytic activity (GO:0003824)
Rosa_chinensis_newGene_456	--	2.52924	1.85121	2.31386	0	0	0	1.4198e-17	-3.79697	down	--	--	--	--	--	--	--	--	--	--	--	--	--
RcHm_v2.0_Chr5g0031411.gene	--	2.87876	2.97971	3.3122	0.148325	0.078229	0.216633	1.03389e-32	-3.79396	down	[M]	Cell wall/membrane/envelope biogenesis	Cellular Component: cytoplasm (GO:0005737);; Molecular Function: transferase activity, transferring alkyl or aryl (other than methyl) groups (GO:0016765);;	--	--	--	--	EPSP synthase (3-phosphoshikimate 1-carboxyvinyltransferase)	--	M	Cell wall/membrane/envelope biogenesis	PREDICTED: UDP-N-acetylglucosamine 1-carboxyvinyltransferase 2-like [Prunus mume]	cellular component: cell (GO:0005623);; cellular component: cell part (GO:0044464);; molecular function: catalytic activity (GO:0003824)
RcHm_v2.0_Chr6g0287171.gene	--	0.563735	0.660478	0.746963	0.027033	0	0.025474	3.18107e-22	-3.79271	down	[K]	Transcription	Molecular Function: nucleotide binding (GO:0000166);; Cellular Component: membrane (GO:0016020);;	--	--	--	--	Leucine rich repeat;; Protein kinase domain;; Protein tyrosine kinase;; Leucine Rich repeats (2 copies);; Leucine Rich Repeat;; Leucine rich repeat N-terminal domain	MDIS1-interacting receptor like kinase 2 OS=Arabidopsis thaliana OX=3702 GN=MIK2 PE=1 SV=3	S	Function unknown	PREDICTED: probable leucine-rich repeat receptor-like protein kinase At1g35710 [Fragaria vesca subsp. vesca]	molecular function: binding (GO:0005488);; cellular component: membrane (GO:0016020)
RcHm_v2.0_Chr4g0394921.gene	--	0.758916	1.12394	0.910998	0.070202	0	0	4.3668e-21	-3.78185	down	[R]	General function prediction only	Cellular Component: cytoplasm (GO:0005737);; Molecular Function: S-adenosylmethionine-dependent methyltransferase activity (GO:0008757);; Molecular Function: oxidoreductase activity (GO:0016491);; Biological Process: methylation (GO:0032259);; Biological Process: oxidation-reduction process (GO:0055114);;	--	--	--	--	Mycolic acid cyclopropane synthetase;; Flavin containing amine oxidoreductase;; NAD(P)-binding Rossmann-like domain;; Methyltransferase domain;; Methyltransferase domain;; Methyltransferase domain;; Methyltransferase domain;; Methyltransferase domain;; Pyridine nucleotide-disulphide oxidoreductase;; FAD dependent oxidoreductase;; Methyltransferase small domain;; FAD binding domain;; Pyridine nucl…	(S)-tetrahydroprotoberberine N-methyltransferase OS=Eschscholzia californica OX=3467 PE=1 SV=1	M	Cell wall/membrane/envelope biogenesis	uncharacterized protein LOC111306741 [Durio zibethinus]	cellular component: cell (GO:0005623);; cellular component: cell part (GO:0044464);; biological process: metabolic process (GO:0008152);; molecular function: catalytic activity (GO:0003824);; biological process: single-organism process (GO:0044699)
RcHm_v2.0_Chr6g0264591.gene	--	1.10553	1.46897	1.59131	0	0	0	3.10014e-17	-3.76694	down	[HR]	Coenzyme transport and metabolism;; General function prediction only	--	--	--	[R]	General function prediction only	alpha/beta hydrolase fold;; Alpha/beta hydrolase family	--	S	Function unknown	PREDICTED: epoxide hydrolase 4-like [Prunus mume]	--
RcHm_v2.0_Chr1g0337521.gene	--	2.21441	2.8623	1.85977	0	0	0	3.28457e-17	-3.76488	down	[T]	Signal transduction mechanisms	Molecular Function: protein kinase activity (GO:0004672);;	--	--	--	--	Protein tyrosine kinase;; Protein kinase domain	Probable LRR receptor-like serine/threonine-protein kinase At1g07650 OS=Arabidopsis thaliana OX=3702 GN=At1g07650 PE=1 SV=1	T	Signal transduction mechanisms	probable LRR receptor-like serine/threonine-protein kinase At1g53430 [Prunus avium]	biological process: metabolic process (GO:0008152);; biological process: cellular process (GO:0009987);; molecular function: catalytic activity (GO:0003824)
Rosa_chinensis_newGene_6776	--	1.87402	2.08553	2.137	0	0	0	3.31559e-17	-3.76135	down	--	--	--	K11346|8.98263e-12|fve:101310703|K11346 inhibitor of growth protein 4 | (RefSeq) PHD finger protein ING1	--	--	--	--	--	--	--	PREDICTED: PHD finger protein ING1 isoform X1 [Fragaria vesca subsp. vesca]	--
RcHm_v2.0_Chr7g0177841.gene	--	32.9896	30.5672	28.1292	2.75468	2.08025	2.89343	1.13032e-271	-3.76108	down	[T]	Signal transduction mechanisms	Molecular Function: acid phosphatase activity (GO:0003993);; Biological Process: dephosphorylation (GO:0016311);;	K14379|0|fve:101298799|K14379 tartrate-resistant acid phosphatase type 5 [EC:3.1.3.2] | (RefSeq) purple acid phosphatase 17	Riboflavin metabolism (ko00740)	[O]	Posttranslational modification, protein turnover, chaperones	Calcineurin-like phosphoesterase	Purple acid phosphatase 17 OS=Arabidopsis thaliana OX=3702 GN=PAP17 PE=2 SV=1	S	Function unknown	PREDICTED: purple acid phosphatase 17 isoform X1 [Fragaria vesca subsp. vesca]	biological process: metabolic process (GO:0008152);; biological process: cellular process (GO:0009987);; molecular function: catalytic activity (GO:0003824)
Rosa_chinensis_newGene_7515	--	1.56092	2.30287	2.07879	0	0	0	3.97466e-17	-3.75642	down	--	--	--	--	--	--	--	--	Putative beta-glucosidase 23 OS=Oryza sativa subsp. japonica OX=39947 GN=BGLU23 PE=5 SV=2	--	--	hydroxyisourate hydrolase-like [Spinacia oleracea]	--
RcHm_v2.0_Chr5g0033401.gene	--	1.26248	1.60795	1.65976	0	0	0	4.41155e-17	-3.75121	down	--	--	Molecular Function: protein kinase activity (GO:0004672);; Cellular Component: membrane (GO:0016020);;	--	--	--	--	Salt stress response/antifungal	Cysteine-rich receptor-like protein kinase 26 OS=Arabidopsis thaliana OX=3702 GN=CRK26 PE=2 SV=1	S	Function unknown	PREDICTED: cysteine-rich receptor-like protein kinase 29 [Fragaria vesca subsp. vesca]	biological process: metabolic process (GO:0008152);; biological process: cellular process (GO:0009987);; molecular function: catalytic activity (GO:0003824);; cellular component: membrane (GO:0016020)
RcHm_v2.0_Chr1g0355611.gene	--	0.338595	0.570255	0.645554	0	0	0	5.88094e-17	-3.74686	down	--	--	--	--	--	--	--	Leucine rich repeat N-terminal domain	Probable LRR receptor-like serine/threonine-protein kinase At3g47570 OS=Arabidopsis thaliana OX=3702 GN=At3g47570 PE=2 SV=1	S	Function unknown	PREDICTED: putative receptor-like protein kinase At3g47110 [Fragaria vesca subsp. vesca]	--
RcHm_v2.0_Chr1g0380791.gene	--	0.525356	0.665477	0.638337	0	0	0	7.19531e-17	-3.73059	down	--	--	--	--	--	--	--	--	--	--	--	PREDICTED: uncharacterized protein LOC101311418 [Fragaria vesca subsp. vesca]	--
RcHm_v2.0_Chr4g0406951.gene	--	0.936581	0.69165	0.837885	0	0	0	7.60449e-17	-3.7281	down	[M]	Cell wall/membrane/envelope biogenesis	Cellular Component: endoplasmic reticulum (GO:0005783);; Molecular Function: oxidoreductase activity, acting on the CH-OH group of donors, NAD or NADP as acceptor (GO:0016616);; Cellular Component: membrane part (GO:0044425);; Biological Process: single-organism metabolic process (GO:0044710);;	K23558|0|fve:101292864|K23558 plant 3beta-hydroxysteroid-4alpha-carboxylate 3-dehydrogenase [EC:1.1.1.418] | (RefSeq) 3beta-hydroxysteroid-dehydrogenase/decarboxylase isoform 2	Steroid biosynthesis (ko00100)	[IE]	Lipid transport and metabolism;; Amino acid transport and metabolism	3-beta hydroxysteroid dehydrogenase/isomerase family;; Reticulon;; NAD dependent epimerase/dehydratase family	3beta-hydroxysteroid-dehydrogenase/decarboxylase isoform 2 OS=Arabidopsis thaliana OX=3702 GN=3BETAHSD/D2 PE=2 SV=2	M	Cell wall/membrane/envelope biogenesis	PREDICTED: 3beta-hydroxysteroid-dehydrogenase/decarboxylase isoform 2 [Fragaria vesca subsp. vesca]	cellular component: cell (GO:0005623);; cellular component: organelle (GO:0043226);; cellular component: cell part (GO:0044464);; biological process: metabolic process (GO:0008152);; biological process: single-organism process (GO:0044699);; molecular function: catalytic activity (GO:0003824);; cellular component: membrane part (GO:0044425)
RcHm_v2.0_Chr3g0493731.gene	--	0.990164	1.37443	0.874283	0	0	0	1.07092e-16	-3.71627	down	--	--	Molecular Function: zinc ion binding (GO:0008270);;	--	--	[O]	Posttranslational modification, protein turnover, chaperones	--	E3 ubiquitin-protein ligase AIRP2 OS=Arabidopsis thaliana OX=3702 GN=AIRP2 PE=1 SV=1	S	Function unknown	PREDICTED: RING-H2 finger protein ATL47-like [Fragaria vesca subsp. vesca]	molecular function: binding (GO:0005488)
RcHm_v2.0_Chr1g0335031.gene	--	0.878135	1.03978	0.893086	0	0	0	1.11261e-16	-3.71165	down	[M]	Cell wall/membrane/envelope biogenesis	--	--	--	--	--	Protein tyrosine kinase;; Protein kinase domain;; Leucine rich repeat;; Leucine Rich Repeat	Probable LRR receptor-like serine/threonine-protein kinase At3g47570 OS=Arabidopsis thaliana OX=3702 GN=At3g47570 PE=2 SV=1	S	Function unknown	PREDICTED: putative receptor-like protein kinase At3g47110 [Fragaria vesca subsp. vesca]	--
RcHm_v2.0_Chr5g0013641.gene	--	2.34435	1.08596	1.81325	0	0	0	1.42657e-16	-3.71046	down	--	--	--	--	--	--	--	Eukaryotic translation initiation factor 3 subunit G	--	--	--	PREDICTED: uncharacterized protein LOC101308543 [Fragaria vesca subsp. vesca]	--
RcHm_v2.0_Chr1g0370281.gene	--	0.805	0.973831	0.631933	0	0.028661	0.039182	1.05361e-21	-3.7101	down	[K]	Transcription	--	--	--	--	--	Protein kinase domain;; Protein tyrosine kinase;; Leucine rich repeat;; Leucine Rich repeats (2 copies);; Leucine rich repeat N-terminal domain;; Leucine Rich Repeat	Probable LRR receptor-like serine/threonine-protein kinase At3g47570 OS=Arabidopsis thaliana OX=3702 GN=At3g47570 PE=2 SV=1	S	Function unknown	PREDICTED: putative receptor-like protein kinase At3g47110 [Fragaria vesca subsp. vesca]	--
Rosa_chinensis_newGene_1709	--	1.10291	0.971183	1.00409	0	0	0	1.38648e-16	-3.7018	down	--	--	--	--	--	[L]	Replication, recombination and repair	Domain of unknown function (DUF4413)	Putative AC transposase OS=Zea mays OX=4577 PE=2 SV=2	S	Function unknown	PREDICTED: zinc finger BED domain-containing protein RICESLEEPER 2-like [Fragaria vesca subsp. vesca]	--
Rosa_chinensis_newGene_2427	--	1.24007	2.36642	1.4932	0	0	0	1.87409e-16	-3.69576	down	--	--	--	--	--	--	--	--	--	S	Function unknown	PREDICTED: uncharacterized protein LOC101306123 isoform X2 [Fragaria vesca subsp. vesca]	--
RcHm_v2.0_Chr3g0471611.gene	--	0.427015	0.274433	0.42758	0	0	0	1.81876e-16	-3.69459	down	--	--	--	K11699|0|pmum:103320956|K11699 RNA-dependent RNA polymerase [EC:2.7.7.48] | (RefSeq) probable RNA-dependent RNA polymerase 1	--	[A]	RNA processing and modification	RNA dependent RNA polymerase	RNA-dependent RNA polymerase 1 OS=Arabidopsis thaliana OX=3702 GN=RDR1 PE=2 SV=1	K	Transcription	probable RNA-dependent RNA polymerase 1 [Prunus persica]	--
RcHm_v2.0_Chr5g0017141.gene	--	0.536911	0.701625	0.565517	0	0	0	2.37943e-16	-3.68072	down	[M]	Cell wall/membrane/envelope biogenesis	Molecular Function: nucleotide binding (GO:0000166);; Molecular Function: protein kinase activity (GO:0004672);; Cellular Component: membrane (GO:0016020);; Molecular Function: ion binding (GO:0043167);;	--	--	--	--	Protein kinase domain;; Protein tyrosine kinase;; Wall-associated receptor kinase galacturonan-binding;; Complement Clr-like EGF-like	Wall-associated receptor kinase 2 OS=Arabidopsis thaliana OX=3702 GN=WAK2 PE=1 SV=1	T	Signal transduction mechanisms	PREDICTED: LOW QUALITY PROTEIN: wall-associated receptor kinase 1-like [Fragaria vesca subsp. vesca]	molecular function: binding (GO:0005488);; biological process: metabolic process (GO:0008152);; biological process: cellular process (GO:0009987);; molecular function: catalytic activity (GO:0003824);; cellular component: membrane (GO:0016020)
RcHm_v2.0_Chr1g0343281.gene	--	4.50052	4.50696	4.49917	0.336783	0.346166	0.3678	5.40607e-67	-3.68035	down	--	--	--	--	--	--	--	FAR1 DNA-binding domain;; MULE transposase domain	Protein FAR1-RELATED SEQUENCE 5 OS=Arabidopsis thaliana OX=3702 GN=FRS5 PE=1 SV=1	S	Function unknown	PREDICTED: protein FAR1-RELATED SEQUENCE 5-like [Fragaria vesca subsp. vesca]	--
RcHm_v2.0_Chr3g0474491.gene	--	1.55895	1.75103	1.17101	0	0	0.053158	1.16106e-17	-3.68007	down	[Q]	Secondary metabolites biosynthesis, transport and catabolism	Molecular Function: oxidoreductase activity (GO:0016491);; Molecular Function: metal ion binding (GO:0046872);; Biological Process: oxidation-reduction process (GO:0055114);;	--	--	[QR]	Secondary metabolites biosynthesis, transport and catabolism;; General function prediction only	2OG-Fe(II) oxygenase superfamily;; non-haem dioxygenase in morphine synthesis N-terminal	1-aminocyclopropane-1-carboxylate oxidase homolog 1 OS=Arabidopsis thaliana OX=3702 GN=At1g06620 PE=2 SV=1	S	Function unknown	PREDICTED: 1-aminocyclopropane-1-carboxylate oxidase homolog 4-like [Fragaria vesca subsp. vesca]	molecular function: catalytic activity (GO:0003824);; molecular function: binding (GO:0005488);; biological process: metabolic process (GO:0008152);; biological process: single-organism process (GO:0044699)
RcHm_v2.0_Chr6g0268401.gene	--	1.47132	1.44163	1.4177	0	0	0	2.40576e-16	-3.67853	down	--	--	Biological Process: long-chain fatty acid metabolic process (GO:0001676);; Molecular Function: long-chain fatty acid-CoA ligase activity (GO:0004467);;	K01897|4.35803e-38|fve:101296826|K01897 long-chain acyl-CoA synthetase [EC:6.2.1.3] | (RefSeq) long chain acyl-CoA synthetase 2	Fatty acid biosynthesis (ko00061);; Fatty acid degradation (ko00071);; Fatty acid metabolism (ko01212);; Peroxisome (ko04146)	[I]	Lipid transport and metabolism	AMP-binding enzyme	Long chain acyl-CoA synthetase 2 OS=Arabidopsis thaliana OX=3702 GN=LACS2 PE=2 SV=1	I	Lipid transport and metabolism	PREDICTED: long chain acyl-CoA synthetase 2 [Fragaria vesca subsp. vesca]	biological process: metabolic process (GO:0008152);; biological process: cellular process (GO:0009987);; biological process: single-organism process (GO:0044699);; molecular function: catalytic activity (GO:0003824)
RcHm_v2.0_Chr6g0256441.gene	--	0.928887	1.65721	2.1264	0	0	0.056812	2.57409e-17	-3.67137	down	--	--	Cellular Component: cilium (GO:0005929);; Molecular Function: phosphatidylinositol binding (GO:0035091);; Biological Process: protein localization to cilium (GO:0061512);;	--	--	[R]	General function prediction only	--	Tubby-like F-box protein 3 OS=Arabidopsis thaliana OX=3702 GN=TULP3 PE=1 SV=1	S	Function unknown	PREDICTED: LOW QUALITY PROTEIN: tubby-like F-box protein 3 [Ricinus communis]	cellular component: cell (GO:0005623);; cellular component: organelle (GO:0043226);; cellular component: cell part (GO:0044464);; molecular function: binding (GO:0005488);; biological process: localization (GO:0051179)
RcHm_v2.0_Chr2g0170281.gene	--	0.952483	0.772481	0.992021	0	0	0	3.28036e-16	-3.66674	down	[E]	Amino acid transport and metabolism	Molecular Function: cysteine synthase activity (GO:0004124);; Cellular Component: mitochondrion (GO:0005739);; Biological Process: cysteine biosynthetic process from serine (GO:0006535);; Cellular Component: integral component of membrane (GO:0016021);; Molecular Function: transferase activity (GO:0016740);; Biological Process: cyanide metabolic process (GO:0019499);; Molecular Function: L-3-cyan…	K13034|2.26975e-19|fve:101292050|K13034 L-3-cyanoalanine synthase/ cysteine synthase [EC:2.5.1.47 4.4.1.9] | (RefSeq) L-3-cyanoalanine synthase 2, mitochondrial	Cysteine and methionine metabolism (ko00270);; Cyanoamino acid metabolism (ko00460);; Sulfur metabolism (ko00920);; Carbon metabolism (ko01200);; Biosynthesis of amino acids (ko01230)	[E]	Amino acid transport and metabolism	Pyridoxal-phosphate dependent enzyme	L-3-cyanoalanine synthase 2, mitochondrial OS=Malus domestica OX=3750 GN=CAS2 PE=1 SV=1	E	Amino acid transport and metabolism	hypothetical protein CRG98_047036 [Punica granatum]	molecular function: catalytic activity (GO:0003824);; cellular component: cell (GO:0005623);; cellular component: organelle (GO:0043226);; cellular component: cell part (GO:0044464);; biological process: metabolic process (GO:0008152);; biological process: cellular process (GO:0009987);; biological process: single-organism process (GO:0044699);; cellular component: membrane (GO:0016020);; cellula…
RcHm_v2.0_Chr5g0015191.gene	--	0.318063	0.489168	0.527445	0	0	0	4.20277e-16	-3.66083	down	[K]	Transcription	--	--	--	[R]	General function prediction only	Leucine rich repeat;; Leucine Rich repeats (2 copies);; Leucine Rich Repeat;; Leucine rich repeat N-terminal domain	Receptor-like protein EIX2 OS=Solanum lycopersicum OX=4081 GN=EIX2 PE=1 SV=2	S	Function unknown	PREDICTED: LRR receptor-like serine/threonine-protein kinase FLS2 [Fragaria vesca subsp. vesca]	--
RcHm_v2.0_Chr4g0421851.gene	--	2.13047	2.01336	1.12325	0	0.031581	0	1.22267e-16	-3.6528	down	--	--	--	--	--	--	--	F-box domain	F-box/FBD/LRR-repeat protein At1g13570 OS=Arabidopsis thaliana OX=3702 GN=At1g13570 PE=2 SV=1	S	Function unknown	PREDICTED: F-box/FBD/LRR-repeat protein At1g13570-like [Fragaria vesca subsp. vesca]	--
RcHm_v2.0_Chr5g0015041.gene	--	2.57334	2.28716	2.65713	0.101654	0.170614	0.170373	5.05138e-31	-3.63538	down	[E]	Amino acid transport and metabolism	Biological Process: cellular amino acid metabolic process (GO:0006520);; Molecular Function: carboxy-lyase activity (GO:0016831);; Molecular Function: pyridoxal phosphate binding (GO:0030170);;	K01593|0|fve:101305252|K01593 aromatic-L-amino-acid/L-tryptophan decarboxylase [EC:4.1.1.28 4.1.1.105] | (RefSeq) tyrosine decarboxylase 1-like	Tyrosine metabolism (ko00350);; Phenylalanine metabolism (ko00360);; Tryptophan metabolism (ko00380);; Isoquinoline alkaloid biosynthesis (ko00950);; Betalain biosynthesis (ko00965)	[E]	Amino acid transport and metabolism	Pyridoxal-dependent decarboxylase conserved domain	Tyrosine/DOPA decarboxylase 2 OS=Papaver somniferum OX=3469 GN=TYDC2 PE=2 SV=1	E	Amino acid transport and metabolism	PREDICTED: LOW QUALITY PROTEIN: tyrosine decarboxylase 1-like [Fragaria vesca subsp. vesca]	biological process: metabolic process (GO:0008152);; biological process: cellular process (GO:0009987);; biological process: single-organism process (GO:0044699);; molecular function: catalytic activity (GO:0003824);; molecular function: binding (GO:0005488)
Rosa_chinensis_newGene_4240	--	1.75487	2.67395	1.94925	0	0	0.097921	1.20894e-17	-3.62553	down	--	--	--	K02903|7.59801e-21|mdm:103425001|K02903 large subunit ribosomal protein L28e | (RefSeq) 60S ribosomal protein L28-1-like	Ribosome (ko03010)	[J]	Translation, ribosomal structure and biogenesis	--	60S ribosomal protein L28-1 OS=Arabidopsis thaliana OX=3702 GN=RPL28A PE=1 SV=1	J	Translation, ribosomal structure and biogenesis	PREDICTED: 60S ribosomal protein L28-1 [Malus domestica]	--
Rosa_chinensis_newGene_4357	--	2.03108	3.83935	2.48375	0	0.140832	0	1.58961e-17	-3.61551	down	--	--	--	--	--	--	--	--	--	--	--	--	--
RcHm_v2.0_Chr6g0289001.gene	--	4.99792	3.99348	4.46965	0.392556	0.254993	0.381707	2.88791e-51	-3.61045	down	[QV]	Secondary metabolites biosynthesis, transport and catabolism;; Defense mechanisms	Molecular Function: monooxygenase activity (GO:0004497);; Molecular Function: iron ion binding (GO:0005506);; Molecular Function: oxidoreductase activity, acting on paired donors, with incorporation or reduction of molecular oxygen (GO:0016705);; Molecular Function: heme binding (GO:0020037);; Biological Process: oxidation-reduction process (GO:0055114);;	K20769|0|fve:101302507|K20769 fatty acid omega-hydroxylase [EC:1.14.-.-] | (RefSeq) cytochrome P450 94A1-like	Cutin, suberine and wax biosynthesis (ko00073)	[QI]	Secondary metabolites biosynthesis, transport and catabolism;; Lipid transport and metabolism	Cytochrome P450	Cytochrome P450 94A1 OS=Vicia sativa OX=3908 GN=CYP94A1 PE=2 SV=2	Q	Secondary metabolites biosynthesis, transport and catabolism	PREDICTED: cytochrome P450 94A1-like [Fragaria vesca subsp. vesca]	biological process: metabolic process (GO:0008152);; biological process: single-organism process (GO:0044699);; molecular function: catalytic activity (GO:0003824);; molecular function: binding (GO:0005488)
Rosa_chinensis_newGene_441	--	1.53302	1.38064	0.931816	0	0	0	1.32069e-15	-3.60892	down	--	--	--	--	--	--	--	--	--	--	--	--	--
Rosa_chinensis_newGene_7448	--	2.63617	2.03082	2.3803	0	0	0.04091	3.02915e-16	-3.60861	down	--	--	Biological Process: defense response (GO:0006952);; Biological Process: signal transduction (GO:0007165);; Molecular Function: ADP binding (GO:0043531);;	--	--	--	--	--	--	--	--	TIR-NBS-LRR resistance protein muRdr1A [Rosa multiflora]	biological process: response to stimulus (GO:0050896);; biological process: cellular process (GO:0009987);; biological process: biological regulation (GO:0065007);; molecular function: binding (GO:0005488)
Rosa_chinensis_newGene_1550	--	1.22303	1.51049	1.65121	0	0	0	1.29267e-15	-3.60687	down	--	--	--	--	--	--	--	--	--	--	--	--	--
RcHm_v2.0_Chr1g0378061.gene	--	0.694508	0.972934	0.611268	0	0	0	1.68885e-15	-3.59811	down	--	--	Cellular Component: ribosome (GO:0005840);;	K17428|1.27692e-17|fve:101296382|K17428 large subunit ribosomal protein L47 | (RefSeq) 39S ribosomal protein L47, mitochondrial	--	[J]	Translation, ribosomal structure and biogenesis	--	--	J	Translation, ribosomal structure and biogenesis	PREDICTED: 39S ribosomal protein L47, mitochondrial [Fragaria vesca subsp. vesca]	cellular component: cell (GO:0005623);; cellular component: macromolecular complex (GO:0032991);; cellular component: organelle (GO:0043226);; cellular component: cell part (GO:0044464)
RcHm_v2.0_Chr4g0431701.gene	--	0.838875	0.941978	0.863545	0	0	0	1.57673e-15	-3.59759	down	--	--	Cellular Component: nucleus (GO:0005634);; Cellular Component: cytoplasm (GO:0005737);; Molecular Function: ligase activity (GO:0016874);;	--	--	[S]	Function unknown	Armadillo/beta-catenin-like repeat	--	S	Function unknown	PREDICTED: U-box domain-containing protein 7 [Fragaria vesca subsp. vesca]	cellular component: cell (GO:0005623);; cellular component: organelle (GO:0043226);; cellular component: cell part (GO:0044464);; molecular function: catalytic activity (GO:0003824)
Rosa_chinensis_newGene_4686	--	3.1616	2.61357	3.46571	0	0	0	2.0946e-15	-3.58613	down	--	--	--	--	--	--	--	--	--	--	--	--	--
RcHm_v2.0_Chr4g0430451.gene	--	1.25454	1.05782	1.14396	0	0.03039	0.035211	4.84121e-18	-3.58585	down	--	--	--	--	--	--	--	--	--	--	--	--	--
RcHm_v2.0_Chr4g0428601.gene	--	1.41932	1.28986	1.32805	0	0	0	2.14466e-15	-3.58368	down	--	--	--	--	--	--	--	Myb/SANT-like DNA-binding domain	L10-interacting MYB domain-containing protein OS=Arabidopsis thaliana OX=3702 GN=LIMYB PE=1 SV=1	S	Function unknown	L10-interacting MYB domain-containing protein-like [Prunus persica]	--
RcHm_v2.0_Chr5g0036521.gene	--	0.971213	0.864582	1.00506	0	0	0	2.29096e-15	-3.58104	down	[G]	Carbohydrate transport and metabolism	Cellular Component: vacuolar membrane (GO:0005774);; Cellular Component: endoplasmic reticulum (GO:0005783);; Cellular Component: Golgi apparatus (GO:0005794);; Biological Process: pentose-phosphate shunt (GO:0006098);; Molecular Function: xylose isomerase activity (GO:0009045);; Cellular Component: integral component of membrane (GO:0016021);; Biological Process: D-xylose metabolic process (GO:0…	K01805|3.21875e-52|fve:101300901|K01805 xylose isomerase [EC:5.3.1.5] | (RefSeq) xylose isomerase	Pentose and glucuronate interconversions (ko00040);; Fructose and mannose metabolism (ko00051)	--	--	--	Xylose isomerase OS=Hordeum vulgare OX=4513 GN=XYLA PE=1 SV=1	G	Carbohydrate transport and metabolism	PREDICTED: xylose isomerase [Fragaria vesca subsp. vesca]	cellular component: cell (GO:0005623);; cellular component: membrane (GO:0016020);; cellular component: organelle (GO:0043226);; cellular component: organelle part (GO:0044422);; cellular component: cell part (GO:0044464);; biological process: metabolic process (GO:0008152);; biological process: cellular process (GO:0009987);; biological process: single-organism process (GO:0044699);; molecular f…
RcHm_v2.0_Chr7g0241511.gene	--	2.52305	2.49077	2.43917	0.169438	0.188279	0.251415	3.83793e-54	-3.57881	down	[K]	Transcription	Biological Process: DNA-templated transcription, initiation (GO:0006352);; Biological Process: regulation of transcription, DNA-templated (GO:0006355);; Molecular Function: zinc ion binding (GO:0008270);; Molecular Function: TBP-class protein binding (GO:0017025);;	K03124|1.31533e-52|cit:102629446|K03124 transcription initiation factor TFIIB | (RefSeq) transcription initiation factor IIB-2	Basal transcription factors (ko03022)	[K]	Transcription	Transcription factor TFIIB repeat	Transcription initiation factor IIB-2 OS=Arabidopsis thaliana OX=3702 GN=TFIIB2 PE=2 SV=1	K	Transcription	PREDICTED: transcription initiation factor IIB [Gossypium hirsutum]	biological process: metabolic process (GO:0008152);; biological process: cellular process (GO:0009987);; biological process: biological regulation (GO:0065007);; molecular function: binding (GO:0005488)
RcHm_v2.0_Chr1g0356461.gene	--	1.3067	1.78388	2.06616	0	0	0	3.23064e-15	-3.56916	down	--	--	--	--	--	--	--	BURP domain	BURP domain protein RD22 OS=Arabidopsis thaliana OX=3702 GN=RD22 PE=2 SV=1	S	Function unknown	PREDICTED: dehydration-responsive protein RD22-like [Fragaria vesca subsp. vesca]	--
RcHm_v2.0_Chr5g0049731.gene	--	3.19545	4.39004	6.45538	0	0	0	3.62388e-15	-3.5688	down	--	--	--	--	--	--	--	--	--	S	Function unknown	PREDICTED: uncharacterized protein At5g05190 [Fragaria vesca subsp. vesca]	--
RcHm_v2.0_Chr3g0465871.gene	--	0.858999	0.521801	0.657382	0	0	0	3.23143e-15	-3.56856	down	--	--	Molecular Function: zinc ion binding (GO:0008270);;	--	--	[R]	General function prediction only	--	--	S	Function unknown	zinc finger protein ZPR1 homolog [Prunus avium]	molecular function: binding (GO:0005488)
RcHm_v2.0_Chr5g0043771.gene	--	1.27856	0.952186	0.818819	0	0	0	3.53065e-15	-3.56371	down	--	--	--	--	--	--	--	Protein of unknown function (DUF1668)	--	--	--	PREDICTED: uncharacterized protein LOC101302789 [Fragaria vesca subsp. vesca]	--
RcHm_v2.0_Chr5g0067781.gene	--	0.759728	0.797964	0.944857	0	0	0	3.58445e-15	-3.56186	down	--	--	Cellular Component: plastid (GO:0009536);; Cellular Component: photosynthetic membrane (GO:0034357);; Biological Process: cellular metabolic process (GO:0044237);; Cellular Component: membrane part (GO:0044425);;	K08912|4.99239e-44|sind:105175685|K08912 light-harvesting complex II chlorophyll a/b binding protein 1 | (RefSeq) chlorophyll a-b binding protein 21, chloroplastic-like	Photosynthesis - antenna proteins (ko00196)	--	--	Chlorophyll A-B binding protein	Chlorophyll a-b binding protein 22R, chloroplastic OS=Petunia sp. OX=4104 GN=CAB22R PE=3 SV=1	J	Translation, ribosomal structure and biogenesis	Chlorophyll a-b binding protein 3C, chloroplastic [Capsicum chinense]	cellular component: cell (GO:0005623);; cellular component: organelle (GO:0043226);; cellular component: cell part (GO:0044464);; cellular component: membrane (GO:0016020);; biological process: metabolic process (GO:0008152);; biological process: cellular process (GO:0009987);; cellular component: membrane part (GO:0044425)
RcHm_v2.0_Chr1g0340851.gene	--	1.40607	1.06336	1.08153	0	0	0	3.85336e-15	-3.55866	down	--	--	Cellular Component: nucleus (GO:0005634);; Cellular Component: cytosol (GO:0005829);;	--	--	--	--	--	--	S	Function unknown	GBF-interacting protein 1-like isoform X1 [Prunus avium]	cellular component: cell (GO:0005623);; cellular component: organelle (GO:0043226);; cellular component: cell part (GO:0044464)
RcHm_v2.0_Chr5g0017481.gene	--	1.92763	2.88971	2.75412	0.174093	0	0	2.06011e-17	-3.55047	down	[I]	Lipid transport and metabolism	Biological Process: very long-chain fatty acid metabolic process (GO:0000038);; Molecular Function: iron ion binding (GO:0005506);; Biological Process: fatty acid biosynthetic process (GO:0006633);; Cellular Component: integral component of membrane (GO:0016021);; Molecular Function: oxidoreductase activity (GO:0016491);; Biological Process: oxidation-reduction process (GO:0055114);;	K19706|4.07662e-143|fve:101298293|K19706 dihydroceramide fatty acyl 2-hydroxylase [EC:1.14.18.7] | (RefSeq) fatty acid 2-hydroxylase 1-like	--	[I]	Lipid transport and metabolism	Fatty acid hydroxylase superfamily	Dihydroceramide fatty acyl 2-hydroxylase FAH2 OS=Arabidopsis thaliana OX=3702 GN=FAH2 PE=1 SV=1	I	Lipid transport and metabolism	PREDICTED: fatty acid 2-hydroxylase 1-like [Fragaria vesca subsp. vesca]	biological process: metabolic process (GO:0008152);; biological process: cellular process (GO:0009987);; biological process: single-organism process (GO:0044699);; molecular function: binding (GO:0005488);; cellular component: membrane (GO:0016020);; cellular component: membrane part (GO:0044425);; molecular function: catalytic activity (GO:0003824)
RcHm_v2.0_Chr4g0430151.gene	--	0.479669	0.4918	0.376115	0	0	0	4.79475e-15	-3.54857	down	--	--	Cellular Component: integral component of membrane (GO:0016021);;	--	--	[S]	Function unknown	--	Protein SABRE OS=Arabidopsis thaliana OX=3702 GN=SAB PE=1 SV=1	S	Function unknown	PREDICTED: protein SABRE isoform X1 [Malus domestica]	cellular component: membrane (GO:0016020);; cellular component: membrane part (GO:0044425)
RcHm_v2.0_Chr6g0292791.gene	--	1.41019	0.977955	1.01605	0	0	0	6.16352e-15	-3.53805	down	--	--	Cellular Component: endoplasmic reticulum membrane (GO:0005789);; Cellular Component: plasma membrane (GO:0005886);;	--	--	[U]	Intracellular trafficking, secretion, and vesicular transport	--	Vesicle-associated protein 4-2 OS=Arabidopsis thaliana OX=3702 GN=PVA42 PE=1 SV=1	U	Intracellular trafficking, secretion, and vesicular transport	PREDICTED: vesicle-associated protein 4-1-like [Fragaria vesca subsp. vesca]	cellular component: cell (GO:0005623);; cellular component: membrane (GO:0016020);; cellular component: organelle (GO:0043226);; cellular component: organelle part (GO:0044422);; cellular component: membrane part (GO:0044425);; cellular component: cell part (GO:0044464)
Rosa_chinensis_newGene_1167	--	2.87091	2.58943	3.86707	0	0	0	7.45341e-15	-3.53052	down	--	--	Molecular Function: hydrolase activity, acting on acid anhydrides (GO:0016817);;	K17675|3.92234e-15|fve:101315328|K17675 ATP-dependent RNA helicase SUPV3L1/SUV3 [EC:3.6.4.13] | (RefSeq) ATP-dependent RNA helicase SUV3, mitochondrial	--	--	--	--	DExH-box ATP-dependent RNA helicase DExH16, mitochondrial OS=Arabidopsis thaliana OX=3702 GN=SUV3 PE=1 SV=1	L	Replication, recombination and repair	PREDICTED: ATP-dependent RNA helicase SUV3, mitochondrial isoform X1 [Fragaria vesca subsp. vesca]	molecular function: catalytic activity (GO:0003824)
Rosa_chinensis_newGene_4612	--	1.94728	2.97233	1.86612	0	0	0	8.88269e-15	-3.52374	down	--	--	Molecular Function: nucleotide binding (GO:0000166);; Biological Process: proton transport (GO:0015992);; Molecular Function: hydrolase activity, acting on acid anhydrides, catalyzing transmembrane movement of substances (GO:0016820);; Cellular Component: proton-transporting two-sector ATPase complex, catalytic domain (GO:0033178);;	K02145|2.45137e-12|nnu:104611712|K02145 V-type H+-transporting ATPase subunit A [EC:7.1.2.2] | (RefSeq) V-type proton ATPase catalytic subunit A	Oxidative phosphorylation (ko00190);; Phagosome (ko04145)	[C]	Energy production and conversion	--	V-type proton ATPase catalytic subunit A OS=Beta vulgaris OX=161934 PE=2 SV=1	C	Energy production and conversion	vacuolar ATP synthase catalytic subunit [Ornithogalum saundersiae]	molecular function: binding (GO:0005488);; biological process: single-organism process (GO:0044699);; biological process: localization (GO:0051179);; molecular function: catalytic activity (GO:0003824);; molecular function: transporter activity (GO:0005215);; cellular component: membrane (GO:0016020);; cellular component: macromolecular complex (GO:0032991);; cellular component: membrane part (GO…
RcHm_v2.0_Chr2g0110521.gene	--	0.624275	1.08504	0.807881	0	0	0	9.30023e-15	-3.5219	down	--	--	--	--	--	--	--	--	Fruit protein pKIWI502 OS=Actinidia deliciosa OX=3627 GN=pKIWI502 PE=2 SV=1	C	Energy production and conversion	PREDICTED: fruit protein pKIWI502 [Fragaria vesca subsp. vesca]	--
RcHm_v2.0_Chr6g0260641.gene	--	1.3189	1.18589	1.36057	0	0.095305	0	3.74211e-17	-3.51673	down	--	--	--	--	--	--	--	--	--	--	--	--	--
RcHm_v2.0_Chr6g0304291.gene	--	5.48221	5.13515	5.32916	0.330879	0.49208	0.379099	1.73038e-36	-3.51567	down	--	--	--	--	--	--	--	--	--	S	Function unknown	PREDICTED: uncharacterized protein LOC101312597 [Fragaria vesca subsp. vesca]	--
RcHm_v2.0_Chr6g0282061.gene	--	0.552396	0.691819	0.663884	0.050917	0.058137	0	6.91674e-23	-3.51493	down	--	--	--	--	--	--	--	--	--	--	--	disease resistance protein At4g27190-like [Prunus avium]	--
RcHm_v2.0_Chr4g0427511.gene	--	0.96155	0.917738	0.777072	0	0.041206	0.048776	3.19441e-18	-3.49526	down	[GI]	Carbohydrate transport and metabolism;; Lipid transport and metabolism	Cellular Component: membrane (GO:0016020);; Molecular Function: pectinesterase activity (GO:0030599);; Molecular Function: pectinesterase inhibitor activity (GO:0046910);; Cellular Component: cell periphery (GO:0071944);;	--	--	--	--	Pectinesterase;; Plant invertase/pectin methylesterase inhibitor	Putative pectinesterase/pectinesterase inhibitor 28 OS=Arabidopsis thaliana OX=3702 GN=PME28 PE=2 SV=1	G	Carbohydrate transport and metabolism	pectinesterase-like [Prunus avium]	cellular component: membrane (GO:0016020);; molecular function: catalytic activity (GO:0003824);; biological process: biological regulation (GO:0065007);; molecular function: molecular function regulator (GO:0098772);; cellular component: cell (GO:0005623);; cellular component: cell part (GO:0044464)
RcHm_v2.0_Chr1g0330531.gene	--	5.04646	2.72358	2.91202	0	0	0.091403	1.85406e-15	-3.48817	down	--	--	--	--	--	--	--	--	--	--	--	--	--
Rosa_chinensis_newGene_3475	--	1.38088	1.57052	1.21909	0	0	0	1.97772e-14	-3.48288	down	--	--	--	--	--	--	--	--	--	--	--	--	--
RcHm_v2.0_Chr5g0000911.gene	--	0.892005	1.05836	0.987984	0	0	0	2.08725e-14	-3.4807	down	--	--	--	--	--	[J]	Translation, ribosomal structure and biogenesis	Pumilio-family RNA binding repeat	Pumilio homolog 12 OS=Arabidopsis thaliana OX=3702 GN=APUM12 PE=2 SV=2	J	Translation, ribosomal structure and biogenesis	PREDICTED: pumilio homolog 18 isoform X1 [Fragaria vesca subsp. vesca]	--
Rosa_chinensis_newGene_7405	--	7.15967	7.20854	6.55234	0.261867	0.238832	0.165494	1.80691e-19	-3.47895	down	--	--	--	--	--	--	--	--	--	--	--	PREDICTED: uncharacterized protein LOC105353095 [Fragaria vesca subsp. vesca]	--
Rosa_chinensis_newGene_5943	--	8.73561	9.04666	9.92497	0.878876	0.819455	0.725289	4.89696e-56	-3.47609	down	--	--	--	--	--	--	--	--	--	--	--	hypothetical protein CRG98_047044, partial [Punica granatum]	--
Rosa_chinensis_newGene_2508	--	1.11911	1.48685	1.13192	0	0	0	2.45967e-14	-3.47396	down	--	--	--	--	--	--	--	--	Mitogen-activated protein kinase kinase kinase 5 OS=Arabidopsis thaliana OX=3702 GN=MAPKKK5 PE=1 SV=1	--	--	PREDICTED: uncharacterized protein LOC101314811 isoform X2 [Fragaria vesca subsp. vesca]	--
RcHm_v2.0_Chr4g0432101.gene	--	0.682563	0.718395	0.611358	0	0	0	2.66022e-14	-3.46901	down	--	--	--	K20043|1.5221e-09|fve:101294422|K20043 clathrin coat assembly protein AP180 | (RefSeq) putative clathrin assembly protein At5g35200	--	--	--	--	--	--	--	PREDICTED: putative clathrin assembly protein At5g35200 isoform X1 [Fragaria vesca subsp. vesca]	--
RcHm_v2.0_Chr4g0414541.gene	--	0.837348	0.945756	0.851004	0	0	0	2.67787e-14	-3.46877	down	[G]	Carbohydrate transport and metabolism	Molecular Function: magnesium ion binding (GO:0000287);; Molecular Function: pyruvate kinase activity (GO:0004743);; Biological Process: glycolytic process (GO:0006096);; Molecular Function: kinase activity (GO:0016301);; Molecular Function: potassium ion binding (GO:0030955);;	K00873|2.38166e-18|fve:101310779|K00873 pyruvate kinase [EC:2.7.1.40] | (RefSeq) pyruvate kinase isozyme A, chloroplastic-like	Glycolysis / Gluconeogenesis (ko00010);; Purine metabolism (ko00230);; Pyruvate metabolism (ko00620);; Carbon metabolism (ko01200);; Biosynthesis of amino acids (ko01230)	[G]	Carbohydrate transport and metabolism	ADP-ribosylation factor family	Pyruvate kinase isozyme A, chloroplastic OS=Ricinus communis OX=3988 PE=1 SV=1	G	Carbohydrate transport and metabolism	PREDICTED: pyruvate kinase isozyme A, chloroplastic-like isoform X2 [Fragaria vesca subsp. vesca]	molecular function: binding (GO:0005488);; molecular function: catalytic activity (GO:0003824);; biological process: metabolic process (GO:0008152);; biological process: cellular process (GO:0009987);; biological process: single-organism process (GO:0044699)
RcHm_v2.0_Chr5g0079601.gene	--	0.585498	0.752404	0.808202	0	0	0	2.952e-14	-3.46617	down	--	--	--	--	--	--	--	--	Protein WUSCHEL OS=Antirrhinum majus OX=4151 GN=WUS PE=2 SV=1	K	Transcription	PREDICTED: protein WUSCHEL [Fragaria vesca subsp. vesca]	--
RcHm_v2.0_Chr5g0017101.gene	--	2.32651	3.58335	2.54652	0	0	0	3.21417e-14	-3.46261	down	[T]	Signal transduction mechanisms	Molecular Function: protein serine/threonine kinase activity (GO:0004674);; Molecular Function: ATP binding (GO:0005524);; Biological Process: protein phosphorylation (GO:0006468);;	--	--	--	--	Protein kinase domain;; Protein tyrosine kinase	Wall-associated receptor kinase 1 OS=Arabidopsis thaliana OX=3702 GN=WAK1 PE=1 SV=2	T	Signal transduction mechanisms	PREDICTED: putative wall-associated receptor kinase-like 16 [Fragaria vesca subsp. vesca]	biological process: metabolic process (GO:0008152);; biological process: cellular process (GO:0009987);; molecular function: catalytic activity (GO:0003824);; molecular function: binding (GO:0005488)
Rosa_chinensis_newGene_2656	--	2.16965	2.27574	1.4569	0	0	0	4.28745e-14	-3.44877	down	--	--	Molecular Function: transferase activity (GO:0016740);;	--	--	[L]	Replication, recombination and repair	--	--	S	Function unknown	LOW QUALITY PROTEIN: uncharacterized protein LOC111285152 [Durio zibethinus]	molecular function: catalytic activity (GO:0003824)
Rosa_chinensis_newGene_44	--	2.59927	3.71012	2.16562	0.118893	0.087643	0.184583	8.55388e-25	-3.4457	down	--	--	Molecular Function: DNA binding (GO:0003677);; Molecular Function: NAD+ ADP-ribosyltransferase activity (GO:0003950);; Cellular Component: nucleus (GO:0005634);; Biological Process: protein ADP-ribosylation (GO:0006471);; Molecular Function: zinc ion binding (GO:0008270);; Molecular Function: NAD binding (GO:0051287);;	K24070|1.16236e-45|fve:101303864|K24070 poly [ADP-ribose] polymerase 1 [EC:2.4.2.30] | (RefSeq) poly [ADP-ribose] polymerase 1	Base excision repair (ko03410)	[KLO]	Transcription;; Replication, recombination and repair;; Posttranslational modification, protein turnover, chaperones	--	Poly [ADP-ribose] polymerase 1 OS=Arabidopsis thaliana OX=3702 GN=PARP1 PE=1 SV=2	S	Function unknown	PREDICTED: poly [ADP-ribose] polymerase 1 [Fragaria vesca subsp. vesca]	molecular function: binding (GO:0005488);; molecular function: catalytic activity (GO:0003824);; cellular component: cell (GO:0005623);; cellular component: organelle (GO:0043226);; cellular component: cell part (GO:0044464);; biological process: metabolic process (GO:0008152);; biological process: cellular process (GO:0009987);; biological process: single-organism process (GO:0044699)
RcHm_v2.0_Chr7g0242291.gene	--	3.37562	2.12215	2.222	0.04142	0.015675	0.057889	1.12306e-15	-3.4428	down	[IQR]	Lipid transport and metabolism;; Secondary metabolites biosynthesis, transport and catabolism;; General function prediction only	Molecular Function: oxidoreductase activity (GO:0016491);; Biological Process: oxidation-reduction process (GO:0055114);;	--	--	[R]	General function prediction only	Enoyl-(Acyl carrier protein) reductase;; short chain dehydrogenase;; KR domain	(-)-isopiperitenol/(-)-carveol dehydrogenase, mitochondrial OS=Mentha piperita OX=34256 PE=1 SV=1	S	Function unknown	PREDICTED: (-)-isopiperitenol/(-)-carveol dehydrogenase, mitochondrial-like [Fragaria vesca subsp. vesca]	molecular function: catalytic activity (GO:0003824);; biological process: metabolic process (GO:0008152);; biological process: single-organism process (GO:0044699)
RcHm_v2.0_Chr6g0265181.gene	--	1.32079	0.860638	1.09267	0	0	0	5.70191e-14	-3.43451	down	[V]	Defense mechanisms	Molecular Function: hydrolase activity (GO:0016787);;	--	--	[L]	Replication, recombination and repair	NUDIX domain	Nudix hydrolase 14, chloroplastic OS=Arabidopsis thaliana OX=3702 GN=NUDT14 PE=1 SV=2	L	Replication, recombination and repair	nudix hydrolase 14, chloroplastic [Prunus avium]	molecular function: catalytic activity (GO:0003824)
RcHm_v2.0_Chr2g0092041.gene	--	7.33149	7.23921	8.35711	0.910216	0.378186	0.882296	1.43516e-61	-3.43308	down	[GI]	Carbohydrate transport and metabolism;; Lipid transport and metabolism	Cellular Component: cell wall (GO:0005618);; Cellular Component: cytoplasm (GO:0005737);; Molecular Function: pectinesterase activity (GO:0030599);; Biological Process: cell wall modification (GO:0042545);; Molecular Function: aspartyl esterase activity (GO:0045330);; Biological Process: pectin catabolic process (GO:0045490);;	K01051|0|fve:101298537|K01051 pectinesterase [EC:3.1.1.11] | (RefSeq) probable pectinesterase 53	Pentose and glucuronate interconversions (ko00040)	--	--	Pectinesterase	Probable pectinesterase 53 OS=Arabidopsis thaliana OX=3702 GN=PME53 PE=2 SV=1	G	Carbohydrate transport and metabolism	PREDICTED: probable pectinesterase 53 [Fragaria vesca subsp. vesca]	cellular component: cell (GO:0005623);; cellular component: cell part (GO:0044464);; molecular function: catalytic activity (GO:0003824);; biological process: cellular process (GO:0009987);; biological process: cellular component organization or biogenesis (GO:0071840);; biological process: metabolic process (GO:0008152)
RcHm_v2.0_Chr2g0137361.gene	--	0.580685	0.568476	0.495278	0	0	0	6.9281e-14	-3.4234	down	[C]	Energy production and conversion	Cellular Component: vacuolar membrane (GO:0005774);; Cellular Component: endoplasmic reticulum (GO:0005783);; Cellular Component: Golgi apparatus (GO:0005794);; Cellular Component: plasma membrane (GO:0005886);; Biological Process: tricarboxylic acid cycle (GO:0006099);; Cellular Component: integral component of membrane (GO:0016021);; Molecular Function: carbon-nitrogen ligase activity, with glu…	--	--	[C]	Energy production and conversion	--	Citrate synthase, glyoxysomal OS=Cucurbita maxima OX=3661 PE=1 SV=1	C	Energy production and conversion	PREDICTED: fatty acid amide hydrolase [Fragaria vesca subsp. vesca]	cellular component: cell (GO:0005623);; cellular component: membrane (GO:0016020);; cellular component: organelle (GO:0043226);; cellular component: organelle part (GO:0044422);; cellular component: cell part (GO:0044464);; biological process: metabolic process (GO:0008152);; biological process: cellular process (GO:0009987);; biological process: single-organism process (GO:0044699);; cellular co…
Rosa_chinensis_newGene_4642	--	0.869168	0.909159	0.951086	0	0	0	7.1629e-14	-3.42199	down	--	--	--	--	--	--	--	--	--	--	--	--	--
RcHm_v2.0_Chr2g0118241.gene	--	0.337034	0.57339	0.383944	0	0	0	8.13761e-14	-3.4197	down	--	--	--	--	--	[QI]	Secondary metabolites biosynthesis, transport and catabolism;; Lipid transport and metabolism	Cytochrome P450	Cytochrome P450 704C1 OS=Pinus taeda OX=3352 GN=CYP704C1 PE=2 SV=1	Q	Secondary metabolites biosynthesis, transport and catabolism	PREDICTED: cytochrome P450 704C1-like [Fragaria vesca subsp. vesca]	--
RcHm_v2.0_Chr2g0098601.gene	--	259.071	251.863	233.693	26.7865	26.904	28.827	0	-3.41593	down	--	--	Molecular Function: aspartic-type endopeptidase activity (GO:0004190);; Biological Process: proteolysis (GO:0006508);;	--	--	[O]	Posttranslational modification, protein turnover, chaperones	Xylanase inhibitor N-terminal;; Eukaryotic aspartyl protease;; Xylanase inhibitor C-terminal	Aspartyl protease family protein 1 OS=Arabidopsis thaliana OX=3702 GN=APF1 PE=1 SV=1	O	Posttranslational modification, protein turnover, chaperones	PREDICTED: aspartic proteinase-like protein 1 [Fragaria vesca subsp. vesca]	biological process: metabolic process (GO:0008152);; molecular function: catalytic activity (GO:0003824)
RcHm_v2.0_Chr3g0459971.gene	--	0.467099	0.313865	0.425138	0	0	0	1.09032e-13	-3.40343	down	--	--	--	--	--	--	--	--	--	--	--	--	--
RcHm_v2.0_Chr3g0495041.gene	--	1.94222	1.96397	1.88166	0	0	0	1.79197e-13	-3.37726	down	--	--	Molecular Function: ATP binding (GO:0005524);; Cellular Component: nucleus (GO:0005634);; Molecular Function: zinc ion binding (GO:0008270);;	K11643|5.25193e-81|pmum:103320753|K11643 chromodomain-helicase-DNA-binding protein 4 [EC:3.6.4.12] | (RefSeq) CHD3-type chromatin-remodeling factor PICKLE	--	[R]	General function prediction only	Domain of Unknown Function (DUF1087)	CHD3-type chromatin-remodeling factor PICKLE OS=Arabidopsis thaliana OX=3702 GN=PKL PE=1 SV=1	L	Replication, recombination and repair	PREDICTED: CHD3-type chromatin-remodeling factor PICKLE [Prunus mume]	molecular function: binding (GO:0005488);; cellular component: cell (GO:0005623);; cellular component: organelle (GO:0043226);; cellular component: cell part (GO:0044464)
RcHm_v2.0_Chr2g0115561.gene	--	0.965509	1.16892	0.935172	0	0	0	2.04018e-13	-3.37159	down	--	--	--	--	--	[O]	Posttranslational modification, protein turnover, chaperones	Ring finger domain;; Zinc finger, C3HC4 type (RING finger);; RING-like zinc finger;; RING-type zinc-finger;; Zinc finger, C3HC4 type (RING finger)	E3 ubiquitin-protein ligase RING1 OS=Gossypium hirsutum OX=3635 GN=RING1 PE=1 SV=1	O	Posttranslational modification, protein turnover, chaperones	PREDICTED: RING finger protein 44-like [Malus domestica]	--
RcHm_v2.0_Chr3g0492521.gene	--	1.16953	0.693258	0.837347	0	0	0.04987	2.73778e-14	-3.36599	down	[G]	Carbohydrate transport and metabolism	Cellular Component: endoplasmic reticulum (GO:0005783);; Biological Process: biosynthetic process (GO:0009058);; Cellular Component: integral component of membrane (GO:0016021);; Molecular Function: hydrolase activity, acting on ester bonds (GO:0016788);; Molecular Function: strictosidine synthase activity (GO:0016844);;	--	--	[R]	General function prediction only	Strictosidine synthase;; SMP-30/Gluconolaconase/LRE-like region	Protein STRICTOSIDINE SYNTHASE-LIKE 5 OS=Arabidopsis thaliana OX=3702 GN=SSL5 PE=2 SV=1	G	Carbohydrate transport and metabolism	PREDICTED: protein STRICTOSIDINE SYNTHASE-LIKE 5-like [Fragaria vesca subsp. vesca]	cellular component: cell (GO:0005623);; cellular component: organelle (GO:0043226);; cellular component: cell part (GO:0044464);; biological process: metabolic process (GO:0008152);; cellular component: membrane (GO:0016020);; cellular component: membrane part (GO:0044425);; molecular function: catalytic activity (GO:0003824)
Rosa_chinensis_newGene_8319	--	0.862811	0.865811	0.638556	0	0	0	3.07128e-13	-3.35146	down	--	--	--	--	--	[L]	Replication, recombination and repair	DDE superfamily endonuclease;; Transposase DDE domain;; Plant transposon protein	Protein ALP1-like OS=Arabidopsis thaliana OX=3702 GN=At3g55350 PE=2 SV=1	S	Function unknown	uncharacterized protein LOC109949131 [Prunus persica]	--
RcHm_v2.0_Chr4g0434391.gene	--	1.83203	1.40748	1.70151	0.06934	0	0	3.78904e-14	-3.34403	down	--	--	Cellular Component: nucleus (GO:0005634);; Biological Process: regulation of transcription, DNA-templated (GO:0006355);; Biological Process: auxin-activated signaling pathway (GO:0009734);;	--	--	--	--	AUX/IAA family	Auxin-responsive protein IAA32 OS=Arabidopsis thaliana OX=3702 GN=IAA32 PE=1 SV=2	K	Transcription	auxin-responsive protein IAA32 [Prunus avium]	cellular component: cell (GO:0005623);; cellular component: organelle (GO:0043226);; cellular component: cell part (GO:0044464);; biological process: biological regulation (GO:0065007);; biological process: cellular process (GO:0009987);; biological process: signaling (GO:0023052);; biological process: single-organism process (GO:0044699);; biological process: response to stimulus (GO:0050896)
RcHm_v2.0_Chr4g0417531.gene	--	2.31421	2.4907	2.22212	0.28917	0.27673	0.200785	3.40866e-91	-3.32232	down	[R]	General function prediction only	--	--	--	[T]	Signal transduction mechanisms	NB-ARC domain;; Leucine Rich repeats (2 copies);; Leucine rich repeat;; AAA domain;; Leucine rich repeats (6 copies);; NACHT domain	Putative disease resistance protein RGA3 OS=Solanum bulbocastanum OX=147425 GN=RGA3 PE=2 SV=2	S	Function unknown	PREDICTED: putative disease resistance protein RGA3 [Fragaria vesca subsp. vesca]	--
RcHm_v2.0_Chr2g0167941.gene	--	5.22018	3.47595	3.35945	0	0	0	6.39951e-13	-3.31606	down	--	--	--	--	--	--	--	Mlo family	MLO-like protein 5 OS=Arabidopsis thaliana OX=3702 GN=MLO5 PE=2 SV=1	--	--	--	--
RcHm_v2.0_Chr3g0449871.gene	--	0.579549	0.590015	0.644893	0	0	0	7.21448e-13	-3.3079	down	--	--	--	--	--	--	--	Ubiquitin family	--	--	--	--	--
Rosa_chinensis_newGene_6218	--	0.895368	0.783889	1.07394	0	0	0	8.4505e-13	-3.30038	down	--	--	Molecular Function: catalytic activity (GO:0003824);;	K10588|1.71596e-16|pmum:103339769|K10588 ubiquitin-protein ligase E3 B [EC:2.3.2.26] | (RefSeq) E3 ubiquitin-protein ligase UPL7	Ubiquitin mediated proteolysis (ko04120)	[O]	Posttranslational modification, protein turnover, chaperones	--	E3 ubiquitin-protein ligase UPL7 OS=Arabidopsis thaliana OX=3702 GN=UPL7 PE=2 SV=1	O	Posttranslational modification, protein turnover, chaperones	E3 ubiquitin-protein ligase UPL7 [Prunus avium]	molecular function: catalytic activity (GO:0003824)
Rosa_chinensis_newGene_832	--	4.51579	3.32572	3.67749	0	0	0	8.79409e-13	-3.29832	down	--	--	--	--	--	--	--	--	--	--	--	PREDICTED: uncharacterized protein LOC101294108 [Fragaria vesca subsp. vesca]	--
RcHm_v2.0_Chr1g0369251.gene	--	1.08804	0.616416	0.782748	0	0.03426	0	1.55043e-13	-3.2845	down	--	--	Molecular Function: hydrolase activity, hydrolyzing O-glycosyl compounds (GO:0004553);; Biological Process: carbohydrate metabolic process (GO:0005975);; Cellular Component: integral component of membrane (GO:0016021);; Molecular Function: polysaccharide binding (GO:0030247);; Cellular Component: anchored component of plasma membrane (GO:0046658);;	--	--	--	--	Glycosyl hydrolases family 17	Glucan endo-1,3-beta-glucosidase 2 OS=Arabidopsis thaliana OX=3702 GN=At1g66250 PE=1 SV=2	G	Carbohydrate transport and metabolism	PREDICTED: glucan endo-1,3-beta-glucosidase 2, partial [Fragaria vesca subsp. vesca]	molecular function: catalytic activity (GO:0003824);; biological process: metabolic process (GO:0008152);; cellular component: membrane (GO:0016020);; cellular component: membrane part (GO:0044425);; molecular function: binding (GO:0005488);; cellular component: cell (GO:0005623);; cellular component: cell part (GO:0044464)
Rosa_chinensis_newGene_3892	--	1.53885	1.49015	1.59093	0	0.036227	0	4.33534e-13	-3.28065	down	--	--	--	K01056|6.64192e-15|fve:101291828|K01056 peptidyl-tRNA hydrolase, PTH1 family [EC:3.1.1.29] | (RefSeq) chloroplastic group IIB intron splicing facilitator CRS2-B, chloroplastic-like	--	--	--	--	--	--	--	PREDICTED: chloroplastic group IIB intron splicing facilitator CRS2-B, chloroplastic-like [Fragaria vesca subsp. vesca]	--
RcHm_v2.0_Chr4g0419571.gene	--	1.60585	1.34424	1.296	0	0.095689	0.127501	1.5072e-17	-3.27266	down	[QV]	Secondary metabolites biosynthesis, transport and catabolism;; Defense mechanisms	Cellular Component: membrane (GO:0016020);; Molecular Function: oxidoreductase activity (GO:0016491);; Molecular Function: metal ion binding (GO:0046872);;	--	--	[Q]	Secondary metabolites biosynthesis, transport and catabolism	Cytochrome P450	Cytochrome P450 71B26 OS=Arabidopsis thaliana OX=3702 GN=CYP71B26 PE=2 SV=1	Q	Secondary metabolites biosynthesis, transport and catabolism	PREDICTED: cytochrome P450 71B34-like [Fragaria vesca subsp. vesca]	cellular component: membrane (GO:0016020);; molecular function: catalytic activity (GO:0003824);; molecular function: binding (GO:0005488)
RcHm_v2.0_Chr1g0348041.gene	--	2.54369	2.42271	2.49572	0.17386	0.337969	0.245978	9.56505e-44	-3.27195	down	[K]	Transcription	Biological Process: defense response (GO:0006952);; Molecular Function: ADP binding (GO:0043531);;	--	--	[T]	Signal transduction mechanisms	NB-ARC domain;; Leucine Rich repeats (2 copies);; Leucine rich repeat	Disease resistance protein RPM1 OS=Arabidopsis thaliana OX=3702 GN=RPM1 PE=1 SV=1	S	Function unknown	disease resistance protein RPM1 [Prunus persica]	biological process: response to stimulus (GO:0050896);; molecular function: binding (GO:0005488)
Rosa_chinensis_newGene_4820	--	4.65016	8.03453	6.5201	0.768281	0.445827	0.914065	2.19634e-45	-3.26995	down	--	--	--	--	--	--	--	--	--	--	--	--	--
RcHm_v2.0_Chr6g0267411.gene	--	3.34124	3.82147	3.72234	0	0	0	1.94852e-12	-3.25644	down	--	--	Biological Process: base-excision repair (GO:0006284);; Molecular Function: methyltransferase activity (GO:0008168);; Biological Process: methylation (GO:0032259);; Molecular Function: 4 iron, 4 sulfur cluster binding (GO:0051539);;	--	--	--	--	RRM in Demeter	Transcriptional activator DEMETER OS=Arabidopsis thaliana OX=3702 GN=DME PE=1 SV=2	--	--	PREDICTED: transcriptional activator DEMETER-like [Fragaria vesca subsp. vesca]	biological process: metabolic process (GO:0008152);; biological process: cellular process (GO:0009987);; biological process: response to stimulus (GO:0050896);; molecular function: catalytic activity (GO:0003824);; molecular function: binding (GO:0005488)
RcHm_v2.0_Chr7g0189081.gene	--	1.31302	1.05414	1.0275	0	0	0	2.07701e-12	-3.25319	down	--	--	--	--	--	--	--	--	--	S	Function unknown	PREDICTED: uncharacterized protein LOC101292191 [Fragaria vesca subsp. vesca]	--
RcHm_v2.0_Chr4g0419481.gene	--	1.81559	2.16651	2.14265	0.07044	0.205036	0.208433	2.95091e-23	-3.25132	down	[QV]	Secondary metabolites biosynthesis, transport and catabolism;; Defense mechanisms	Molecular Function: monooxygenase activity (GO:0004497);; Molecular Function: iron ion binding (GO:0005506);; Cellular Component: integral component of membrane (GO:0016021);; Molecular Function: oxidoreductase activity, acting on paired donors, with incorporation or reduction of molecular oxygen (GO:0016705);; Molecular Function: heme binding (GO:0020037);; Biological Process: oxidation-reductio…	--	--	[Q]	Secondary metabolites biosynthesis, transport and catabolism	Cytochrome P450	Cytochrome P450 71B34 OS=Arabidopsis thaliana OX=3702 GN=CYP71B34 PE=2 SV=1	Q	Secondary metabolites biosynthesis, transport and catabolism	PREDICTED: cytochrome P450 71B34-like [Fragaria vesca subsp. vesca]	biological process: metabolic process (GO:0008152);; biological process: single-organism process (GO:0044699);; molecular function: catalytic activity (GO:0003824);; molecular function: binding (GO:0005488);; cellular component: membrane (GO:0016020);; cellular component: membrane part (GO:0044425)
Rosa_chinensis_newGene_6722	--	5.49422	2.95056	3.30045	0.268304	0	0.398966	9.35406e-17	-3.24944	down	--	--	--	--	--	--	--	--	--	--	--	PREDICTED: uncharacterized protein LOC101307865 [Fragaria vesca subsp. vesca]	--
RcHm_v2.0_Chr4g0416911.gene	--	2.69867	1.45317	1.5272	0.097039	0	0	3.76862e-13	-3.2488	down	--	--	--	--	--	--	--	--	--	--	--	--	--
RcHm_v2.0_Chr5g0062571.gene	--	1.6788	1.80525	1.51967	0.126241	0.048557	0.165622	3.63768e-21	-3.24223	down	[QV]	Secondary metabolites biosynthesis, transport and catabolism;; Defense mechanisms	Molecular Function: monooxygenase activity (GO:0004497);; Molecular Function: iron ion binding (GO:0005506);; Molecular Function: oxidoreductase activity, acting on paired donors, with incorporation or reduction of molecular oxygen (GO:0016705);; Molecular Function: heme binding (GO:0020037);; Biological Process: oxidation-reduction process (GO:0055114);;	--	--	[Q]	Secondary metabolites biosynthesis, transport and catabolism	Cytochrome P450	Licodione synthase OS=Glycyrrhiza echinata OX=46348 GN=CYP93B1 PE=1 SV=2	Q	Secondary metabolites biosynthesis, transport and catabolism	PREDICTED: licodione synthase-like [Fragaria vesca subsp. vesca]	biological process: metabolic process (GO:0008152);; biological process: single-organism process (GO:0044699);; molecular function: catalytic activity (GO:0003824);; molecular function: binding (GO:0005488)
RcHm_v2.0_Chr1g0363431.gene	--	0.860212	1.13482	1.20861	0.050683	0.098384	0.116115	8.8701e-25	-3.23785	down	--	--	--	--	--	--	--	--	WPP domain-associated protein OS=Arabidopsis thaliana OX=3702 GN=WAP PE=1 SV=2	S	Function unknown	PREDICTED: WPP domain-associated protein [Fragaria vesca subsp. vesca]	--
RcHm_v2.0_Chr7g0198721.gene	--	4.69455	5.17722	4.84894	0.422701	0.429005	0.562233	9.17571e-31	-3.23684	down	--	--	--	--	--	--	--	Thaumatin family	Thaumatin-like protein OS=Actinidia deliciosa OX=3627 GN=tlp PE=1 SV=2	S	Function unknown	PREDICTED: protein P21-like [Fragaria vesca subsp. vesca]	--
Rosa_chinensis_newGene_5926	--	3.18346	2.89633	2.90729	0	0	0	3.63871e-12	-3.22299	down	--	--	--	--	--	--	--	--	--	--	--	PREDICTED: uncharacterized protein LOC101294108 [Fragaria vesca subsp. vesca]	--
RcHm_v2.0_Chr5g0002711.gene	--	3.4268	3.1247	3.31841	0.302708	0.418085	0.366111	6.41563e-52	-3.2161	down	[DPM]	Cell cycle control, cell division, chromosome partitioning;; Inorganic ion transport and metabolism;; Cell wall/membrane/envelope biogenesis	Molecular Function: copper ion binding (GO:0005507);; Cellular Component: plant-type cell wall (GO:0009505);; Cellular Component: plasmodesma (GO:0009506);; Cellular Component: membrane (GO:0016020);; Molecular Function: oxidoreductase activity, oxidizing metal ions (GO:0016722);; Biological Process: oxidation-reduction process (GO:0055114);;	--	--	[Q]	Secondary metabolites biosynthesis, transport and catabolism	Multicopper oxidase;; Multicopper oxidase;; Multicopper oxidase	L-ascorbate oxidase homolog OS=Brassica napus OX=3708 GN=Bp10 PE=2 SV=1	Q	Secondary metabolites biosynthesis, transport and catabolism	PREDICTED: L-ascorbate oxidase homolog [Fragaria vesca subsp. vesca]	molecular function: binding (GO:0005488);; cellular component: cell (GO:0005623);; cellular component: cell part (GO:0044464);; cellular component: cell junction (GO:0030054);; cellular component: membrane (GO:0016020);; biological process: metabolic process (GO:0008152);; biological process: single-organism process (GO:0044699);; molecular function: catalytic activity (GO:0003824)
RcHm_v2.0_Chr5g0027121.gene	--	2.63685	2.67657	2.19252	0.221163	0.241992	0.272253	1.34108e-31	-3.20749	down	[T]	Signal transduction mechanisms	--	--	--	[R]	General function prediction only	Ankyrin repeats (3 copies);; Ankyrin repeat;; Ankyrin repeat;; Ankyrin repeats (many copies);; Ankyrin repeats (many copies);; Domain of unknown function	Ankyrin repeat-containing protein ITN1 OS=Arabidopsis thaliana OX=3702 GN=ITN1 PE=1 SV=1	S	Function unknown	PREDICTED: ankyrin repeat-containing protein At5g02620-like [Pyrus x bretschneideri]	--
RcHm_v2.0_Chr2g0119421.gene	--	2.57308	3.33669	2.31381	0.13404	0.214419	0.286186	3.27934e-21	-3.20221	down	[J]	Translation, ribosomal structure and biogenesis	Molecular Function: aminoacyl-tRNA hydrolase activity (GO:0004045);;	K01056|1.87924e-89|fve:101291828|K01056 peptidyl-tRNA hydrolase, PTH1 family [EC:3.1.1.29] | (RefSeq) chloroplastic group IIB intron splicing facilitator CRS2-B, chloroplastic-like	--	[J]	Translation, ribosomal structure and biogenesis	Peptidyl-tRNA hydrolase	Chloroplastic group IIB intron splicing facilitator CRS2-A, chloroplastic OS=Arabidopsis thaliana OX=3702 GN=CRS2A PE=2 SV=1	J	Translation, ribosomal structure and biogenesis	PREDICTED: chloroplastic group IIB intron splicing facilitator CRS2-B, chloroplastic-like [Fragaria vesca subsp. vesca]	molecular function: catalytic activity (GO:0003824)
RcHm_v2.0_Chr5g0009441.gene	--	2.35332	1.90501	1.53542	0	0	0.085214	1.35277e-12	-3.18208	down	[S]	Function unknown	Cellular Component: integral component of membrane (GO:0016021);;	--	--	--	--	Protein of unknown function, DUF599	--	S	Function unknown	PREDICTED: uncharacterized protein LOC101305055 [Fragaria vesca subsp. vesca]	cellular component: membrane (GO:0016020);; cellular component: membrane part (GO:0044425)
RcHm_v2.0_Chr1g0365641.gene	--	0.350309	0.436371	0.382323	0	0	0.041008	2.58095e-13	-3.16937	down	--	--	Biological Process: response to stimulus (GO:0050896);;	--	--	--	--	Leucine Rich repeats (2 copies);; NB-ARC domain	TMV resistance protein N OS=Nicotiana glutinosa OX=35889 GN=N PE=1 SV=1	S	Function unknown	TIR-NBS-LRR [Rosa rugosa]	biological process: response to stimulus (GO:0050896)
RcHm_v2.0_Chr1g0351211.gene	--	8.5101	6.79786	6.23209	0.927515	0.697272	0.838472	1.11799e-46	-3.15128	down	--	--	--	--	--	--	--	--	--	--	--	--	--
RcHm_v2.0_Chr2g0164801.gene	--	133.816	138.418	175.334	18.1046	18.2619	20.3535	3.02556e-99	-3.15114	down	--	--	--	--	--	--	--	Pollen proteins Ole e I like	Olee1-like protein OS=Betula pendula OX=3505 PE=2 SV=1	S	Function unknown	PREDICTED: formin-2-like [Fragaria vesca subsp. vesca]	--
RcHm_v2.0_Chr2g0164331.gene	--	0.812685	1.01357	1.06972	0.06009	0.073421	0.119388	2.3933e-21	-3.14817	down	[K]	Transcription	--	--	--	[T]	Signal transduction mechanisms	NB-ARC domain;; Leucine rich repeat;; Leucine Rich repeats (2 copies)	Putative disease resistance protein RGA1 OS=Solanum bulbocastanum OX=147425 GN=RGA1 PE=2 SV=2	S	Function unknown	PREDICTED: putative disease resistance protein RGA3 [Malus domestica]	--
RcHm_v2.0_Chr3g0471071.gene	--	3.37661	3.00277	3.0881	0.27295	0.334362	0.36201	3.17799e-31	-3.1458	down	[G]	Carbohydrate transport and metabolism	Biological Process: metabolic process (GO:0008152);; Molecular Function: transferase activity, transferring hexosyl groups (GO:0016758);;	K22771|0|pmum:103339791|K22771 flavonol-3-O-L-rhamnoside-7-O-glucosyltransferase [EC:2.4.1.-] | (RefSeq) UDP-glycosyltransferase 73C6-like	Flavone and flavonol biosynthesis (ko00944)	[GC]	Carbohydrate transport and metabolism;; Energy production and conversion	UDP-glucoronosyl and UDP-glucosyl transferase	UDP-glycosyltransferase 73C2 OS=Arabidopsis thaliana OX=3702 GN=UGT73C2 PE=3 SV=1	S	Function unknown	UDP-glycosyltransferase 73C6-like [Prunus avium]	biological process: metabolic process (GO:0008152);; molecular function: catalytic activity (GO:0003824)
RcHm_v2.0_Chr1g0366691.gene	--	0.654819	0.498141	0.57393	0.03798	0.028202	0	1.58687e-13	-3.13303	down	[O]	Posttranslational modification, protein turnover, chaperones	--	K03283|0|fve:101315281|K03283 heat shock 70kDa protein 1/2/6/8 | (RefSeq) heat shock cognate 70 kDa protein-like	Spliceosome (ko03040);; Protein processing in endoplasmic reticulum (ko04141);; Endocytosis (ko04144)	[O]	Posttranslational modification, protein turnover, chaperones	Hsp70 protein;; MreB/Mbl protein;; NAD-specific glutamate dehydrogenase	Heat shock cognate 70 kDa protein OS=Petunia hybrida OX=4102 GN=HSP70 PE=2 SV=1	O	Posttranslational modification, protein turnover, chaperones	PREDICTED: heat shock cognate 70 kDa protein-like [Fragaria vesca subsp. vesca]	--
RcHm_v2.0_Chr5g0017111.gene	--	2.28057	2.2272	2.31734	0	0	0	1.94847e-11	-3.13085	down	--	--	Molecular Function: nucleotide binding (GO:0000166);; Molecular Function: protein kinase activity (GO:0004672);; Cellular Component: membrane (GO:0016020);; Molecular Function: ion binding (GO:0043167);;	--	--	--	--	--	Wall-associated receptor kinase 2 OS=Arabidopsis thaliana OX=3702 GN=WAK2 PE=1 SV=1	T	Signal transduction mechanisms	PREDICTED: putative wall-associated receptor kinase-like 16 [Prunus mume]	molecular function: binding (GO:0005488);; biological process: metabolic process (GO:0008152);; biological process: cellular process (GO:0009987);; molecular function: catalytic activity (GO:0003824);; cellular component: membrane (GO:0016020)
RcHm_v2.0_Chr7g0202531.gene	--	1.31996	1.46576	1.39038	0.189541	0.10881	0.158406	2.62756e-33	-3.10875	down	[T]	Signal transduction mechanisms	Molecular Function: peroxidase activity (GO:0004601);; Molecular Function: calcium ion binding (GO:0005509);; Cellular Component: integral component of membrane (GO:0016021);; Molecular Function: oxidoreductase activity, acting on NAD(P)H, oxygen as acceptor (GO:0050664);; Biological Process: oxidation-reduction process (GO:0055114);; Biological Process: cellular oxidant detoxification (GO:009886…	K13447|0|fve:101310280|K13447 respiratory burst oxidase [EC:1.6.3.- 1.11.1.-] | (RefSeq) respiratory burst oxidase homolog protein C	MAPK signaling pathway - plant (ko04016);; Plant-pathogen interaction (ko04626)	[PQ]	Inorganic ion transport and metabolism;; Secondary metabolites biosynthesis, transport and catabolism	Ferric reductase NAD binding domain;; FAD-binding domain;; Respiratory burst NADPH oxidase;; Ferric reductase like transmembrane component;; EF hand;; EF-hand domain	Respiratory burst oxidase homolog protein C OS=Solanum tuberosum OX=4113 GN=RBOHC PE=1 SV=2	U	Intracellular trafficking, secretion, and vesicular transport	PREDICTED: respiratory burst oxidase homolog protein C [Fragaria vesca subsp. vesca]	biological process: metabolic process (GO:0008152);; biological process: cellular process (GO:0009987);; biological process: single-organism process (GO:0044699);; biological process: response to stimulus (GO:0050896);; biological process: detoxification (GO:0098754);; molecular function: catalytic activity (GO:0003824);; molecular function: antioxidant activity (GO:0016209);; molecular function:…
Rosa_chinensis_newGene_5355	--	3.04448	2.6026	2.52655	0.149288	0.189705	0.282747	1.10985e-24	-3.07646	down	--	--	--	--	--	--	--	--	--	--	--	--	--
RcHm_v2.0_Chr7g0238071.gene	--	5.64006	6.29274	4.79514	0.493085	0.613473	0.387316	1.1351e-20	-3.06536	down	--	--	--	K16296|7.10244e-16|fve:101307458|K16296 serine carboxypeptidase-like clade I [EC:3.4.16.-] | (RefSeq) serine carboxypeptidase-like 7	--	--	--	--	--	--	--	PREDICTED: serine carboxypeptidase-like 7 [Fragaria vesca subsp. vesca]	--
RcHm_v2.0_Chr2g0168191.gene	--	6.73914	5.33953	3.35168	0.482095	0.268238	0.333015	6.22279e-16	-3.06319	down	--	--	--	--	--	--	--	--	--	--	--	--	--
RcHm_v2.0_Chr2g0148501.gene	--	4.31465	5.05134	4.9744	0.743131	0.557564	0.575031	1.0932e-66	-3.06068	down	[I]	Lipid transport and metabolism	Molecular Function: intramolecular transferase activity (GO:0016866);;	--	--	[I]	Lipid transport and metabolism	Squalene-hopene cyclase C-terminal domain;; Squalene-hopene cyclase N-terminal domain;; Prenyltransferase and squalene oxidase repeat	Beta-amyrin synthase OS=Betula platyphylla OX=78630 GN=OSCBPY PE=1 SV=1	I	Lipid transport and metabolism	beta-amyrin synthase-like [Prunus avium]	molecular function: catalytic activity (GO:0003824)
RcHm_v2.0_Chr1g0327171.gene	--	4.08701	4.324	4.37066	0.456588	0.591003	0.488746	1.54607e-40	-3.05817	down	[QV]	Secondary metabolites biosynthesis, transport and catabolism;; Defense mechanisms	Molecular Function: monooxygenase activity (GO:0004497);; Molecular Function: iron ion binding (GO:0005506);; Molecular Function: oxidoreductase activity, acting on paired donors, with incorporation or reduction of molecular oxygen (GO:0016705);; Molecular Function: heme binding (GO:0020037);; Biological Process: oxidation-reduction process (GO:0055114);;	K12153|0|fve:101302920|K12153 phenylalanine N-monooxygenase [EC:1.14.14.40] | (RefSeq) phenylalanine N-monooxygenase-like	Cyanoamino acid metabolism (ko00460);; Glucosinolate biosynthesis (ko00966);; 2-Oxocarboxylic acid metabolism (ko01210)	[Q]	Secondary metabolites biosynthesis, transport and catabolism	Cytochrome P450	Tyrosine N-monooxygenase OS=Sorghum bicolor OX=4558 GN=CYP79A1 PE=1 SV=3	Q	Secondary metabolites biosynthesis, transport and catabolism	PREDICTED: phenylalanine N-monooxygenase-like [Fragaria vesca subsp. vesca]	biological process: metabolic process (GO:0008152);; biological process: single-organism process (GO:0044699);; molecular function: catalytic activity (GO:0003824);; molecular function: binding (GO:0005488)
Rosa_chinensis_newGene_6136	--	1.19324	1.0878	1.63508	0	0	0.11439	8.92939e-12	-3.04834	down	[M]	Cell wall/membrane/envelope biogenesis	Biological Process: carbohydrate metabolic process (GO:0005975);; Molecular Function: beta-glucosidase activity (GO:0008422);; Molecular Function: scopolin beta-glucosidase activity (GO:0102483);;	K05349|8.2112e-31|egr:104443077|K05349 beta-glucosidase [EC:3.2.1.21] | (RefSeq) uncharacterized protein LOC104443077 isoform X2	Cyanoamino acid metabolism (ko00460);; Starch and sucrose metabolism (ko00500);; Phenylpropanoid biosynthesis (ko00940)	--	--	--	--	G	Carbohydrate transport and metabolism	lysosomal beta glucosidase-like [Prunus avium]	biological process: metabolic process (GO:0008152);; molecular function: catalytic activity (GO:0003824)
RcHm_v2.0_Chr5g0039841.gene	--	2.71673	3.13	2.92399	0.338463	0.323409	0.263225	1.14766e-24	-3.04436	down	--	--	--	--	--	[R]	General function prediction only	--	Pentatricopeptide repeat-containing protein At1g43980, mitochondrial OS=Arabidopsis thaliana OX=3702 GN=PCMP-E58 PE=3 SV=1	S	Function unknown	PREDICTED: pentatricopeptide repeat-containing protein At1g43980, mitochondrial [Fragaria vesca subsp. vesca]	--
RcHm_v2.0_Chr1g0369161.gene	--	1.29706	0.838622	0.807657	0	0	0.088348	9.76633e-12	-3.04415	down	--	--	Molecular Function: DNA binding (GO:0003677);; Biological Process: regulation of transcription, DNA-templated (GO:0006355);;	--	--	--	--	--	--	K	Transcription	PREDICTED: dof zinc finger protein DOF1.7-like [Fragaria vesca subsp. vesca]	molecular function: binding (GO:0005488);; biological process: biological regulation (GO:0065007)
RcHm_v2.0_Chr5g0042501.gene	--	3.83849	3.28057	3.41369	0.28757	0.406691	0.498057	1.29293e-28	-3.03752	down	--	--	--	--	--	--	--	--	--	O	Posttranslational modification, protein turnover, chaperones	PREDICTED: MATH domain and coiled-coil domain-containing protein At3g58370-like [Malus domestica]	--
RcHm_v2.0_Chr6g0285611.gene	--	0.647605	0.737171	0.73642	0.063268	0.041137	0.063075	5.00311e-17	-3.03396	down	--	--	--	--	--	--	--	--	--	--	--	PREDICTED: uncharacterized protein LOC105349638 [Fragaria vesca subsp. vesca]	--
RcHm_v2.0_Chr4g0430461.gene	--	5.31974	6.49052	5.36643	0.701433	0.683015	0.586275	1.13453e-29	-3.03326	down	[R]	General function prediction only	Cellular Component: cytoplasm (GO:0005737);; Molecular Function: O-methyltransferase activity (GO:0008171);; Biological Process: anthocyanin-containing compound biosynthetic process (GO:0009718);; Biological Process: methylation (GO:0032259);; Biological Process: cyanidin 3-O-glucoside biosynthetic process (GO:0033485);; Biological Process: delphinidin 3-O-glucoside biosynthetic process (GO:00334…	K00588|4.89885e-141|fve:101302900|K00588 caffeoyl-CoA O-methyltransferase [EC:2.1.1.104] | (RefSeq) flavonoid 3',5'-methyltransferase-like	Phenylpropanoid biosynthesis (ko00940);; Flavonoid biosynthesis (ko00941);; Stilbenoid, diarylheptanoid and gingerol biosynthesis (ko00945)	[Q]	Secondary metabolites biosynthesis, transport and catabolism	O-methyltransferase;; Methyltransferase domain	Flavonoid 3&apos;,5&apos;-methyltransferase OS=Vitis vinifera OX=29760 GN=FAOMT PE=1 SV=1	S	Function unknown	PREDICTED: flavonoid 3&apos;,5&apos;-methyltransferase-like [Fragaria vesca subsp. vesca]	cellular component: cell (GO:0005623);; cellular component: cell part (GO:0044464);; biological process: metabolic process (GO:0008152);; molecular function: catalytic activity (GO:0003824);; biological process: single-organism process (GO:0044699);; molecular function: binding (GO:0005488)
RcHm_v2.0_Chr7g0238591.gene	--	15.9228	17.4965	15.8818	1.96608	2.58974	2.13362	7.12554e-82	-3.02863	down	--	--	--	--	--	--	--	--	--	--	--	--	--
RcHm_v2.0_Chr5g0036461.gene	--	0.839955	1.01736	1.08197	0.109172	0.059386	0.084895	1.12356e-17	-3.02617	down	--	--	Biological Process: transcription, DNA-templated (GO:0006351);; Cellular Component: intracellular part (GO:0044424);;	K09391|1.48663e-69|fve:101304006|K09391 transcription factor E2F7/8 | (RefSeq) E2F transcription factor-like E2FE	--	[K]	Transcription	--	E2F transcription factor-like E2FE OS=Arabidopsis thaliana OX=3702 GN=E2FE PE=1 SV=1	K	Transcription	PREDICTED: E2F transcription factor-like E2FE isoform X4 [Fragaria vesca subsp. vesca]	biological process: metabolic process (GO:0008152);; biological process: cellular process (GO:0009987);; cellular component: cell (GO:0005623);; cellular component: cell part (GO:0044464)
RcHm_v2.0_Chr2g0145131.gene	--	0.752551	0.805532	0.691806	0.07935	0	0	6.09652e-12	-3.01754	down	--	--	--	--	--	--	--	Plant transposase (Ptta/En/Spm family)	--	S	Function unknown	uncharacterized protein LOC110768483 [Prunus avium]	--
RcHm_v2.0_Chr1g0382021.gene	--	1.88258	1.77873	1.70369	0	0.169867	0	1.47594e-11	-3.01173	down	--	--	Biological Process: defense response (GO:0006952);; Biological Process: signal transduction (GO:0007165);; Molecular Function: ADP binding (GO:0043531);;	--	--	--	--	--	Probable WRKY transcription factor 19 OS=Arabidopsis thaliana OX=3702 GN=WRKY19 PE=3 SV=1	S	Function unknown	TIR-NBS-LRR resistance protein muRdr1E [Rosa multiflora]	biological process: response to stimulus (GO:0050896);; biological process: cellular process (GO:0009987);; biological process: biological regulation (GO:0065007);; molecular function: binding (GO:0005488)
RcHm_v2.0_Chr7g0213041.gene	--	3.15898	2.99853	3.14649	0	0.081471	0.079127	3.60646e-11	-3.00766	down	--	--	--	--	--	--	--	--	--	--	--	--	--
Rosa_chinensis_newGene_5531	--	0.688565	1.15303	1.05742	0	0.080879	0.091374	1.48334e-14	-3.00625	down	--	--	Molecular Function: protein serine/threonine kinase activity (GO:0004674);; Molecular Function: ATP binding (GO:0005524);; Biological Process: protein phosphorylation (GO:0006468);; Cellular Component: integral component of membrane (GO:0016021);;	--	--	--	--	--	Probable leucine-rich repeat receptor-like protein kinase At5g49770 OS=Arabidopsis thaliana OX=3702 GN=At5g49770 PE=2 SV=1	S	Function unknown	hypothetical protein PHAVU_006G133200g [Phaseolus vulgaris]	biological process: metabolic process (GO:0008152);; biological process: cellular process (GO:0009987);; molecular function: catalytic activity (GO:0003824);; molecular function: binding (GO:0005488);; cellular component: membrane (GO:0016020);; cellular component: membrane part (GO:0044425)
Rosa_chinensis_newGene_6907	--	5.5835	4.16377	4.19012	0.499796	0.472428	0.995856	9.14979e-37	-2.99299	down	--	--	--	K23677|8.03819e-30|fve:101305222|K23677 MFS transporter, Spinster family, sphingosine-1-phosphate transporter | (RefSeq) probable sphingolipid transporter spinster homolog 2	--	[G]	Carbohydrate transport and metabolism	--	Probable sphingolipid transporter spinster homolog 3 OS=Arabidopsis thaliana OX=3702 GN=At2g22730 PE=3 SV=1	G	Carbohydrate transport and metabolism	probable sphingolipid transporter spinster homolog 2, partial [Prunus avium]	--
RcHm_v2.0_Chr4g0445311.gene	--	4.87158	3.7519	3.91729	0.47221	0.323291	0.832377	3.14828e-42	-2.98925	down	--	--	Biological Process: metabolic process (GO:0008152);; Molecular Function: flavonol 3-O-glucosyltransferase activity (GO:0047893);;	--	--	[GC]	Carbohydrate transport and metabolism;; Energy production and conversion	UDP-glucoronosyl and UDP-glucosyl transferase	Linamarin synthase 2 OS=Manihot esculenta OX=3983 GN=UGT85K5 PE=1 SV=1	S	Function unknown	PREDICTED: 7-deoxyloganetin glucosyltransferase-like [Fragaria vesca subsp. vesca]	biological process: metabolic process (GO:0008152);; molecular function: catalytic activity (GO:0003824)
RcHm_v2.0_Chr6g0263921.gene	--	1.1233	1.21553	1.09711	0	0.133111	0.083462	4.70099e-14	-2.98858	down	--	--	Molecular Function: glycerol-3-phosphate O-acyltransferase activity (GO:0004366);; Biological Process: cutin biosynthetic process (GO:0010143);; Cellular Component: integral component of membrane (GO:0016021);; Biological Process: dephosphorylation (GO:0016311);; Molecular Function: phosphatase activity (GO:0016791);; Molecular Function: glycerol-3-phosphate 2-O-acyltransferase activity (GO:00904…	--	--	--	--	haloacid dehalogenase-like hydrolase;; Acyltransferase	Glycerol-3-phosphate 2-O-acyltransferase 6 OS=Arabidopsis thaliana OX=3702 GN=GPAT6 PE=1 SV=1	S	Function unknown	PREDICTED: glycerol-3-phosphate 2-O-acyltransferase 6-like [Fragaria vesca subsp. vesca]	molecular function: catalytic activity (GO:0003824);; biological process: metabolic process (GO:0008152);; cellular component: membrane (GO:0016020);; cellular component: membrane part (GO:0044425);; biological process: cellular process (GO:0009987)
RcHm_v2.0_Chr1g0368631.gene	--	2.82366	3.46623	2.97706	0	0	0.026721	6.43506e-10	-2.97323	down	[R]	General function prediction only	--	--	--	[T]	Signal transduction mechanisms	NB-ARC domain;; Leucine Rich repeats (2 copies);; Leucine rich repeat	Putative disease resistance protein RGA4 OS=Solanum bulbocastanum OX=147425 GN=RGA4 PE=2 SV=1	S	Function unknown	PREDICTED: putative disease resistance protein RGA3 [Fragaria vesca subsp. vesca]	--
RcHm_v2.0_Chr7g0208221.gene	--	0.581113	0.793581	0.61962	0.077804	0.059033	0.053761	4.35501e-18	-2.96881	down	[K]	Transcription	--	--	--	--	--	TIR domain;; NB-ARC domain;; Leucine rich repeat;; TIR domain;; Leucine Rich repeats (2 copies);; NACHT domain	TMV resistance protein N OS=Nicotiana glutinosa OX=35889 GN=N PE=1 SV=1	S	Function unknown	TMV resistance protein N [Prunus persica]	--
RcHm_v2.0_Chr5g0075361.gene	--	10.1335	9.52541	10.667	1.2682	1.5471	1.49237	1.75572e-81	-2.9671	down	[R]	General function prediction only	Molecular Function: lipase activity (GO:0016298);;	--	--	[I]	Lipid transport and metabolism	Patatin-like phospholipase	Patatin-like protein 2 OS=Arabidopsis thaliana OX=3702 GN=PLP2 PE=1 SV=1	S	Function unknown	PREDICTED: patatin-like protein 2 [Fragaria vesca subsp. vesca]	molecular function: catalytic activity (GO:0003824)
RcHm_v2.0_Chr5g0075511.gene	--	0.758788	0.883141	1.00142	0	0.079564	0	3.77298e-11	-2.96634	down	--	--	Cellular Component: COP9 signalosome (GO:0008180);; Biological Process: protein deneddylation (GO:0010388);;	K12179|1.3402e-64|fve:101312424|K12179 COP9 signalosome complex subunit 6 | (RefSeq) COP9 signalosome complex subunit 6a	--	[OT]	Posttranslational modification, protein turnover, chaperones;; Signal transduction mechanisms	Maintenance of mitochondrial structure and function	COP9 signalosome complex subunit 6a OS=Arabidopsis thaliana OX=3702 GN=CSN6A PE=1 SV=2	S	Function unknown	PREDICTED: COP9 signalosome complex subunit 6a [Fragaria vesca subsp. vesca]	cellular component: cell (GO:0005623);; cellular component: macromolecular complex (GO:0032991);; cellular component: organelle (GO:0043226);; cellular component: organelle part (GO:0044422);; cellular component: cell part (GO:0044464)
RcHm_v2.0_Chr7g0195041.gene	--	3.00489	2.76076	2.14349	0.34533	0.28165	0.337926	8.35402e-30	-2.95431	down	[L]	Replication, recombination and repair	Molecular Function: DNA primase activity (GO:0003896);; Biological Process: DNA replication, synthesis of RNA primer (GO:0006269);; Cellular Component: primosome complex (GO:1990077);;	K02684|0|fve:101310422|K02684 DNA primase small subunit [EC:2.7.7.102] | (RefSeq) DNA primase small subunit	DNA replication (ko03030)	[L]	Replication, recombination and repair	DNA primase small subunit	--	L	Replication, recombination and repair	PREDICTED: DNA primase small subunit [Fragaria vesca subsp. vesca]	biological process: metabolic process (GO:0008152);; biological process: cellular process (GO:0009987);; molecular function: catalytic activity (GO:0003824);; cellular component: cell (GO:0005623);; cellular component: macromolecular complex (GO:0032991);; cellular component: organelle (GO:0043226);; cellular component: organelle part (GO:0044422);; cellular component: cell part (GO:0044464)
RcHm_v2.0_Chr5g0036441.gene	--	4.18228	4.23871	3.75839	0.356654	0.442347	0.791301	3.22159e-38	-2.94636	down	--	--	Molecular Function: binding (GO:0005488);; Biological Process: cellular process (GO:0009987);; Molecular Function: kinase activity (GO:0016301);;	--	--	--	--	D-mannose binding lectin;; S-locus glycoprotein domain;; PAN-like domain;; Protein tyrosine kinase;; Protein kinase domain	G-type lectin S-receptor-like serine/threonine-protein kinase At4g27290 OS=Arabidopsis thaliana OX=3702 GN=At4g27290 PE=3 SV=4	T	Signal transduction mechanisms	PREDICTED: G-type lectin S-receptor-like serine/threonine-protein kinase At4g27290 isoform X1 [Fragaria vesca subsp. vesca]	molecular function: binding (GO:0005488);; biological process: cellular process (GO:0009987);; molecular function: catalytic activity (GO:0003824)
RcHm_v2.0_Chr6g0246861.gene	--	1.31302	1.20239	1.32459	0.139114	0.133803	0.204916	4.06999e-31	-2.93722	down	[K]	Transcription	Biological Process: response to stimulus (GO:0050896);;	--	--	--	--	TIR domain;; NB-ARC domain;; Leucine rich repeat;; Leucine Rich repeats (2 copies);; TIR domain	TMV resistance protein N OS=Nicotiana glutinosa OX=35889 GN=N PE=1 SV=1	S	Function unknown	TMV resistance protein N isoform X1 [Prunus persica]	biological process: response to stimulus (GO:0050896)
RcHm_v2.0_Chr5g0013861.gene	--	5.9931	6.68252	6.32207	0.81962	0.866291	0.985983	4.20901e-53	-2.92858	down	[R]	General function prediction only	Molecular Function: ADP binding (GO:0043531);;	--	--	--	--	TIR domain;; NB-ARC domain;; TIR domain	TMV resistance protein N OS=Nicotiana glutinosa OX=35889 GN=N PE=1 SV=1	S	Function unknown	PREDICTED: TMV resistance protein N-like [Fragaria vesca subsp. vesca]	molecular function: binding (GO:0005488)
Rosa_chinensis_newGene_4358	--	2.58164	2.34878	1.8885	0	0	0.307278	2.16019e-11	-2.92647	down	--	--	--	--	--	--	--	--	--	--	--	PREDICTED: uncharacterized protein LOC101306310 [Fragaria vesca subsp. vesca]	--
RcHm_v2.0_Chr7g0195781.gene	--	1.444	1.48622	1.22153	0.170949	0.215248	0.151513	1.03246e-32	-2.92477	down	[V]	Defense mechanisms	Molecular Function: ATP binding (GO:0005524);; Cellular Component: integral component of membrane (GO:0016021);; Molecular Function: ATPase activity, coupled to transmembrane movement of substances (GO:0042626);; Biological Process: transmembrane transport (GO:0055085);;	--	--	[Q]	Secondary metabolites biosynthesis, transport and catabolism	ABC transporter transmembrane region;; ABC transporter;; AAA domain, putative AbiEii toxin, Type IV TA system;; 50S ribosome-binding GTPase;; P-loop containing region of AAA domain;; Type II/IV secretion system protein	ABC transporter C family member 10 OS=Arabidopsis thaliana OX=3702 GN=ABCC10 PE=2 SV=2	V	Defense mechanisms	PREDICTED: ABC transporter C family member 10-like isoform X2 [Fragaria vesca subsp. vesca]	molecular function: binding (GO:0005488);; cellular component: membrane (GO:0016020);; cellular component: membrane part (GO:0044425);; biological process: localization (GO:0051179);; molecular function: catalytic activity (GO:0003824);; molecular function: transporter activity (GO:0005215)
RcHm_v2.0_Chr1g0356561.gene	--	1.3849	2.0158	1.74114	0.256647	0.132188	0.237971	1.61328e-25	-2.92057	down	[K]	Transcription	--	--	--	--	--	Leucine rich repeat;; Leucine Rich repeats (2 copies);; Leucine rich repeat N-terminal domain;; Leucine Rich Repeat;; Protein tyrosine kinase	Probable LRR receptor-like serine/threonine-protein kinase At3g47570 OS=Arabidopsis thaliana OX=3702 GN=At3g47570 PE=2 SV=1	S	Function unknown	PREDICTED: putative receptor-like protein kinase At3g47110 isoform X1 [Fragaria vesca subsp. vesca]	--
RcHm_v2.0_Chr4g0419321.gene	--	1.42405	1.38478	1.63824	0.173703	0.155531	0.139965	2.49392e-18	-2.91891	down	[QV]	Secondary metabolites biosynthesis, transport and catabolism;; Defense mechanisms	Molecular Function: monooxygenase activity (GO:0004497);; Molecular Function: iron ion binding (GO:0005506);; Cellular Component: integral component of membrane (GO:0016021);; Molecular Function: oxidoreductase activity, acting on paired donors, with incorporation or reduction of molecular oxygen (GO:0016705);; Molecular Function: heme binding (GO:0020037);; Biological Process: oxidation-reductio…	--	--	[Q]	Secondary metabolites biosynthesis, transport and catabolism	Cytochrome P450	Cytochrome P450 71B26 OS=Arabidopsis thaliana OX=3702 GN=CYP71B26 PE=2 SV=1	Q	Secondary metabolites biosynthesis, transport and catabolism	PREDICTED: cytochrome P450 71B34-like [Fragaria vesca subsp. vesca]	biological process: metabolic process (GO:0008152);; biological process: single-organism process (GO:0044699);; molecular function: catalytic activity (GO:0003824);; molecular function: binding (GO:0005488);; cellular component: membrane (GO:0016020);; cellular component: membrane part (GO:0044425)
RcHm_v2.0_Chr6g0266211.gene	--	9.89146	10.0213	13.0649	1.27772	2.00995	1.12768	5.8658e-34	-2.91519	down	--	--	Molecular Function: beta-galactosidase activity (GO:0004565);; Biological Process: carbohydrate metabolic process (GO:0005975);; Molecular Function: carbohydrate binding (GO:0030246);;	--	--	[G]	Carbohydrate transport and metabolism	--	Beta-galactosidase 5 OS=Oryza sativa subsp. japonica OX=39947 GN=Os03g0165400 PE=2 SV=1	G	Carbohydrate transport and metabolism	PREDICTED: beta-galactosidase 3-like [Fragaria vesca subsp. vesca]	molecular function: catalytic activity (GO:0003824);; biological process: metabolic process (GO:0008152);; molecular function: binding (GO:0005488)
RcHm_v2.0_Chr1g0356511.gene	--	0.526441	0.506907	0.667735	0.049122	0.052938	0.036688	1.07657e-13	-2.91148	down	[K]	Transcription	--	--	--	--	--	Protein kinase domain;; Protein tyrosine kinase;; Leucine Rich repeats (2 copies);; Leucine rich repeat;; Leucine rich repeat N-terminal domain;; Leucine Rich Repeat	Probable LRR receptor-like serine/threonine-protein kinase At3g47570 OS=Arabidopsis thaliana OX=3702 GN=At3g47570 PE=2 SV=1	S	Function unknown	PREDICTED: putative receptor-like protein kinase At3g47110 [Fragaria vesca subsp. vesca]	--
RcHm_v2.0_Chr5g0080371.gene	--	1.06453	0.946073	0.82293	0.141715	0.10618	0.135754	5.92028e-36	-2.90353	down	[K]	Transcription	--	--	--	[T]	Signal transduction mechanisms	TIR domain;; NB-ARC domain;; WRKY DNA -binding domain;; TIR domain;; Leucine rich repeat	Disease resistance protein At4g27190 OS=Arabidopsis thaliana OX=3702 GN=At4g27190 PE=2 SV=1	S	Function unknown	PREDICTED: protein SUPPRESSOR OF npr1-1, CONSTITUTIVE 1-like isoform X3 [Fragaria vesca subsp. vesca]	--
RcHm_v2.0_Chr7g0214091.gene	--	4.82141	5.44391	5.0501	0.44137	0.648017	1.06776	3.75734e-39	-2.88794	down	--	--	Molecular Function: structural molecule activity (GO:0005198);; Biological Process: intracellular protein transport (GO:0006886);; Biological Process: vesicle-mediated transport (GO:0016192);; Cellular Component: clathrin coat of trans-Golgi network vesicle (GO:0030130);; Cellular Component: clathrin coat of coated pit (GO:0030132);;	K04646|4.04025e-17|fve:101308271|K04646 clathrin heavy chain | (RefSeq) clathrin heavy chain 1-like	Endocytosis (ko04144)	[U]	Intracellular trafficking, secretion, and vesicular transport	--	Clathrin heavy chain 2 OS=Arabidopsis thaliana OX=3702 GN=CHC2 PE=1 SV=1	U	Intracellular trafficking, secretion, and vesicular transport	PREDICTED: clathrin heavy chain 1-like [Fragaria vesca subsp. vesca]	molecular function: structural molecule activity (GO:0005198);; biological process: localization (GO:0051179);; cellular component: cell (GO:0005623);; cellular component: membrane (GO:0016020);; cellular component: macromolecular complex (GO:0032991);; cellular component: organelle (GO:0043226);; cellular component: organelle part (GO:0044422);; cellular component: membrane part (GO:0044425);; c…
RcHm_v2.0_Chr6g0308251.gene	--	4.32555	4.82641	5.39351	0.667951	0.824314	0.542501	5.90009e-39	-2.88679	down	--	--	--	--	--	--	--	Helix-loop-helix DNA-binding domain	Transcription factor SPATULA OS=Arabidopsis thaliana OX=3702 GN=SPT PE=1 SV=1	S	Function unknown	PREDICTED: transcription factor SPATULA-like [Fragaria vesca subsp. vesca]	--
RcHm_v2.0_Chr1g0332701.gene	--	0.740268	1.15629	0.857809	0	0.147522	0.060003	4.55767e-13	-2.86536	down	[I]	Lipid transport and metabolism	Cellular Component: membrane (GO:0016020);; Molecular Function: isomerase activity (GO:0016853);;	K01853|0|fve:101303612|K01853 cycloartenol synthase [EC:5.4.99.8] | (RefSeq) cycloartenol synthase-like	Steroid biosynthesis (ko00100)	[I]	Lipid transport and metabolism	Squalene-hopene cyclase C-terminal domain;; Prenyltransferase and squalene oxidase repeat	Cycloartenol synthase 2 OS=Betula platyphylla OX=78630 GN=CASBPX2 PE=1 SV=1	I	Lipid transport and metabolism	PREDICTED: cycloartenol synthase 2-like isoform X2 [Fragaria vesca subsp. vesca]	cellular component: membrane (GO:0016020);; molecular function: catalytic activity (GO:0003824)
RcHm_v2.0_Chr6g0282861.gene	--	2.08111	2.00892	2.36692	0.033427	0.217416	0.244707	1.87449e-13	-2.86405	down	--	--	--	--	--	--	--	Probable lipid transfer;; Protease inhibitor/seed storage/LTP family	Putative lipid-transfer protein DIR1 OS=Arabidopsis thaliana OX=3702 GN=DIR1 PE=1 SV=1	S	Function unknown	PREDICTED: putative lipid-transfer protein DIR1 [Fragaria vesca subsp. vesca]	--
RcHm_v2.0_Chr4g0403731.gene	--	1.71662	2.17664	2.05153	0.177275	0.151797	0.197687	1.0594e-14	-2.8634	down	--	--	Molecular Function: protein binding (GO:0005515);; Cellular Component: chromatin silencing complex (GO:0005677);; Biological Process: DNA replication (GO:0006260);; Biological Process: regulation of gene expression by genetic imprinting (GO:0006349);; Biological Process: regulation of transcription, DNA-templated (GO:0006355);; Biological Process: cell proliferation (GO:0008283);; Cellular Compon…	K10752|1.97835e-12|ath:AT5G58230|K10752 histone-binding protein RBBP4 | (RefSeq) MSI1; Transducin/WD40 repeat-like superfamily protein	--	[B]	Chromatin structure and dynamics	--	Histone-binding protein MSI1 OS=Arabidopsis thaliana OX=3702 GN=MSI1 PE=1 SV=1	S	Function unknown	hypothetical protein AALP_AA8G371900, partial [Arabis alpina]	molecular function: binding (GO:0005488);; cellular component: cell (GO:0005623);; cellular component: membrane-enclosed lumen (GO:0031974);; cellular component: macromolecular complex (GO:0032991);; cellular component: organelle (GO:0043226);; cellular component: organelle part (GO:0044422);; cellular component: cell part (GO:0044464);; biological process: metabolic process (GO:0008152);; biolog…
RcHm_v2.0_Chr1g0343521.gene	--	2.76094	2.28884	2.30362	0.268704	0.353069	0.373787	5.94377e-29	-2.8583	down	[I]	Lipid transport and metabolism	Molecular Function: iron ion binding (GO:0005506);; Biological Process: fatty acid biosynthetic process (GO:0006633);; Cellular Component: integral component of membrane (GO:0016021);; Molecular Function: oxidoreductase activity (GO:0016491);; Biological Process: oxidation-reduction process (GO:0055114);;	K15404|0|fve:101297683|K15404 aldehyde decarbonylase [EC:4.1.99.5] | (RefSeq) protein ECERIFERUM 1-like	Cutin, suberine and wax biosynthesis (ko00073)	--	--	WAX2 C-terminal domain;; Fatty acid hydroxylase superfamily	Protein ECERIFERUM 1 OS=Arabidopsis thaliana OX=3702 GN=CER1 PE=1 SV=1	S	Function unknown	PREDICTED: protein ECERIFERUM 1-like isoform X2 [Fragaria vesca subsp. vesca]	molecular function: binding (GO:0005488);; biological process: metabolic process (GO:0008152);; biological process: cellular process (GO:0009987);; biological process: single-organism process (GO:0044699);; cellular component: membrane (GO:0016020);; cellular component: membrane part (GO:0044425);; molecular function: catalytic activity (GO:0003824)
Rosa_chinensis_newGene_3300	--	1.74457	2.67909	2.07234	0	0.107633	0.345326	1.38834e-12	-2.85162	down	--	--	--	--	--	--	--	--	--	--	--	--	--
Rosa_chinensis_newGene_7511	--	3.37704	4.14845	3.12902	0.220754	0.441145	0.283788	4.62982e-20	-2.84214	down	--	--	--	K01103|1.49891e-07|fve:101310874|K01103 6-phosphofructo-2-kinase / fructose-2,6-biphosphatase 3 [EC:2.7.1.105 3.1.3.46] | (RefSeq) 6-phosphofructo-2-kinase/fructose-2,6-bisphosphatase	Fructose and mannose metabolism (ko00051)	[G]	Carbohydrate transport and metabolism	--	6-phosphofructo-2-kinase/fructose-2,6-bisphosphatase OS=Arabidopsis thaliana OX=3702 GN=FKFBP PE=1 SV=1	G	Carbohydrate transport and metabolism	PREDICTED: 6-phosphofructo-2-kinase/fructose-2,6-bisphosphatase [Ziziphus jujuba]	--
RcHm_v2.0_Chr6g0263911.gene	--	16.3875	14.9495	15.3115	2.21453	2.59949	2.28646	3.55066e-58	-2.83618	down	--	--	--	--	--	--	--	Organ specific protein	Organ-specific protein S2 OS=Pisum sativum OX=3888 PE=2 SV=1	S	Function unknown	PREDICTED: organ-specific protein P4-like [Fragaria vesca subsp. vesca]	--
RcHm_v2.0_Chr5g0009861.gene	--	1.28209	1.07734	1.06799	0.133184	0.120075	0.17345	1.98327e-19	-2.81906	down	[ET]	Amino acid transport and metabolism;; Signal transduction mechanisms	--	K05387|0|fve:101308735|K05387 glutamate receptor, ionotropic, plant | (RefSeq) glutamate receptor 2.7-like	--	[PET]	Inorganic ion transport and metabolism;; Amino acid transport and metabolism;; Signal transduction mechanisms	Receptor family ligand binding region;; Ligand-gated ion channel;; Periplasmic binding protein;; Bacterial extracellular solute-binding proteins, family 3;; Ligated ion channel L-glutamate- and glycine-binding site	Glutamate receptor 2.7 OS=Arabidopsis thaliana OX=3702 GN=GLR2.7 PE=2 SV=3	S	Function unknown	PREDICTED: glutamate receptor 2.7-like [Fragaria vesca subsp. vesca]	--
RcHm_v2.0_Chr2g0140671.gene	--	158.236	159.056	140.695	23.6053	27.4807	25.002	1.72327e-278	-2.8184	down	--	--	Cellular Component: photosystem I (GO:0009522);; Cellular Component: chloroplast thylakoid membrane (GO:0009535);; Biological Process: photosynthesis, light harvesting (GO:0009765);; Cellular Component: integral component of membrane (GO:0016021);; Molecular Function: chlorophyll binding (GO:0016168);; Biological Process: protein-chromophore linkage (GO:0018298);; Molecular Function: metal ion bi…	K08912|3.51933e-97|fve:101297707|K08912 light-harvesting complex II chlorophyll a/b binding protein 1 | (RefSeq) chlorophyll a-b binding protein of LHCII type 1-like	Photosynthesis - antenna proteins (ko00196)	--	--	Chlorophyll A-B binding protein	Chlorophyll a-b binding protein 40, chloroplastic OS=Nicotiana tabacum OX=4097 GN=CAB40 PE=2 SV=1	J	Translation, ribosomal structure and biogenesis	hypothetical protein MIMGU_mgv1a020664mg [Erythranthe guttata]	cellular component: cell (GO:0005623);; cellular component: membrane (GO:0016020);; cellular component: macromolecular complex (GO:0032991);; cellular component: membrane part (GO:0044425);; cellular component: cell part (GO:0044464);; cellular component: organelle (GO:0043226);; cellular component: organelle part (GO:0044422);; biological process: metabolic process (GO:0008152);; biological proc…
RcHm_v2.0_Chr3g0483751.gene	--	7.26214	6.08691	7.12973	1.15883	0.58598	1.33151	1.4655e-38	-2.81272	down	--	--	--	--	--	[R]	General function prediction only	Leucine rich repeat N-terminal domain;; Leucine Rich repeat;; Leucine rich repeat	Receptor-like protein 6 OS=Arabidopsis thaliana OX=3702 GN=RLP6 PE=3 SV=1	S	Function unknown	PREDICTED: receptor-like protein 12 [Fragaria vesca subsp. vesca]	--
RcHm_v2.0_Chr2g0103331.gene	--	1.15676	1.19045	1.01123	0.179597	0.092793	0.045066	6.48403e-14	-2.80267	down	--	--	--	--	--	--	--	--	--	--	--	PREDICTED: uncharacterized protein LOC103947482 [Pyrus x bretschneideri]	--
RcHm_v2.0_Chr6g0266171.gene	--	7.18888	7.67631	7.45538	1.20066	0.927455	1.51795	3.63694e-96	-2.79904	down	[G]	Carbohydrate transport and metabolism	Molecular Function: beta-galactosidase activity (GO:0004565);; Biological Process: carbohydrate metabolic process (GO:0005975);; Molecular Function: carbohydrate binding (GO:0030246);;	--	--	[G]	Carbohydrate transport and metabolism	Glycosyl hydrolases family 35;; Galactose binding lectin domain;; Beta-galactosidase	Beta-galactosidase 3 OS=Arabidopsis thaliana OX=3702 GN=BGAL3 PE=2 SV=1	G	Carbohydrate transport and metabolism	PREDICTED: beta-galactosidase 3-like [Fragaria vesca subsp. vesca]	molecular function: catalytic activity (GO:0003824);; biological process: metabolic process (GO:0008152);; molecular function: binding (GO:0005488)
RcHm_v2.0_Chr5g0008151.gene	--	1.53318	2.15345	1.6031	0.192336	0.248546	0.12105	1.30446e-15	-2.78236	down	[K]	Transcription	--	--	--	[T]	Signal transduction mechanisms	NB-ARC domain;; Leucine rich repeat;; Leucine Rich repeats (2 copies)	Putative disease resistance protein RGA4 OS=Solanum bulbocastanum OX=147425 GN=RGA4 PE=2 SV=1	S	Function unknown	PREDICTED: putative disease resistance protein RGA4 isoform X1 [Fragaria vesca subsp. vesca]	--
RcHm_v2.0_Chr1g0355961.gene	--	1.33858	1.24692	0.758318	0	0.047512	0.205136	5.80377e-11	-2.75074	down	[C]	Energy production and conversion	Molecular Function: SNARE binding (GO:0000149);; Cellular Component: lytic vacuole (GO:0000323);; Cellular Component: endosome (GO:0005768);; Cellular Component: chloroplast stroma (GO:0009570);; Biological Process: SNARE complex assembly (GO:0035493);; Biological Process: regulation of vesicle-mediated transport (GO:0060627);;	--	--	--	--	--	--	S	Function unknown	PREDICTED: uncharacterized protein LOC101295853 [Fragaria vesca subsp. vesca]	molecular function: binding (GO:0005488);; cellular component: cell (GO:0005623);; cellular component: organelle (GO:0043226);; cellular component: cell part (GO:0044464);; cellular component: organelle part (GO:0044422);; biological process: cellular process (GO:0009987);; biological process: cellular component organization or biogenesis (GO:0071840);; biological process: biological regulation (…
RcHm_v2.0_Chr6g0245381.gene	--	3.35084	3.35757	3.83805	0.296446	0.715669	0.372705	1.94649e-20	-2.7477	down	[L]	Replication, recombination and repair	Molecular Function: DNA primase activity (GO:0003896);; Biological Process: DNA replication, synthesis of RNA primer (GO:0006269);; Cellular Component: primosome complex (GO:1990077);;	K02684|2.3668e-153|fve:101310422|K02684 DNA primase small subunit [EC:2.7.7.102] | (RefSeq) DNA primase small subunit	DNA replication (ko03030)	[L]	Replication, recombination and repair	DNA primase small subunit	--	L	Replication, recombination and repair	PREDICTED: DNA primase small subunit [Fragaria vesca subsp. vesca]	biological process: metabolic process (GO:0008152);; biological process: cellular process (GO:0009987);; molecular function: catalytic activity (GO:0003824);; cellular component: cell (GO:0005623);; cellular component: macromolecular complex (GO:0032991);; cellular component: organelle (GO:0043226);; cellular component: organelle part (GO:0044422);; cellular component: cell part (GO:0044464)
RcHm_v2.0_Chr1g0334681.gene	--	3.08102	2.50445	2.82478	0.278971	0.27116	0.557618	2.03278e-19	-2.74271	down	--	--	--	--	--	--	--	Transferase family	Malonyl-CoA:anthocyanidin 5-O-glucoside-6&apos;&apos;-O-malonyltransferase OS=Arabidopsis thaliana OX=3702 GN=5MAT PE=1 SV=1	S	Function unknown	PREDICTED: phenolic glucoside malonyltransferase 1-like [Fragaria vesca subsp. vesca]	--
RcHm_v2.0_Chr5g0045781.gene	--	7.42611	8.78913	7.08148	1.33279	0.988527	1.43594	2.17556e-41	-2.72392	down	[IQR]	Lipid transport and metabolism;; Secondary metabolites biosynthesis, transport and catabolism;; General function prediction only	Molecular Function: oxidoreductase activity (GO:0016491);; Biological Process: oxidation-reduction process (GO:0055114);;	K08081|6.20513e-163|fve:101305626|K08081 tropinone reductase I [EC:1.1.1.206] | (RefSeq) tropinone reductase homolog At1g07440-like	Tropane, piperidine and pyridine alkaloid biosynthesis (ko00960)	[R]	General function prediction only	Enoyl-(Acyl carrier protein) reductase;; short chain dehydrogenase;; KR domain	Tropinone reductase homolog At1g07440 OS=Arabidopsis thaliana OX=3702 GN=At1g07440 PE=1 SV=1	S	Function unknown	PREDICTED: tropinone reductase homolog At1g07440-like isoform X1 [Fragaria vesca subsp. vesca]	molecular function: catalytic activity (GO:0003824);; biological process: metabolic process (GO:0008152);; biological process: single-organism process (GO:0044699)
RcHm_v2.0_Chr5g0056461.gene	--	4.10523	4.08999	3.85561	0.392876	0.768728	0.599856	3.16961e-24	-2.70964	down	--	--	--	--	--	--	--	--	--	--	--	--	--
Rosa_chinensis_newGene_4020	--	1.47184	1.63808	1.41299	0.119109	0.281082	0.166562	2.57627e-15	-2.70214	down	--	--	--	--	--	--	--	--	Synaptonemal complex protein 2 OS=Arabidopsis thaliana OX=3702 GN=ZYP1B PE=2 SV=1	S	Function unknown	PREDICTED: synaptonemal complex protein 1-like [Fragaria vesca subsp. vesca]	--
RcHm_v2.0_Chr2g0114221.gene	--	0.556096	0.421218	0.585457	0.07631	0.062614	0.023433	5.36655e-12	-2.69903	down	[K]	Transcription	--	--	--	--	--	Protein kinase domain;; Protein tyrosine kinase;; Leucine rich repeat;; Leucine Rich repeats (2 copies);; Leucine Rich Repeat	Probable LRR receptor-like serine/threonine-protein kinase At3g47570 OS=Arabidopsis thaliana OX=3702 GN=At3g47570 PE=2 SV=1	S	Function unknown	PREDICTED: probable LRR receptor-like serine/threonine-protein kinase At3g47570 [Fragaria vesca subsp. vesca]	--
RcHm_v2.0_Chr5g0032541.gene	--	2.26137	1.81738	2.20335	0.34134	0.283433	0.367568	1.62577e-29	-2.69055	down	[T]	Signal transduction mechanisms	Molecular Function: nucleotide binding (GO:0000166);; Molecular Function: protein kinase activity (GO:0004672);; Cellular Component: membrane (GO:0016020);;	--	--	--	--	Legume lectin domain;; Protein kinase domain;; Protein tyrosine kinase	L-type lectin-domain containing receptor kinase IX.1 OS=Arabidopsis thaliana OX=3702 GN=LECRK91 PE=1 SV=1	T	Signal transduction mechanisms	PREDICTED: L-type lectin-domain containing receptor kinase IX.1-like [Fragaria vesca subsp. vesca]	molecular function: binding (GO:0005488);; biological process: metabolic process (GO:0008152);; biological process: cellular process (GO:0009987);; molecular function: catalytic activity (GO:0003824);; cellular component: membrane (GO:0016020)
Rosa_chinensis_newGene_7031	--	0.884416	0.913752	1.42258	0	0.137449	0	1.76193e-09	-2.68848	down	--	--	Biological Process: protein transport (GO:0015031);;	--	--	[Z]	Cytoskeleton	Ataxin-2 C-terminal region	--	S	Function unknown	PREDICTED: uncharacterized protein LOC101306123 isoform X1 [Fragaria vesca subsp. vesca]	biological process: localization (GO:0051179)
RcHm_v2.0_Chr1g0357071.gene	--	0.668532	0.705634	0.947575	0.073127	0.048079	0.080382	2.84541e-11	-2.68397	down	--	--	Biological Process: metabolic process (GO:0008152);; Molecular Function: transferase activity, transferring hexosyl groups (GO:0016758);;	--	--	[GC]	Carbohydrate transport and metabolism;; Energy production and conversion	UDP-glucoronosyl and UDP-glucosyl transferase	Putative UDP-rhamnose:rhamnosyltransferase 1 OS=Fragaria ananassa OX=3747 GN=GT4 PE=2 SV=1	S	Function unknown	PREDICTED: putative UDP-rhamnose:rhamnosyltransferase 1 [Fragaria vesca subsp. vesca]	biological process: metabolic process (GO:0008152);; molecular function: catalytic activity (GO:0003824)
RcHm_v2.0_Chr6g0248721.gene	--	1.28698	0.953743	0.859943	0.117231	0.122805	0.074726	8.25857e-13	-2.68274	down	--	--	Biological Process: metabolic process (GO:0008152);; Molecular Function: flavonol 3-O-glucosyltransferase activity (GO:0047893);;	K23260|0|fve:101301417|K23260 scopoletin glucosyltransferase [EC:2.4.1.128] | (RefSeq) UDP-glucose flavonoid 3-O-glucosyltransferase 7-like	Phenylpropanoid biosynthesis (ko00940)	[GC]	Carbohydrate transport and metabolism;; Energy production and conversion	UDP-glucoronosyl and UDP-glucosyl transferase	UDP-glucose flavonoid 3-O-glucosyltransferase 7 OS=Fragaria ananassa OX=3747 GN=GT7 PE=1 SV=1	S	Function unknown	PREDICTED: UDP-glucose flavonoid 3-O-glucosyltransferase 7-like [Fragaria vesca subsp. vesca]	biological process: metabolic process (GO:0008152);; molecular function: catalytic activity (GO:0003824)
RcHm_v2.0_Chr2g0170631.gene	--	1.02757	0.971647	1.15596	0.144966	0.17963	0.066511	4.25563e-16	-2.68098	down	[K]	Transcription	--	--	--	--	--	NB-ARC domain;; Arabidopsis broad-spectrum mildew resistance protein RPW8;; AAA domain	Probable disease resistance protein At5g66900 OS=Arabidopsis thaliana OX=3702 GN=At5g66900 PE=3 SV=1	S	Function unknown	PREDICTED: probable disease resistance protein At5g66900 [Fragaria vesca subsp. vesca]	--
RcHm_v2.0_Chr6g0266221.gene	--	18.3983	15.9858	19.4786	2.72273	2.31871	3.38321	2.8588e-27	-2.67001	down	--	--	Molecular Function: beta-galactosidase activity (GO:0004565);; Biological Process: carbohydrate metabolic process (GO:0005975);; Molecular Function: carbohydrate binding (GO:0030246);;	--	--	[G]	Carbohydrate transport and metabolism	Galactose binding lectin domain	Beta-galactosidase 3 OS=Arabidopsis thaliana OX=3702 GN=BGAL3 PE=2 SV=1	G	Carbohydrate transport and metabolism	PREDICTED: beta-galactosidase 3-like [Fragaria vesca subsp. vesca]	molecular function: catalytic activity (GO:0003824);; biological process: metabolic process (GO:0008152);; molecular function: binding (GO:0005488)
RcHm_v2.0_Chr5g0049571.gene	--	1.58718	2.00664	1.43646	0.262112	0.264497	0.152626	4.52526e-17	-2.66738	down	--	--	--	--	--	--	--	SWIM zinc finger;; MULE transposase domain;; Transposase, Mutator family	--	S	Function unknown	PREDICTED: uncharacterized protein LOC105349948 [Fragaria vesca subsp. vesca]	--
RcHm_v2.0_Chr1g0349291.gene	--	5.45008	6.46222	6.2069	1.14138	0.779897	0.787721	9.36353e-20	-2.66112	down	--	--	--	--	--	--	--	--	--	--	--	hypothetical protein PRUPE_2G139800 [Prunus persica]	--
RcHm_v2.0_Chr5g0034591.gene	--	3.68834	3.25221	3.55555	0.562494	0.479974	0.787973	3.9189e-50	-2.65436	down	--	--	--	--	--	--	--	TIR domain;; TIR domain;; PB1 domain;; MTH538 TIR-like domain (DUF1863)	TMV resistance protein N OS=Nicotiana glutinosa OX=35889 GN=N PE=1 SV=1	--	--	PREDICTED: uncharacterized protein LOC101299367 [Fragaria vesca subsp. vesca]	--
RcHm_v2.0_Chr3g0448961.gene	--	4.8338	4.59192	4.30247	0.885707	0.510646	0.894692	4.80175e-34	-2.65355	down	--	--	Molecular Function: hydrolase activity, acting on ester bonds (GO:0016788);;	--	--	--	--	GDSL-like Lipase/Acylhydrolase	GDSL esterase/lipase At5g33370 OS=Arabidopsis thaliana OX=3702 GN=At5g33370 PE=2 SV=1	S	Function unknown	PREDICTED: GDSL esterase/lipase At5g33370-like [Fragaria vesca subsp. vesca]	molecular function: catalytic activity (GO:0003824)
RcHm_v2.0_Chr4g0430371.gene	--	1.29346	1.2929	1.17698	0.193928	0.154841	0.076978	2.30241e-13	-2.64246	down	[QV]	Secondary metabolites biosynthesis, transport and catabolism;; Defense mechanisms	Molecular Function: monooxygenase activity (GO:0004497);; Molecular Function: iron ion binding (GO:0005506);; Cellular Component: integral component of membrane (GO:0016021);; Molecular Function: oxidoreductase activity, acting on paired donors, with incorporation or reduction of molecular oxygen (GO:0016705);; Molecular Function: heme binding (GO:0020037);; Biological Process: oxidation-reductio…	--	--	[Q]	Secondary metabolites biosynthesis, transport and catabolism	Cytochrome P450	Cytochrome P450 78A5 OS=Arabidopsis thaliana OX=3702 GN=CYP78A5 PE=2 SV=1	Q	Secondary metabolites biosynthesis, transport and catabolism	PREDICTED: cytochrome P450 78A5-like [Fragaria vesca subsp. vesca]	biological process: metabolic process (GO:0008152);; biological process: single-organism process (GO:0044699);; molecular function: catalytic activity (GO:0003824);; molecular function: binding (GO:0005488);; cellular component: membrane (GO:0016020);; cellular component: membrane part (GO:0044425)
Rosa_chinensis_newGene_4162	--	6.21374	5.23857	4.67609	0.455638	0.655894	0.928814	2.18251e-14	-2.63774	down	--	--	--		--	--	--	--	--	--	--	PREDICTED: uncharacterized protein LOC108865627 [Pyrus x bretschneideri]	--
RcHm_v2.0_Chr5g0056661.gene	--	4.3087	3.27239	3.78987	0	0.291868	0.712831	3.19442e-10	-2.62375	down	[K]	Transcription	Cellular Component: cytosol (GO:0005829);; Molecular Function: O-methyltransferase activity (GO:0008171);; Molecular Function: S-adenosylmethionine-dependent methyltransferase activity (GO:0008757);; Biological Process: aromatic compound biosynthetic process (GO:0019438);;	--	--	[R]	General function prediction only	O-methyltransferase	(S)-scoulerine 9-O-methyltransferase OS=Coptis japonica OX=3442 GN=SMT PE=1 SV=1	S	Function unknown	(S)-scoulerine 9-O-methyltransferase-like [Prunus avium]	cellular component: cell (GO:0005623);; cellular component: cell part (GO:0044464);; biological process: metabolic process (GO:0008152);; molecular function: catalytic activity (GO:0003824);; biological process: cellular process (GO:0009987)
Rosa_chinensis_newGene_8247	--	3.79818	4.89606	3.1158	0.169205	0.309865	0.853768	1.93894e-13	-2.61886	down	--	--	Biological Process: maturation of LSU-rRNA (GO:0000470);; Molecular Function: RNA binding (GO:0003723);; Biological Process: translation (GO:0006412);; Cellular Component: cytosolic large ribosomal subunit (GO:0022625);;	K02936|1.60296e-46|pxb:103936113|K02936 large subunit ribosomal protein L7Ae | (RefSeq) 60S ribosomal protein L7a-1	Ribosome (ko03010)	[J]	Translation, ribosomal structure and biogenesis	Ribosomal protein L7Ae/L30e/S12e/Gadd45 family	60S ribosomal protein L7a-2 OS=Oryza sativa subsp. japonica OX=39947 GN=RPL7A-2 PE=2 SV=1	J	Translation, ribosomal structure and biogenesis	PREDICTED: 60S ribosomal protein L7a-1 [Malus domestica]	biological process: metabolic process (GO:0008152);; biological process: cellular process (GO:0009987);; biological process: cellular component organization or biogenesis (GO:0071840);; molecular function: binding (GO:0005488);; cellular component: cell (GO:0005623);; cellular component: macromolecular complex (GO:0032991);; cellular component: organelle (GO:0043226);; cellular component: organel…
RcHm_v2.0_Chr6g0245391.gene	--	2.04937	2.40217	2.34996	0.261715	0.469362	0.383121	2.59061e-24	-2.61523	down	--	--	Molecular Function: DNA primase activity (GO:0003896);; Biological Process: DNA replication, synthesis of RNA primer (GO:0006269);; Cellular Component: primosome complex (GO:1990077);;	K02684|2.97385e-133|fve:101310422|K02684 DNA primase small subunit [EC:2.7.7.102] | (RefSeq) DNA primase small subunit	DNA replication (ko03030)	[L]	Replication, recombination and repair	DNA primase small subunit	--	L	Replication, recombination and repair	PREDICTED: DNA primase small subunit [Fragaria vesca subsp. vesca]	biological process: metabolic process (GO:0008152);; biological process: cellular process (GO:0009987);; molecular function: catalytic activity (GO:0003824);; cellular component: cell (GO:0005623);; cellular component: macromolecular complex (GO:0032991);; cellular component: organelle (GO:0043226);; cellular component: organelle part (GO:0044422);; cellular component: cell part (GO:0044464)
RcHm_v2.0_Chr5g0002331.gene	--	16.754	17.9535	19.4192	2.71226	3.30855	2.4878	4.41617e-22	-2.61092	down	--	--	Cellular Component: chloroplast thylakoid (GO:0009534);; Molecular Function: protein binding involved in protein folding (GO:0044183);; Biological Process: chaperone-mediated protein folding (GO:0061077);;	--	--	--	--	RbcX protein	Chaperonin-like RBCX protein 1, chloroplastic OS=Arabidopsis thaliana OX=3702 GN=RBCX1 PE=1 SV=1	S	Function unknown	PREDICTED: uncharacterized protein LOC101305153 [Fragaria vesca subsp. vesca]	cellular component: cell (GO:0005623);; cellular component: organelle (GO:0043226);; cellular component: organelle part (GO:0044422);; cellular component: cell part (GO:0044464);; molecular function: binding (GO:0005488);; biological process: cellular process (GO:0009987)
RcHm_v2.0_Chr1g0352901.gene	--	1.74051	1.60407	1.39139	0.305682	0.282352	0.245152	4.36563e-41	-2.6062	down	[K]	Transcription	--	--	--	--	--	Leucine rich repeat;; Leucine Rich repeats (2 copies);; Leucine Rich Repeat;; Leucine rich repeats (6 copies);; Leucine Rich repeat;; Leucine-rich repeat;; Leucine rich repeat N-terminal domain;; Caspase activity and apoptosis inhibitor 1;; IS66 C-terminal element;; DNA polymerase family B exonuclease domain, N-terminal;; Glutamine amidotransferase domain;; Herpes simplex virus virion protein 16 …	Receptor-like protein EIX2 OS=Solanum lycopersicum OX=4081 GN=EIX2 PE=1 SV=2	S	Function unknown	PREDICTED: probable leucine-rich repeat receptor-like protein kinase At1g35710, partial [Fragaria vesca subsp. vesca]	--
Rosa_chinensis_newGene_2183	--	60.4965	60.7051	62.6202	11.5165	11.0855	12.7316	2.46688e-168	-2.60128	down	--	--	--	--	--	--	--	--	--	--	--	--	--
RcHm_v2.0_Chr1g0354971.gene	--	1.00991	1.23554	1.02892	0.193173	0.186805	0.173515	6.13943e-28	-2.59381	down	[K]	Transcription	--	--	--	[R]	General function prediction only	Leucine rich repeat;; Leucine Rich repeats (2 copies);; Leucine Rich Repeat;; Leucine rich repeats (6 copies);; Leucine Rich repeat;; Leucine-rich repeat;; Leucine rich repeat N-terminal domain;; Biliverdin reductase, catalytic;; IS66 C-terminal element;; DNA polymerase family B exonuclease domain, N-terminal;; Biliverdin reductase, catalytic;; IS66 C-terminal element;; DNA polymerase family B ex…	Receptor-like protein EIX2 OS=Solanum lycopersicum OX=4081 GN=EIX2 PE=1 SV=2	S	Function unknown	PREDICTED: probable leucine-rich repeat receptor-like protein kinase At1g35710, partial [Fragaria vesca subsp. vesca]	--
RcHm_v2.0_Chr7g0209941.gene	--	3.51546	3.32263	3.80207	0.519213	0.469096	0.734256	5.66269e-22	-2.59159	down	[QR]	Secondary metabolites biosynthesis, transport and catabolism;; General function prediction only	Cellular Component: cytosol (GO:0005829);; Molecular Function: O-methyltransferase activity (GO:0008171);; Molecular Function: S-adenosylmethionine-dependent methyltransferase activity (GO:0008757);; Biological Process: aromatic compound biosynthetic process (GO:0019438);;	--	--	[R]	General function prediction only	O-methyltransferase;; Dimerisation domain	(S)-scoulerine 9-O-methyltransferase OS=Coptis japonica OX=3442 GN=SMT PE=1 SV=1	S	Function unknown	(S)-scoulerine 9-O-methyltransferase-like [Prunus avium]	cellular component: cell (GO:0005623);; cellular component: cell part (GO:0044464);; biological process: metabolic process (GO:0008152);; molecular function: catalytic activity (GO:0003824);; biological process: cellular process (GO:0009987)
RcHm_v2.0_Chr5g0017321.gene	--	0.692094	0.39505	0.395667	0.039656	0.047014	0.031874	9.13133e-10	-2.58887	down	[T]	Signal transduction mechanisms	Molecular Function: protein serine/threonine kinase activity (GO:0004674);; Molecular Function: calcium ion binding (GO:0005509);; Molecular Function: ATP binding (GO:0005524);; Biological Process: protein phosphorylation (GO:0006468);; Cellular Component: integral component of membrane (GO:0016021);; Molecular Function: polysaccharide binding (GO:0030247);;	--	--	--	--	Protein tyrosine kinase;; Protein kinase domain;; Wall-associated receptor kinase galacturonan-binding;; EGF-like domain;; Calcium-binding EGF domain;; Complement Clr-like EGF-like	Wall-associated receptor kinase 1 OS=Arabidopsis thaliana OX=3702 GN=WAK1 PE=1 SV=2	T	Signal transduction mechanisms	hypothetical protein B456_005G086500 [Gossypium raimondii]	biological process: metabolic process (GO:0008152);; biological process: cellular process (GO:0009987);; molecular function: catalytic activity (GO:0003824);; molecular function: binding (GO:0005488);; cellular component: membrane (GO:0016020);; cellular component: membrane part (GO:0044425)
RcHm_v2.0_Chr7g0195751.gene	--	0.953434	0.855571	1.03016	0.205585	0.106922	0.143642	1.66091e-20	-2.58124	down	[V]	Defense mechanisms	Molecular Function: ATP binding (GO:0005524);; Cellular Component: integral component of membrane (GO:0016021);; Molecular Function: ATPase activity, coupled to transmembrane movement of substances (GO:0042626);; Biological Process: transmembrane transport (GO:0055085);;	--	--	[Q]	Secondary metabolites biosynthesis, transport and catabolism	ABC transporter transmembrane region;; ABC transporter;; AAA domain, putative AbiEii toxin, Type IV TA system;; 50S ribosome-binding GTPase;; P-loop containing region of AAA domain;; Type II/IV secretion system protein	ABC transporter C family member 10 OS=Arabidopsis thaliana OX=3702 GN=ABCC10 PE=2 SV=2	V	Defense mechanisms	PREDICTED: ABC transporter C family member 10-like isoform X1 [Fragaria vesca subsp. vesca]	molecular function: binding (GO:0005488);; cellular component: membrane (GO:0016020);; cellular component: membrane part (GO:0044425);; biological process: localization (GO:0051179);; molecular function: catalytic activity (GO:0003824);; molecular function: transporter activity (GO:0005215)
RcHm_v2.0_Chr5g0029111.gene	--	13.0019	12.6211	12.6968	2.21136	2.42945	2.67223	8.63135e-84	-2.58115	down	[G]	Carbohydrate transport and metabolism	--	--	--	[GC]	Carbohydrate transport and metabolism;; Energy production and conversion	UDP-glucoronosyl and UDP-glucosyl transferase	7-deoxyloganetin glucosyltransferase OS=Gardenia jasminoides OX=114476 GN=UGT85A24 PE=1 SV=1	S	Function unknown	PREDICTED: 7-deoxyloganetin glucosyltransferase-like [Prunus mume]	--
RcHm_v2.0_Chr5g0065081.gene	--	9.98867	10.0401	11.4336	2.09449	1.99954	1.9319	3.94936e-85	-2.58083	down	--	--	Biological Process: cellular process (GO:0009987);; Biological Process: macromolecule metabolic process (GO:0043170);;	--	--	--	--	XH domain	Factor of DNA methylation 3 OS=Arabidopsis thaliana OX=3702 GN=FDM3 PE=4 SV=1	S	Function unknown	PREDICTED: factor of DNA methylation 1-like [Fragaria vesca subsp. vesca]	biological process: cellular process (GO:0009987);; biological process: metabolic process (GO:0008152)
RcHm_v2.0_Chr1g0382211.gene	--	3.11672	3.10691	2.92155	0.48489	0.364478	0.503958	5.31148e-18	-2.58066	down	--	--	Molecular Function: DNA binding (GO:0003677);; Cellular Component: nucleus (GO:0005634);; Biological Process: regulation of transcription, DNA-templated (GO:0006355);;	--	--	--	--	--	--	--	--	transcription factor b3 [Rosa rugosa]	molecular function: binding (GO:0005488);; cellular component: cell (GO:0005623);; cellular component: organelle (GO:0043226);; cellular component: cell part (GO:0044464);; biological process: biological regulation (GO:0065007)
RcHm_v2.0_Chr6g0278191.gene	--	0.42624	0.440911	0.421248	0.031357	0.033132	0.056197	2.64735e-10	-2.57256	down	[K]	Transcription	--	--	--	[T]	Signal transduction mechanisms	NB-ARC domain;; Leucine rich repeat	Disease resistance protein RPM1 OS=Arabidopsis thaliana OX=3702 GN=RPM1 PE=1 SV=1	S	Function unknown	PREDICTED: disease resistance protein RPM1-like [Malus domestica]	--
RcHm_v2.0_Chr3g0460571.gene	--	24.179	23.2211	22.3245	4.68435	4.51955	4.25447	8.69313e-85	-2.56827	down	--	--	--	--	--	--	--	Protease inhibitor/seed storage/LTP family;; Probable lipid transfer	Non-specific lipid-transfer protein 3 OS=Prunus dulcis OX=3755 PE=2 SV=1	U	Intracellular trafficking, secretion, and vesicular transport	PREDICTED: non-specific lipid-transfer protein 3-like [Fragaria vesca subsp. vesca]	--
RcHm_v2.0_Chr7g0208581.gene	--	11.2769	10.7161	10.2655	1.88987	2.08889	1.94581	1.0225e-40	-2.56353	down	--	--	--	--	--	--	--	--	--	--	--	hypothetical protein PRUPE_5G044300 [Prunus persica]	--
RcHm_v2.0_Chr7g0225551.gene	--	2.64433	3.37153	3.02021	0.49942	0.538684	0.616386	2.15032e-36	-2.55875	down	[G]	Carbohydrate transport and metabolism	Molecular Function: xylan 1,4-beta-xylosidase activity (GO:0009044);; Cellular Component: plant-type cell wall (GO:0009505);; Biological Process: arabinan catabolic process (GO:0031222);; Biological Process: xylan catabolic process (GO:0045493);; Molecular Function: alpha-L-arabinofuranosidase activity (GO:0046556);;	K15920|0|fve:101302560|K15920 xylan 1,4-beta-xylosidase [EC:3.2.1.37] | (RefSeq) beta-xylosidase/alpha-L-arabinofuranosidase 2-like	Amino sugar and nucleotide sugar metabolism (ko00520)	--	--	Glycosyl hydrolase family 3 C-terminal domain;; Glycosyl hydrolase family 3 N terminal domain;; Fibronectin type III-like domain	Beta-xylosidase/alpha-L-arabinofuranosidase 2 OS=Medicago sativa subsp. varia OX=36902 GN=Xyl2 PE=2 SV=1	G	Carbohydrate transport and metabolism	PREDICTED: beta-xylosidase/alpha-L-arabinofuranosidase 2-like isoform X3 [Fragaria vesca subsp. vesca]	molecular function: catalytic activity (GO:0003824);; cellular component: cell (GO:0005623);; cellular component: cell part (GO:0044464);; biological process: metabolic process (GO:0008152);; biological process: single-organism process (GO:0044699);; biological process: cellular process (GO:0009987)
Rosa_chinensis_newGene_1566	--	2.16173	3.44699	2.1172	0.606414	0.182839	0.23477	1.86895e-12	-2.54502	down	--	--	--	K02563|5.76687e-15|fve:101294368|K02563 UDP-N-acetylglucosamine--N-acetylmuramyl-(pentapeptide) pyrophosphoryl-undecaprenol N-acetylglucosamine transferase [EC:2.4.1.227] | (RefSeq) uncharacterized LOC101294368	--	--	--	--	--	M	Cell wall/membrane/envelope biogenesis	PREDICTED: uncharacterized protein LOC101294368 [Fragaria vesca subsp. vesca]	--
RcHm_v2.0_Chr6g0259691.gene	--	0.464213	0.441737	0.611048	0.054734	0.026757	0.083654	1.34887e-10	-2.5384	down	--	--	--	--	--	[R]	General function prediction only	Reverse transcriptase (RNA-dependent DNA polymerase);; Integrase core domain;; gag-polypeptide of LTR copia-type;; GAG-pre-integrase domain	Retrovirus-related Pol polyprotein from transposon TNT 1-94 OS=Nicotiana tabacum OX=4097 PE=2 SV=1	S	Function unknown	Retrovirus-related Pol polyprotein from transposon TNT 1-94 [Cajanus cajan]	--
Rosa_chinensis_newGene_6345	--	15.4619	23.5916	16.4917	3.61695	3.62238	2.82219	6.45263e-44	-2.53652	down	--	--	--	--	--	--	--	--	--	--	--	PREDICTED: uncharacterized protein LOC101294672 [Fragaria vesca subsp. vesca]	--
RcHm_v2.0_Chr3g0478581.gene	--	26.4704	23.4577	24.2489	4.26808	4.79799	5.63125	2.09211e-93	-2.53419	down	--	--	--	--	--	[R]	General function prediction only	Leucine rich repeat N-terminal domain;; Leucine Rich repeat	Receptor-like protein 11 OS=Arabidopsis thaliana OX=3702 GN=RLP11 PE=3 SV=1	S	Function unknown	PREDICTED: receptor-like protein 12 [Fragaria vesca subsp. vesca]	--
RcHm_v2.0_Chr2g0174211.gene	--	6.31006	6.82827	6.59561	1.45207	0.861537	1.25346	2.1614e-29	-2.52798	down	--	--	--	--	--	--	--	--	--	S	Function unknown	PREDICTED: uncharacterized protein LOC103435368 isoform X3 [Malus domestica]	--
RcHm_v2.0_Chr2g0113681.gene	--	2.56975	3.03078	2.7662	0.485629	0.360359	0.620823	1.85958e-22	-2.52742	down	[L]	Replication, recombination and repair	--	K03515|3.15358e-68|fve:101300216|K03515 DNA repair protein REV1 [EC:2.7.7.-] | (RefSeq) DNA repair protein REV1	--	[L]	Replication, recombination and repair	impB/mucB/samB family	DNA repair protein REV1 OS=Arabidopsis thaliana OX=3702 GN=REV1 PE=2 SV=1	L	Replication, recombination and repair	PREDICTED: DNA repair protein REV1 [Fragaria vesca subsp. vesca]	--
Rosa_chinensis_newGene_1828	--	4.62363	4.54232	3.65024	0.523373	0.574152	0.689552	4.9371e-24	-2.5274	down	--	--	Biological Process: protein peptidyl-prolyl isomerization (GO:0000413);; Molecular Function: peptidyl-prolyl cis-trans isomerase activity (GO:0003755);; Biological Process: protein folding (GO:0006457);;	K01802|2.12036e-16|fve:101299779|K01802 peptidylprolyl isomerase [EC:5.2.1.8] | (RefSeq) photosynthetic NDH subunit of lumenal location 4, chloroplastic	--	--	--	--	Photosynthetic NDH subunit of lumenal location 4, chloroplastic OS=Arabidopsis thaliana OX=3702 GN=PNSL4 PE=1 SV=1	O	Posttranslational modification, protein turnover, chaperones	PREDICTED: photosynthetic NDH subunit of lumenal location 4, chloroplastic [Fragaria vesca subsp. vesca]	biological process: metabolic process (GO:0008152);; biological process: cellular process (GO:0009987);; molecular function: catalytic activity (GO:0003824)
RcHm_v2.0_Chr1g0353291.gene	--	0.757991	0.710777	0.691283	0.054809	0.163262	0.109769	3.32415e-14	-2.51104	down	[K]	Transcription	--	--	--	[R]	General function prediction only	Leucine rich repeat;; Leucine Rich repeats (2 copies);; Leucine Rich Repeat;; Leucine rich repeat N-terminal domain;; Leucine Rich repeat	Receptor-like protein 7 OS=Arabidopsis thaliana OX=3702 GN=RLP7 PE=3 SV=2	S	Function unknown	PREDICTED: receptor-like protein 12 isoform X3 [Fragaria vesca subsp. vesca]	--
RcHm_v2.0_Chr2g0136221.gene	--	2.79253	2.99682	2.5136	0.631448	0.483321	0.455654	9.90412e-34	-2.49696	down	[I]	Lipid transport and metabolism	Molecular Function: intramolecular transferase activity (GO:0016866);;	--	--	[I]	Lipid transport and metabolism	Squalene-hopene cyclase C-terminal domain;; Squalene-hopene cyclase N-terminal domain;; Prenyltransferase and squalene oxidase repeat	Beta-amyrin synthase OS=Betula platyphylla OX=78630 GN=OSCBPY PE=1 SV=1	I	Lipid transport and metabolism	PREDICTED: beta-amyrin synthase-like [Prunus mume]	molecular function: catalytic activity (GO:0003824)
RcHm_v2.0_Chr1g0357061.gene	--	2.39845	1.73018	1.88956	0.241031	0.260682	0.475747	6.14887e-17	-2.49556	down	--	--	Biological Process: metabolic process (GO:0008152);; Molecular Function: transferase activity, transferring hexosyl groups (GO:0016758);;	--	--	[GC]	Carbohydrate transport and metabolism;; Energy production and conversion	UDP-glucoronosyl and UDP-glucosyl transferase	Putative UDP-rhamnose:rhamnosyltransferase 1 OS=Fragaria ananassa OX=3747 GN=GT4 PE=2 SV=1	S	Function unknown	PREDICTED: putative UDP-rhamnose:rhamnosyltransferase 1 [Fragaria vesca subsp. vesca]	biological process: metabolic process (GO:0008152);; molecular function: catalytic activity (GO:0003824)
RcHm_v2.0_Chr3g0471191.gene	--	37.5079	33.6805	27.1214	8.14654	5.23153	6.62474	5.92735e-79	-2.49133	down	--	--	--	--	--	--	--	--	--	--	--	--	--
RcHm_v2.0_Chr4g0435151.gene	--	259.281	258.49	261.401	55.5422	51.4612	57.4202	0	-2.49033	down	[G]	Carbohydrate transport and metabolism	Molecular Function: monooxygenase activity (GO:0004497);; Cellular Component: chloroplast (GO:0009507);; Biological Process: photorespiration (GO:0009853);; Molecular Function: ribulose-bisphosphate carboxylase activity (GO:0016984);; Biological Process: reductive pentose-phosphate cycle (GO:0019253);; Biological Process: oxidation-reduction process (GO:0055114);;	K01602|9.75422e-114|fve:101290860|K01602 ribulose-bisphosphate carboxylase small chain [EC:4.1.1.39] | (RefSeq) ribulose bisphosphate carboxylase small chain 1, chloroplastic	Glyoxylate and dicarboxylate metabolism (ko00630);; Carbon fixation in photosynthetic organisms (ko00710);; Carbon metabolism (ko01200)	--	--	Ribulose bisphosphate carboxylase, small chain;; Ribulose-1,5-bisphosphate carboxylase small subunit	Ribulose bisphosphate carboxylase small chain, chloroplastic OS=Pyrus pyrifolia OX=3767 GN=RBCS PE=2 SV=1	C	Energy production and conversion	PREDICTED: ribulose bisphosphate carboxylase small chain 1, chloroplastic [Fragaria vesca subsp. vesca]	biological process: metabolic process (GO:0008152);; biological process: single-organism process (GO:0044699);; molecular function: catalytic activity (GO:0003824);; cellular component: cell (GO:0005623);; cellular component: organelle (GO:0043226);; cellular component: cell part (GO:0044464);; biological process: cellular process (GO:0009987)
RcHm_v2.0_Chr7g0237421.gene	--	0.575082	0.589008	0.41456	0.034468	0.102749	0.032856	6.5862e-10	-2.48533	down	[DPM]	Cell cycle control, cell division, chromosome partitioning;; Inorganic ion transport and metabolism;; Cell wall/membrane/envelope biogenesis	--	K05909|0|fve:101314089|K05909 laccase [EC:1.10.3.2] | (RefSeq) laccase-14-like	--	[Q]	Secondary metabolites biosynthesis, transport and catabolism	Multicopper oxidase;; Multicopper oxidase;; Multicopper oxidase	Laccase-14 OS=Arabidopsis thaliana OX=3702 GN=LAC14 PE=2 SV=1	Q	Secondary metabolites biosynthesis, transport and catabolism	PREDICTED: laccase-14-like [Fragaria vesca subsp. vesca]	--
RcHm_v2.0_Chr5g0002341.gene	--	6.6161	7.43476	7.707	1.69707	1.02355	1.25579	2.07922e-23	-2.48229	down	--	--	Cellular Component: chloroplast thylakoid (GO:0009534);; Molecular Function: protein binding involved in protein folding (GO:0044183);; Biological Process: chaperone-mediated protein folding (GO:0061077);;	--	--	--	--	RbcX protein	Chaperonin-like RBCX protein 1, chloroplastic OS=Arabidopsis thaliana OX=3702 GN=RBCX1 PE=1 SV=1	S	Function unknown	PREDICTED: uncharacterized protein LOC101305153 [Fragaria vesca subsp. vesca]	cellular component: cell (GO:0005623);; cellular component: organelle (GO:0043226);; cellular component: organelle part (GO:0044422);; cellular component: cell part (GO:0044464);; molecular function: binding (GO:0005488);; biological process: cellular process (GO:0009987)
RcHm_v2.0_Chr5g0066721.gene	--	5.30177	4.26106	4.92376	0.987708	0.721573	1.06599	5.04918e-31	-2.47749	down	--	--	Cellular Component: cytoplasm (GO:0005737);; Molecular Function: O-hydroxycinnamoyltransferase activity (GO:0050737);; Biological Process: biological regulation (GO:0065007);; Biological Process: organic substance biosynthetic process (GO:1901576);;	K13065|0|fve:101303591|K13065 shikimate O-hydroxycinnamoyltransferase [EC:2.3.1.133] | (RefSeq) shikimate O-hydroxycinnamoyltransferase-like	Phenylpropanoid biosynthesis (ko00940);; Flavonoid biosynthesis (ko00941);; Stilbenoid, diarylheptanoid and gingerol biosynthesis (ko00945)	--	--	Transferase family	Shikimate O-hydroxycinnamoyltransferase OS=Arabidopsis thaliana OX=3702 GN=HST PE=1 SV=1	S	Function unknown	PREDICTED: shikimate O-hydroxycinnamoyltransferase-like [Fragaria vesca subsp. vesca]	cellular component: cell (GO:0005623);; cellular component: cell part (GO:0044464);; molecular function: catalytic activity (GO:0003824);; biological process: biological regulation (GO:0065007);; biological process: metabolic process (GO:0008152)
RcHm_v2.0_Chr2g0172751.gene	--	15.6973	16.461	16.6796	3.13299	3.25861	3.7979	2.2159e-103	-2.47439	down	[P]	Inorganic ion transport and metabolism	Cellular Component: plant-type vacuole membrane (GO:0009705);; Molecular Function: nitrate transmembrane transporter activity (GO:0015112);; Biological Process: nitrate transport (GO:0015706);; Cellular Component: integral component of membrane (GO:0016021);; Biological Process: transmembrane transport (GO:0055085);;	K02575|0|fve:101298454|K02575 MFS transporter, NNP family, nitrate/nitrite transporter | (RefSeq) high affinity nitrate transporter 2.7	Nitrogen metabolism (ko00910)	--	--	Major Facilitator Superfamily	High affinity nitrate transporter 2.7 OS=Arabidopsis thaliana OX=3702 GN=NRT2.7 PE=2 SV=1	P	Inorganic ion transport and metabolism	PREDICTED: high affinity nitrate transporter 2.7 [Fragaria vesca subsp. vesca]	cellular component: cell (GO:0005623);; cellular component: membrane (GO:0016020);; cellular component: organelle (GO:0043226);; cellular component: organelle part (GO:0044422);; cellular component: cell part (GO:0044464);; biological process: localization (GO:0051179);; molecular function: transporter activity (GO:0005215);; cellular component: membrane part (GO:0044425)
RcHm_v2.0_Chr2g0086161.gene	--	3.85431	3.0379	3.81776	0.850553	0.542276	0.555276	3.04257e-22	-2.47428	down	[G]	Carbohydrate transport and metabolism	Molecular Function: chitinase activity (GO:0004568);; Biological Process: carbohydrate metabolic process (GO:0005975);; Biological Process: chitin catabolic process (GO:0006032);;	K01183|0|fve:101314784|K01183 chitinase [EC:3.2.1.14] | (RefSeq) chitotriosidase-1-like	Amino sugar and nucleotide sugar metabolism (ko00520)	[G]	Carbohydrate transport and metabolism	Glycosyl hydrolases family 18	Class V chitinase OS=Arabidopsis thaliana OX=3702 GN=ChiC PE=1 SV=1	G	Carbohydrate transport and metabolism	PREDICTED: chitotriosidase-1-like [Fragaria vesca subsp. vesca]	molecular function: catalytic activity (GO:0003824);; biological process: metabolic process (GO:0008152)
RcHm_v2.0_Chr2g0122911.gene	--	6.22829	5.59677	5.38197	1.13381	0.976227	1.25012	1.62514e-36	-2.47103	down	--	--	--	--	--	[I]	Lipid transport and metabolism	Lipase (class 3)	Phospholipase A1-IIgamma OS=Arabidopsis thaliana OX=3702 GN=DSEL PE=1 SV=1	S	Function unknown	PREDICTED: phospholipase A1-IIgamma-like [Pyrus x bretschneideri]	--
RcHm_v2.0_Chr7g0213401.gene	--	0.711664	1.18723	1.00998	0.09616	0.161971	0.141149	1.72963e-11	-2.46542	down	[T]	Signal transduction mechanisms	--	--	--	[R]	General function prediction only	Ankyrin repeats (3 copies);; Ankyrin repeats (many copies);; Domain of unknown function;; Ankyrin repeat;; Ankyrin repeat;; Ankyrin repeats (many copies)	Ankyrin repeat-containing protein At5g02620 OS=Arabidopsis thaliana OX=3702 GN=At5g02620 PE=1 SV=1	S	Function unknown	PREDICTED: ankyrin repeat-containing protein At5g02620-like [Fragaria vesca subsp. vesca]	--
RcHm_v2.0_Chr7g0200201.gene	--	2.28422	1.22087	2.65937	0.356781	0.176962	0.195669	2.75731e-10	-2.46524	down	--	--	--	--	--	[R]	General function prediction only	Chromo (CHRromatin Organisation MOdifier) domain	--	L	Replication, recombination and repair	PREDICTED: uncharacterized protein LOC107406328 [Ziziphus jujuba]	--
RcHm_v2.0_Chr1g0355381.gene	--	1.69779	1.50575	1.19455	0.298368	0.23899	0.265629	1.34926e-22	-2.46333	down	[K]	Transcription	--	--	--	--	--	Protein tyrosine kinase;; Protein kinase domain;; Leucine Rich repeats (2 copies);; Leucine rich repeat;; Leucine rich repeat N-terminal domain;; Leucine Rich Repeat	Probable LRR receptor-like serine/threonine-protein kinase At3g47570 OS=Arabidopsis thaliana OX=3702 GN=At3g47570 PE=2 SV=1	S	Function unknown	PREDICTED: putative receptor-like protein kinase At3g47110 isoform X1 [Fragaria vesca subsp. vesca]	--
RcHm_v2.0_Chr6g0298001.gene	--	2.79676	2.77922	2.27994	0.459253	0.447885	0.627416	2.74153e-32	-2.46265	down	[I]	Lipid transport and metabolism	Molecular Function: phospholipase D activity (GO:0004630);; Molecular Function: calcium ion binding (GO:0005509);; Cellular Component: membrane (GO:0016020);; Biological Process: lipid catabolic process (GO:0016042);; Biological Process: phosphatidylcholine metabolic process (GO:0046470);; Molecular Function: N-acylphosphatidylethanolamine-specific phospholipase D activity (GO:0070290);;	K01115|0|fve:101296068|K01115 phospholipase D1/2 [EC:3.1.4.4] | (RefSeq) phospholipase D alpha 1-like	Glycerophospholipid metabolism (ko00564);; Ether lipid metabolism (ko00565);; Endocytosis (ko04144)	[I]	Lipid transport and metabolism	Phospholipase D C terminal;; Phospholipase D Active site motif;; C2 domain;; PLD-like domain	Phospholipase D alpha 1 OS=Ricinus communis OX=3988 GN=PLD1 PE=1 SV=1	I	Lipid transport and metabolism	PREDICTED: phospholipase D alpha 1-like [Fragaria vesca subsp. vesca]	molecular function: catalytic activity (GO:0003824);; molecular function: binding (GO:0005488);; cellular component: membrane (GO:0016020);; biological process: metabolic process (GO:0008152);; biological process: single-organism process (GO:0044699);; biological process: cellular process (GO:0009987)
RcHm_v2.0_Chr2g0133791.gene	--	17.9857	16.3566	16.9654	2.84757	3.87148	2.96014	2.72977e-24	-2.44773	down	[J]	Translation, ribosomal structure and biogenesis	Biological Process: ribosomal small subunit assembly (GO:0000028);; Molecular Function: structural constituent of ribosome (GO:0003735);; Biological Process: translation (GO:0006412);; Cellular Component: cytosolic small ribosomal subunit (GO:0022627);;	K02966|2.55453e-58|fve:101292310|K02966 small subunit ribosomal protein S19e | (RefSeq) 40S ribosomal protein S19-3	Ribosome (ko03010)	[J]	Translation, ribosomal structure and biogenesis	Ribosomal protein S19e	40S ribosomal protein S19-3 OS=Arabidopsis thaliana OX=3702 GN=RPS19C PE=2 SV=1	J	Translation, ribosomal structure and biogenesis	PREDICTED: 40S ribosomal protein S19-3 [Fragaria vesca subsp. vesca]	biological process: cellular process (GO:0009987);; biological process: cellular component organization or biogenesis (GO:0071840);; molecular function: structural molecule activity (GO:0005198);; biological process: metabolic process (GO:0008152);; cellular component: cell (GO:0005623);; cellular component: macromolecular complex (GO:0032991);; cellular component: organelle (GO:0043226);; cellul…
RcHm_v2.0_Chr7g0195311.gene	--	0.591768	0.321779	0.367275	0.048936	0.038726	0.036618	8.12462e-09	-2.44276	down	--	--	Biological Process: flavonoid biosynthetic process (GO:0009813);; Cellular Component: intracellular membrane-bounded organelle (GO:0043231);; Biological Process: flavonoid glucuronidation (GO:0052696);; Molecular Function: quercetin 3-O-glucosyltransferase activity (GO:0080043);; Molecular Function: quercetin 7-O-glucosyltransferase activity (GO:0080044);;	K08237|0|fve:101309541|K08237 hydroquinone glucosyltransferase [EC:2.4.1.218] | (RefSeq) hydroquinone glucosyltransferase-like	--	[GC]	Carbohydrate transport and metabolism;; Energy production and conversion	UDP-glucoronosyl and UDP-glucosyl transferase	Hydroquinone glucosyltransferase OS=Rauvolfia serpentina OX=4060 GN=AS PE=1 SV=1	S	Function unknown	PREDICTED: hydroquinone glucosyltransferase-like [Fragaria vesca subsp. vesca]	biological process: metabolic process (GO:0008152);; cellular component: cell (GO:0005623);; cellular component: organelle (GO:0043226);; cellular component: cell part (GO:0044464);; biological process: cellular process (GO:0009987);; biological process: single-organism process (GO:0044699);; molecular function: catalytic activity (GO:0003824)
RcHm_v2.0_Chr2g0148451.gene	--	3.12805	4.34224	3.96198	0.617848	0.865481	0.779279	4.70927e-32	-2.43614	down	[I]	Lipid transport and metabolism	Molecular Function: intramolecular transferase activity (GO:0016866);;	--	--	[I]	Lipid transport and metabolism	Squalene-hopene cyclase C-terminal domain;; Squalene-hopene cyclase N-terminal domain;; Prenyltransferase and squalene oxidase repeat	Beta-amyrin synthase OS=Solanum lycopersicum OX=4081 GN=TTS1 PE=1 SV=1	I	Lipid transport and metabolism	PREDICTED: beta-amyrin synthase-like [Prunus mume]	molecular function: catalytic activity (GO:0003824)
RcHm_v2.0_Chr1g0362141.gene	--	15.0766	14.2977	13.8234	2.64437	2.91413	3.29061	6.70681e-46	-2.43557	down	--	--	--	--	--	--	--	--	--	--	--	PREDICTED: uncharacterized protein LOC105353186 [Fragaria vesca subsp. vesca]	--
RcHm_v2.0_Chr5g0062591.gene	--	3.92812	3.47359	3.65278	0.809584	0.721294	0.68201	1.21207e-32	-2.42113	down	[QV]	Secondary metabolites biosynthesis, transport and catabolism;; Defense mechanisms	Molecular Function: oxidoreductase activity (GO:0016491);; Molecular Function: metal ion binding (GO:0046872);;	--	--	[Q]	Secondary metabolites biosynthesis, transport and catabolism	Cytochrome P450	Licodione synthase OS=Glycyrrhiza echinata OX=46348 GN=CYP93B1 PE=1 SV=2	Q	Secondary metabolites biosynthesis, transport and catabolism	PREDICTED: licodione synthase-like [Fragaria vesca subsp. vesca]	molecular function: catalytic activity (GO:0003824);; molecular function: binding (GO:0005488)
RcHm_v2.0_Chr2g0156591.gene	--	56.0268	61.9799	55.3956	12.2906	12.3215	13.6513	0	-2.4203	down	--	--	--	K05391|0|fve:101294339|K05391 cyclic nucleotide gated channel, plant | (RefSeq) cyclic nucleotide-gated ion channel 1-like	Plant-pathogen interaction (ko04626)	[PT]	Inorganic ion transport and metabolism;; Signal transduction mechanisms	Ion transport protein;; Reverse transcriptase-like	Cyclic nucleotide-gated ion channel 1 OS=Arabidopsis thaliana OX=3702 GN=CNGC1 PE=1 SV=1	U	Intracellular trafficking, secretion, and vesicular transport	PREDICTED: cyclic nucleotide-gated ion channel 1-like [Fragaria vesca subsp. vesca]	--
RcHm_v2.0_Chr1g0334591.gene	--	0.464909	0.456937	0.649839	0.081181	0.081066	0.044798	3.61978e-10	-2.41682	down	--	--	--	--	--	--	--	--	--	--	--	--	--
RcHm_v2.0_Chr2g0157181.gene	--	9.67208	6.4846	7.23292	1.92884	1.41593	1.37957	9.54492e-32	-2.41198	down	--	--	--	--	--	--	--	--	--	--	--	--	--
RcHm_v2.0_CPg0502461.gene	--	89.5712	91.893	84.8337	14.3818	20.4108	7.74828	7.74714e-12	-2.40977	down	[C]	Energy production and conversion	Molecular Function: ATP binding (GO:0005524);; Cellular Component: plasma membrane (GO:0005886);; Cellular Component: chloroplast thylakoid membrane (GO:0009535);; Biological Process: ATP synthesis coupled proton transport (GO:0015986);; Biological Process: ATP hydrolysis coupled proton transport (GO:0015991);; Cellular Component: proton-transporting ATP synthase complex, catalytic core F(1) (GO:…	K02111|0|fve:10251490|K02111 F-type H+/Na+-transporting ATPase subunit alpha [EC:7.1.2.2 7.2.2.1] | (RefSeq) atpA, FvH4_C0012; ATP synthase CF1 alpha subunit	Oxidative phosphorylation (ko00190);; Photosynthesis (ko00195)	[C]	Energy production and conversion	ATP synthase alpha/beta family, nucleotide-binding domain;; ATP synthase alpha/beta chain, C terminal domain;; ATP synthase alpha/beta family, beta-barrel domain	ATP synthase subunit alpha, chloroplastic OS=Manihot esculenta OX=3983 GN=atpA PE=3 SV=1	C	Energy production and conversion	ATP synthase CF1 alpha chain (chloroplast) [Rosa roxburghii]	molecular function: binding (GO:0005488);; cellular component: cell (GO:0005623);; cellular component: membrane (GO:0016020);; cellular component: cell part (GO:0044464);; cellular component: organelle (GO:0043226);; cellular component: organelle part (GO:0044422);; biological process: metabolic process (GO:0008152);; biological process: cellular process (GO:0009987);; biological process: single-…
Rosa_chinensis_newGene_7402	--	13.2716	9.99377	10.2251	4.14735	1.27948	1.37588	3.10393e-27	-2.40205	down	--	--	--	--	--	--	--	Protein of unknown function (DUF1668)	--	--	--	PREDICTED: uncharacterized protein LOC105349982 [Fragaria vesca subsp. vesca]	--
RcHm_v2.0_Chr7g0242081.gene	--	0.697025	1.08478	0.834215	0.124813	0.058432	0.089484	6.02116e-09	-2.40051	down	--	--	--	--	--	--	--	--	--	--	--	--	--
RcHm_v2.0_Chr4g0394341.gene	--	0.858855	1.04375	0.937125	0.202572	0.115737	0.191427	1.51915e-16	-2.39423	down	[K]	Transcription	--	--	--	[T]	Signal transduction mechanisms	NB-ARC domain;; Leucine Rich repeats (2 copies)	Putative disease resistance protein At1g50180 OS=Arabidopsis thaliana OX=3702 GN=At1g50180 PE=3 SV=2	S	Function unknown	putative disease resistance protein At1g50180 [Prunus persica]	--
RcHm_v2.0_Chr4g0441741.gene	--	56.7689	50.8198	51.9545	11.7272	11.7078	12.0504	9.29363e-140	-2.3931	down	--	--	Biological Process: defense response (GO:0006952);; Biological Process: response to biotic stimulus (GO:0009607);;	--	--	--	--	Pathogenesis-related protein Bet v I family;; Polyketide cyclase / dehydrase and lipid transport	MLP-like protein 31 OS=Arabidopsis thaliana OX=3702 GN=MLP31 PE=2 SV=2	--	--	PREDICTED: kirola-like [Fragaria vesca subsp. vesca]	biological process: response to stimulus (GO:0050896)
RcHm_v2.0_Chr3g0490281.gene	--	1.5563	1.40736	1.74749	0.337365	0.267219	0.150486	3.32625e-12	-2.39163	down	--	--	--	K13065|0|fve:101292765|K13065 shikimate O-hydroxycinnamoyltransferase [EC:2.3.1.133] | (RefSeq) vinorine synthase-like	Phenylpropanoid biosynthesis (ko00940);; Flavonoid biosynthesis (ko00941);; Stilbenoid, diarylheptanoid and gingerol biosynthesis (ko00945)	--	--	Transferase family	Vinorine synthase OS=Rauvolfia serpentina OX=4060 GN=ACT PE=1 SV=2	S	Function unknown	PREDICTED: vinorine synthase-like [Fragaria vesca subsp. vesca]	--
Rosa_chinensis_newGene_6303	--	5.89725	3.71771	2.14535	0.432787	0.112414	0.833427	2.94021e-09	-2.39127	down	--	--	--	--	--	--	--	--	--	--	--	--	--
Rosa_chinensis_newGene_5444	--	6.23002	6.86128	6.4117	0.979693	0.965556	1.69503	2.32341e-24	-2.38998	down	--	--	--	--	--	--	--	--	--	--	--	--	--
Rosa_chinensis_newGene_6305	--	3.77204	3.84027	3.01716	0.539599	0.401196	0.389601	2.3801e-09	-2.38487	down	--	--	--	--	--	--	--	--	--	--	--	PREDICTED: uncharacterized protein LOC101291426 [Fragaria vesca subsp. vesca]	--
RcHm_v2.0_Chr7g0221811.gene	--	3.54828	3.33046	3.32918	0.738854	0.594347	0.831039	9.26016e-42	-2.38138	down	--	--	--	--	--	[D]	Cell cycle control, cell division, chromosome partitioning	--	--	S	Function unknown	PREDICTED: uncharacterized protein LOC108169539 [Malus domestica]	--
RcHm_v2.0_Chr5g0013871.gene	--	5.00693	5.06838	5.0883	1.01267	1.20731	1.04016	1.37289e-43	-2.37978	down	[K]	Transcription	--	--	--	--	--	Leucine Rich repeats (2 copies);; Leucine rich repeat	Disease resistance-like protein DSC1 OS=Arabidopsis thaliana OX=3702 GN=DSC1 PE=1 SV=1	S	Function unknown	PREDICTED: TMV resistance protein N-like [Fragaria vesca subsp. vesca]	--
RcHm_v2.0_Chr5g0045851.gene	--	11.7964	11.5297	12.1836	2.83354	2.1425	2.77758	7.11248e-56	-2.37903	down	[IQR]	Lipid transport and metabolism;; Secondary metabolites biosynthesis, transport and catabolism;; General function prediction only	Molecular Function: oxidoreductase activity (GO:0016491);; Biological Process: oxidation-reduction process (GO:0055114);;	K08081|7.11354e-166|fve:101305626|K08081 tropinone reductase I [EC:1.1.1.206] | (RefSeq) tropinone reductase homolog At1g07440-like	Tropane, piperidine and pyridine alkaloid biosynthesis (ko00960)	[R]	General function prediction only	Enoyl-(Acyl carrier protein) reductase;; short chain dehydrogenase;; KR domain;; Polysaccharide biosynthesis protein	Tropinone reductase homolog At1g07440 OS=Arabidopsis thaliana OX=3702 GN=At1g07440 PE=1 SV=1	S	Function unknown	PREDICTED: tropinone reductase homolog At1g07440-like isoform X1 [Fragaria vesca subsp. vesca]	molecular function: catalytic activity (GO:0003824);; biological process: metabolic process (GO:0008152);; biological process: single-organism process (GO:0044699)
RcHm_v2.0_Chr7g0185031.gene	--	2.19881	1.98471	2.42555	0.460035	0.448969	0.375081	1.59641e-18	-2.36861	down	[QV]	Secondary metabolites biosynthesis, transport and catabolism;; Defense mechanisms	Molecular Function: monooxygenase activity (GO:0004497);; Molecular Function: iron ion binding (GO:0005506);; Cellular Component: integral component of membrane (GO:0016021);; Molecular Function: oxidoreductase activity, acting on paired donors, with incorporation or reduction of molecular oxygen (GO:0016705);; Molecular Function: heme binding (GO:0020037);; Biological Process: oxidation-reductio…	--	--	[Q]	Secondary metabolites biosynthesis, transport and catabolism	Cytochrome P450	Cytochrome P450 CYP736A12 OS=Panax ginseng OX=4054 PE=2 SV=1	Q	Secondary metabolites biosynthesis, transport and catabolism	PREDICTED: cytochrome P450 CYP736A12-like [Fragaria vesca subsp. vesca]	biological process: metabolic process (GO:0008152);; biological process: single-organism process (GO:0044699);; molecular function: catalytic activity (GO:0003824);; molecular function: binding (GO:0005488);; cellular component: membrane (GO:0016020);; cellular component: membrane part (GO:0044425)
RcHm_v2.0_Chr6g0293821.gene	--	1.18737	1.02323	1.10346	0.148907	0.19985	0.145599	1.88417e-10	-2.35715	down	--	--	Molecular Function: nucleotide binding (GO:0000166);; Biological Process: nuclear-transcribed mRNA catabolic process, deadenylation-dependent decay (GO:0000288);; Cellular Component: P-body (GO:0000932);; Molecular Function: single-stranded DNA binding (GO:0003697);; Molecular Function: single-stranded RNA binding (GO:0003727);; Molecular Function: DNA-directed 5'-3' RNA polymerase activity (GO:0…	K03012|2.02259e-63|thj:104799288|K03012 DNA-directed RNA polymerase II subunit RPB4 | (RefSeq) DNA-directed RNA polymerase II subunit 4	RNA polymerase (ko03020)	[K]	Transcription	RNA polymerase Rpb4	DNA-directed RNA polymerase II subunit 4 OS=Arabidopsis thaliana OX=3702 GN=NRPB4 PE=1 SV=1	K	Transcription	PREDICTED: DNA-directed RNA polymerase II subunit 4 [Tarenaya hassleriana]	molecular function: binding (GO:0005488);; biological process: metabolic process (GO:0008152);; biological process: cellular process (GO:0009987);; biological process: biological regulation (GO:0065007);; cellular component: cell (GO:0005623);; cellular component: macromolecular complex (GO:0032991);; cellular component: organelle (GO:0043226);; cellular component: cell part (GO:0044464);; molecu…
Rosa_chinensis_newGene_346	--	35.3003	37.8812	37.3387	7.40438	9.42744	8.34952	9.48179e-122	-2.35577	down	--	--	--	K05391|1.44319e-120|fve:101294339|K05391 cyclic nucleotide gated channel, plant | (RefSeq) cyclic nucleotide-gated ion channel 1-like	Plant-pathogen interaction (ko04626)	[PT]	Inorganic ion transport and metabolism;; Signal transduction mechanisms	Reverse transcriptase-like	Putative cyclic nucleotide-gated ion channel 9 OS=Arabidopsis thaliana OX=3702 GN=CNGC9 PE=3 SV=1	U	Intracellular trafficking, secretion, and vesicular transport	PREDICTED: cyclic nucleotide-gated ion channel 1-like [Fragaria vesca subsp. vesca]	--
RcHm_v2.0_Chr1g0327481.gene	--	1.55755	1.20461	1.16766	0.206675	0.144862	0.243567	1.44609e-10	-2.35567	down	[HC]	Coenzyme transport and metabolism;; Energy production and conversion	Molecular Function: monooxygenase activity (GO:0004497);; Biological Process: single-organism metabolic process (GO:0044710);;	--	--	[CR]	Energy production and conversion;; General function prediction only	FAD binding domain;; FAD dependent oxidoreductase;; NAD(P)-binding Rossmann-like domain;; FAD binding domain;; Lycopene cyclase protein	Monooxygenase 1 OS=Arabidopsis thaliana OX=3702 GN=MO1 PE=2 SV=1	CH	Energy production and conversion;; Coenzyme transport and metabolism	PREDICTED: LOW QUALITY PROTEIN: kynurenine 3-monooxygenase-like [Fragaria vesca subsp. vesca]	biological process: metabolic process (GO:0008152);; biological process: single-organism process (GO:0044699);; molecular function: catalytic activity (GO:0003824)
RcHm_v2.0_Chr1g0343241.gene	--	0.662134	0.54346	0.420655	0.07998	0.118509	0.077445	7.80341e-13	-2.35053	down	[V]	Defense mechanisms	--	K10742|0|fve:101299140|K10742 DNA replication ATP-dependent helicase Dna2 [EC:3.6.4.12] | (RefSeq) DNA replication ATP-dependent helicase/nuclease DNA2	DNA replication (ko03030)	[L]	Replication, recombination and repair	DNA replication factor Dna2;; AAA domain;; AAA domain;; AAA domain;; AAA domain;; PD-(D/E)XK nuclease superfamily;; Viral (Superfamily 1) RNA helicase	--	L	Replication, recombination and repair	PREDICTED: DNA replication ATP-dependent helicase/nuclease DNA2 isoform X1 [Fragaria vesca subsp. vesca]	--
RcHm_v2.0_Chr5g0010281.gene	--	9.61278	7.99274	7.41926	1.95148	1.4514	2.10181	3.11758e-43	-2.34649	down	[IR]	Lipid transport and metabolism;; General function prediction only	Molecular Function: hydrolase activity, acting on ester bonds (GO:0016788);;	--	--	--	--	GDSL-like Lipase/Acylhydrolase	GDSL esterase/lipase At5g45910 OS=Arabidopsis thaliana OX=3702 GN=At5g45910 PE=2 SV=1	S	Function unknown	PREDICTED: GDSL esterase/lipase At5g45910 [Prunus mume]	molecular function: catalytic activity (GO:0003824)
RcHm_v2.0_Chr2g0098541.gene	--	1.17712	1.2019	0.945226	0.073746	0.156205	0.165023	5.41303e-09	-2.34606	down	--	--	--	--	--	--	--	--	--	--	--	--	--
RcHm_v2.0_Chr2g0087851.gene	--	0.943911	1.26561	0.956473	0	0.209916	0.196135	8.14197e-09	-2.3451	down	[HC]	Coenzyme transport and metabolism;; Energy production and conversion	Molecular Function: monooxygenase activity (GO:0004497);; Cellular Component: membrane (GO:0016020);; Biological Process: secondary metabolite biosynthetic process (GO:0044550);;	--	--	[CR]	Energy production and conversion;; General function prediction only	FAD binding domain;; FAD dependent oxidoreductase;; NAD(P)-binding Rossmann-like domain;; Pyridine nucleotide-disulphide oxidoreductase	Monooxygenase 1 OS=Arabidopsis thaliana OX=3702 GN=MO1 PE=2 SV=1	CH	Energy production and conversion;; Coenzyme transport and metabolism	PREDICTED: LOW QUALITY PROTEIN: kynurenine 3-monooxygenase-like [Fragaria vesca subsp. vesca]	biological process: metabolic process (GO:0008152);; biological process: single-organism process (GO:0044699);; molecular function: catalytic activity (GO:0003824);; cellular component: membrane (GO:0016020)
Rosa_chinensis_newGene_6476	--	1.68658	1.82759	1.7409	0.23526	0.282482	0.493764	8.15365e-18	-2.34092	down	--	--	Cellular Component: membrane (GO:0016020);;	K15378|9.37813e-13|fve:101310113|K15378 solute carrier family 45, member 1/2/4 | (RefSeq) sucrose transport protein SUC3	--	[G]	Carbohydrate transport and metabolism	--	Sucrose transport protein SUC3 OS=Arabidopsis thaliana OX=3702 GN=SUC3 PE=1 SV=1	U	Intracellular trafficking, secretion, and vesicular transport	PREDICTED: sucrose transport protein SUC3 [Fragaria vesca subsp. vesca]	cellular component: membrane (GO:0016020)
RcHm_v2.0_Chr1g0330031.gene	--	0.870068	1.20851	1.60442	0.163929	0.16414	0.23309	4.81677e-10	-2.33794	down	--	--	--	--	--	[O]	Posttranslational modification, protein turnover, chaperones	--	Ubiquitin carboxyl-terminal hydrolase 12 OS=Arabidopsis thaliana OX=3702 GN=UBP12 PE=1 SV=2	O	Posttranslational modification, protein turnover, chaperones	hypothetical protein PRUPE_2G054900 [Prunus persica]	--
RcHm_v2.0_Chr5g0008811.gene	--	4.14762	4.51171	3.82709	0.178621	0	0.470069	1.27442e-06	-2.33616	down	--	--	--	--	--	--	--	--	--	S	Function unknown	PREDICTED: uncharacterized protein LOC101290738 [Fragaria vesca subsp. vesca]	--
RcHm_v2.0_Chr1g0383131.gene	--	12.5294	14.528	13.609	2.78628	3.20416	2.52867	8.92377e-24	-2.33352	down	--	--	--	--	--	--	--	--	--	--	--	--	--
RcHm_v2.0_Chr5g0015071.gene	--	24.7381	21.8883	21.8924	5.328	4.98198	5.58331	2.55214e-116	-2.32772	down	--	--	Molecular Function: chaperone binding (GO:0051087);;	--	--	[T]	Signal transduction mechanisms	BAG domain;; Ubiquitin family	BAG family molecular chaperone regulator 3 OS=Arabidopsis thaliana OX=3702 GN=BAG3 PE=1 SV=1	O	Posttranslational modification, protein turnover, chaperones	PREDICTED: BAG family molecular chaperone regulator 3-like [Fragaria vesca subsp. vesca]	molecular function: binding (GO:0005488)
Rosa_chinensis_newGene_6241	--	3.2806	2.69697	3.56835	0.710397	0.580092	0.681834	2.85407e-21	-2.32544	down	--	--	--	--	--	[T]	Signal transduction mechanisms	--	Probable protein phosphatase 2C 8 OS=Arabidopsis thaliana OX=3702 GN=At1g18030 PE=2 SV=2	T	Signal transduction mechanisms	putative protein phosphatase 2C 8 [Morus notabilis]	--
RcHm_v2.0_Chr5g0010391.gene	--	134.55	121.913	121.901	30.0319	25.8429	33.5683	2.47278e-287	-2.32207	down	[O]	Posttranslational modification, protein turnover, chaperones	Biological Process: proteolysis (GO:0006508);; Molecular Function: cysteine-type peptidase activity (GO:0008234);;	--	--	[O]	Posttranslational modification, protein turnover, chaperones	Papain family cysteine protease;; Cathepsin propeptide inhibitor domain (I29)	Senescence-specific cysteine protease SAG12 OS=Arabidopsis thaliana OX=3702 GN=SAG12 PE=1 SV=1	O	Posttranslational modification, protein turnover, chaperones	ervatamin-C [Prunus persica]	biological process: metabolic process (GO:0008152);; molecular function: catalytic activity (GO:0003824)
RcHm_v2.0_Chr1g0359711.gene	--	0.764517	0.887093	0.949612	0.074735	0.166979	0.177007	1.70188e-10	-2.31958	down	[QV]	Secondary metabolites biosynthesis, transport and catabolism;; Defense mechanisms	Molecular Function: iron ion binding (GO:0005506);; Cellular Component: membrane (GO:0016020);; Molecular Function: oxidoreductase activity, acting on paired donors, with incorporation or reduction of molecular oxygen (GO:0016705);; Molecular Function: heme binding (GO:0020037);; Biological Process: oxidation-reduction process (GO:0055114);;	--	--	[Q]	Secondary metabolites biosynthesis, transport and catabolism	Cytochrome P450	Cytochrome P450 82A3 OS=Glycine max OX=3847 GN=CYP82A3 PE=2 SV=1	Q	Secondary metabolites biosynthesis, transport and catabolism	PREDICTED: cytochrome P450 CYP82D47-like [Fragaria vesca subsp. vesca]	molecular function: binding (GO:0005488);; cellular component: membrane (GO:0016020);; biological process: metabolic process (GO:0008152);; biological process: single-organism process (GO:0044699);; molecular function: catalytic activity (GO:0003824)
RcHm_v2.0_Chr7g0210881.gene	--	1.96067	2.4139	1.63325	0.220564	0.364405	0.299705	2.84275e-09	-2.31274	down	--	--	Biological Process: response to auxin (GO:0009733);;	K14488|5.93636e-50|fve:105351676|K14488 SAUR family protein | (RefSeq) indole-3-acetic acid-induced protein ARG7-like	Plant hormone signal transduction (ko04075)	--	--	Auxin responsive protein	Auxin-induced protein 15A OS=Glycine max OX=3847 PE=2 SV=1	S	Function unknown	PREDICTED: indole-3-acetic acid-induced protein ARG7-like [Fragaria vesca subsp. vesca]	biological process: response to stimulus (GO:0050896)
RcHm_v2.0_Chr7g0240681.gene	--	0.77729	1.00481	1.14451	0.186928	0.202651	0.208077	1.92842e-18	-2.31072	down	[K]	Transcription	--	--	--	--	--	NB-ARC domain;; Leucine Rich repeats (2 copies);; Leucine rich repeat	TMV resistance protein N OS=Nicotiana glutinosa OX=35889 GN=N PE=1 SV=1	S	Function unknown	PREDICTED: TMV resistance protein N-like isoform X1 [Fragaria vesca subsp. vesca]	--
RcHm_v2.0_Chr5g0046071.gene	--	2.81821	3.47504	3.4459	0.16636	0.87764	0.307535	5.96941e-09	-2.3086	down	--	--	Cellular Component: mitochondrion (GO:0005739);; Biological Process: glycerophospholipid biosynthetic process (GO:0046474);;	--	--	[R]	General function prediction only	--	Eukaryotic translation initiation factor 5A-3 OS=Solanum tuberosum OX=4113 GN=EIF5A3 PE=2 SV=1	G	Carbohydrate transport and metabolism	PREDICTED: uncharacterized protein YKR070W [Fragaria vesca subsp. vesca]	cellular component: cell (GO:0005623);; cellular component: organelle (GO:0043226);; cellular component: cell part (GO:0044464);; biological process: metabolic process (GO:0008152);; biological process: cellular process (GO:0009987);; biological process: single-organism process (GO:0044699)
RcHm_v2.0_Chr5g0068691.gene	--	5.61934	5.58923	5.78733	1.06372	0.736323	0.852807	3.61195e-10	-2.30672	down	[H]	Coenzyme transport and metabolism	Biological Process: thiamine biosynthetic process (GO:0009228);; Cellular Component: chloroplast stroma (GO:0009570);; Molecular Function: iron-sulfur cluster binding (GO:0051536);; Molecular Function: ADP-ribose pyrophosphohydrolase activity (GO:0080041);;	K03147|4.19481e-57|fve:101314730|K03147 phosphomethylpyrimidine synthase [EC:4.1.99.17] | (RefSeq) phosphomethylpyrimidine synthase, chloroplastic	Thiamine metabolism (ko00730)	--	--	--	Phosphomethylpyrimidine synthase, chloroplastic OS=Arabidopsis thaliana OX=3702 GN=THIC PE=1 SV=1	H	Coenzyme transport and metabolism	phosphomethylpyrimidine synthase, chloroplastic-like [Hevea brasiliensis]	biological process: metabolic process (GO:0008152);; biological process: cellular process (GO:0009987);; biological process: single-organism process (GO:0044699);; cellular component: cell (GO:0005623);; cellular component: organelle (GO:0043226);; cellular component: organelle part (GO:0044422);; cellular component: cell part (GO:0044464);; molecular function: binding (GO:0005488);; molecular fu…
RcHm_v2.0_Chr2g0111001.gene	--	1.6718	1.62622	1.74278	0.312711	0.393988	0.296983	2.63631e-17	-2.30625	down	[M]	Cell wall/membrane/envelope biogenesis	--	--	--	[T]	Signal transduction mechanisms	Protein kinase domain;; Protein tyrosine kinase	Receptor-like cytosolic serine/threonine-protein kinase RBK1 OS=Arabidopsis thaliana OX=3702 GN=RBK1 PE=1 SV=1	T	Signal transduction mechanisms	PREDICTED: receptor-like cytosolic serine/threonine-protein kinase RBK1 [Fragaria vesca subsp. vesca]	--
RcHm_v2.0_Chr2g0137121.gene	--	2.51854	2.74339	2.36477	0.555815	0.471533	0.706711	2.83859e-44	-2.30415	down	[T]	Signal transduction mechanisms	Molecular Function: ATP binding (GO:0005524);; Cellular Component: plasma membrane (GO:0005886);; Molecular Function: ATPase-coupled organic phosphonate transmembrane transporter activity (GO:0015416);; Biological Process: lead ion transport (GO:0015692);; Biological Process: organic phosphonate transport (GO:0015716);; Biological Process: organophosphate ester transport (GO:0015748);; Cellular C…	--	--	[Q]	Secondary metabolites biosynthesis, transport and catabolism	ABC-2 type transporter;; ABC transporter;; Plant PDR ABC transporter associated;; ABC-transporter extracellular N-terminal;; AAA domain, putative AbiEii toxin, Type IV TA system;; ATPase family associated with various cellular activities (AAA)	Pleiotropic drug resistance protein 1 OS=Nicotiana tabacum OX=4097 GN=PDR1 PE=2 SV=1	V	Defense mechanisms	PREDICTED: pleiotropic drug resistance protein 1 [Fragaria vesca subsp. vesca]	molecular function: binding (GO:0005488);; cellular component: cell (GO:0005623);; cellular component: membrane (GO:0016020);; cellular component: cell part (GO:0044464);; biological process: single-organism process (GO:0044699);; biological process: localization (GO:0051179);; molecular function: catalytic activity (GO:0003824);; molecular function: transporter activity (GO:0005215);; cellular c…
Rosa_chinensis_newGene_1364	--	4.02323	5.84723	4.55226	0.963754	0.960739	0.571235	2.40707e-17	-2.3041	down	--	--	--	K20476|7.82412e-20|egu:105054528|K20476 RAB6A-GEF complex partner protein 1 | (RefSeq) RAB6A-GEF complex partner protein 1 isoform X1	--	[R]	General function prediction only	--	--	S	Function unknown	PREDICTED: RAB6A-GEF complex partner protein 1-like [Ziziphus jujuba]	--
RcHm_v2.0_Chr3g0456481.gene	--	0.883037	1.03957	0.700512	0.185889	0.120869	0.203694	1.34687e-15	-2.30267	down	[I]	Lipid transport and metabolism	--	K01115|0|fve:101297849|K01115 phospholipase D1/2 [EC:3.1.4.4] | (RefSeq) phospholipase D p1	Glycerophospholipid metabolism (ko00564);; Ether lipid metabolism (ko00565);; Endocytosis (ko04144)	[I]	Lipid transport and metabolism	Phospholipase D Active site motif;; PLD-like domain;; PH domain	Phospholipase D zeta 1 OS=Arabidopsis thaliana OX=3702 GN=PLDZETA1 PE=1 SV=1	I	Lipid transport and metabolism	PREDICTED: phospholipase D p1 [Fragaria vesca subsp. vesca]	--
RcHm_v2.0_Chr1g0355681.gene	--	2.30869	2.21905	1.87604	0.352678	0.590593	0.416372	4.13813e-21	-2.29938	down	[K]	Transcription	--	--	--	--	--	Protein kinase domain;; Protein tyrosine kinase;; Leucine rich repeat;; Leucine Rich repeats (2 copies);; Leucine Rich Repeat	Probable LRR receptor-like serine/threonine-protein kinase At3g47570 OS=Arabidopsis thaliana OX=3702 GN=At3g47570 PE=2 SV=1	S	Function unknown	PREDICTED: putative receptor-like protein kinase At3g47110 isoform X1 [Fragaria vesca subsp. vesca]	--
RcHm_v2.0_Chr1g0365991.gene	--	6.47355	5.14977	4.96002	1.17218	1.13169	1.24147	1.81088e-24	-2.29875	down	--	--	--	--	--	--	--	Protein of unknown function (DUF674)	--	S	Function unknown	uncharacterized protein LOC110774586 [Prunus avium]	--
RcHm_v2.0_Chr4g0392511.gene	--	3.15348	3.18926	3.44113	0.838269	0.594863	0.313317	1.18658e-11	-2.29621	down	--	--	Biological Process: response to stimulus (GO:0050896);;	--	--	--	--	Pathogenesis-related protein Bet v I family;; Polyketide cyclase / dehydrase and lipid transport	MLP-like protein 31 OS=Arabidopsis thaliana OX=3702 GN=MLP31 PE=2 SV=2	S	Function unknown	PREDICTED: MLP-like protein 43 [Fragaria vesca subsp. vesca]	biological process: response to stimulus (GO:0050896)
RcHm_v2.0_Chr1g0383831.gene	--	1.02006	1.06187	0.949621	0.12743	0.13616	0.27031	1.08222e-11	-2.29322	down	[R]	General function prediction only	Molecular Function: anaphase-promoting complex binding (GO:0010997);; Biological Process: regulation of catalytic activity (GO:0050790);; Molecular Function: ubiquitin-protein transferase activator activity (GO:0097027);;	K03363|0|fve:101305602|K03363 cell division cycle 20, cofactor of APC complex | (RefSeq) cell division cycle 20.1, cofactor of APC complex-like	Ubiquitin mediated proteolysis (ko04120)	[DO]	Cell cycle control, cell division, chromosome partitioning;; Posttranslational modification, protein turnover, chaperones	WD domain, G-beta repeat;; Anaphase-promoting complex subunit 4 WD40 domain;; Eukaryotic translation initiation factor eIF2A	Cell division cycle 20.1, cofactor of APC complex OS=Arabidopsis thaliana OX=3702 GN=CDC20-1 PE=1 SV=1	D	Cell cycle control, cell division, chromosome partitioning	PREDICTED: cell division cycle 20.1, cofactor of APC complex-like [Fragaria vesca subsp. vesca]	molecular function: binding (GO:0005488);; biological process: biological regulation (GO:0065007);; molecular function: molecular function regulator (GO:0098772)
RcHm_v2.0_Chr5g0023981.gene	--	0.445884	0.362296	0.271463	0.065622	0.047249	0.014967	4.77733e-08	-2.29033	down	[K]	Transcription	--	--	--	--	--	Leucine rich repeat;; Protein kinase domain;; Leucine Rich repeats (2 copies);; Protein tyrosine kinase;; Leucine Rich Repeat;; Leucine rich repeat N-terminal domain	MDIS1-interacting receptor like kinase 2 OS=Arabidopsis thaliana OX=3702 GN=MIK2 PE=1 SV=3	S	Function unknown	PREDICTED: probable LRR receptor-like serine/threonine-protein kinase At4g08850 [Fragaria vesca subsp. vesca]	--
RcHm_v2.0_Chr7g0203261.gene	--	7.21711	9.99584	9.58501	1.31795	1.401	2.65565	3.16178e-14	-2.28493	down	[GI]	Carbohydrate transport and metabolism;; Lipid transport and metabolism	Cellular Component: cell wall (GO:0005618);; Molecular Function: pectinesterase activity (GO:0030599);; Biological Process: cell wall modification (GO:0042545);; Molecular Function: aspartyl esterase activity (GO:0045330);; Biological Process: pectin catabolic process (GO:0045490);;	--	--	--	--	Pectinesterase	Probable pectinesterase 68 OS=Arabidopsis thaliana OX=3702 GN=PME68 PE=2 SV=1	G	Carbohydrate transport and metabolism	PREDICTED: probable pectinesterase 68 [Fragaria vesca subsp. vesca]	cellular component: cell (GO:0005623);; cellular component: cell part (GO:0044464);; molecular function: catalytic activity (GO:0003824);; biological process: cellular process (GO:0009987);; biological process: cellular component organization or biogenesis (GO:0071840);; biological process: metabolic process (GO:0008152)
RcHm_v2.0_Chr5g0041401.gene	--	17.0493	17.4377	16.027	3.97245	3.73258	4.37148	4.6004e-109	-2.284	down	--	--	--	--	--	[R]	General function prediction only	Domain of unknown function;; Ankyrin repeats (3 copies);; Ankyrin repeats (many copies);; Ankyrin repeats (many copies);; Ankyrin repeat;; Ankyrin repeat	Ankyrin repeat-containing protein ITN1 OS=Arabidopsis thaliana OX=3702 GN=ITN1 PE=1 SV=1	S	Function unknown	PREDICTED: ankyrin repeat-containing protein At5g02620-like [Fragaria vesca subsp. vesca]	--
RcHm_v2.0_Chr1g0317821.gene	--	0.955952	0.879311	1.07643	0	0.24118	0.165536	1.45109e-08	-2.28135	down	--	--	--	--	--	--	--	--	Disease resistance protein RGA2 OS=Solanum bulbocastanum OX=147425 GN=RGA2 PE=1 SV=1	S	Function unknown	PREDICTED: putative disease resistance protein RGA1 [Fragaria vesca subsp. vesca]	--
RcHm_v2.0_Chr5g0029611.gene	--	5.31312	5.23076	5.94815	1.35681	1.09959	1.29339	3.59377e-34	-2.27878	down	--	--	--	--	--	--	--	GDSL/SGNH-like Acyl-Esterase family found in Pmr5 and Cas1p;; PMR5 N terminal Domain	Protein trichome birefringence-like 41 OS=Arabidopsis thaliana OX=3702 GN=TBL41 PE=2 SV=1	S	Function unknown	PREDICTED: protein trichome birefringence-like 41 [Fragaria vesca subsp. vesca]	--
RcHm_v2.0_Chr4g0397391.gene	--	3.74383	6.70123	8.21669	0.314142	1.09238	1.04591	9.60006e-08	-2.27862	down	--	--	--	--	--	--	--	Plant transposase (Ptta/En/Spm family)	--	S	Function unknown	PREDICTED: uncharacterized protein LOC103930886 [Pyrus x bretschneideri]	--
RcHm_v2.0_Chr5g0081851.gene	--	38.2097	41.4271	37.4839	7.13704	9.5243	9.97588	9.78674e-32	-2.2786	down	--	--	--	--	--	--	--	--	--	--	--	--	--
RcHm_v2.0_Chr1g0323221.gene	--	0.312028	0.445568	0.261719	0.097635	0.016721	0.027713	1.64335e-08	-2.27031	down	[K]	Transcription	--	--	--	--	--	TIR domain;; NB-ARC domain;; TIR domain;; Leucine Rich repeats (2 copies);; NACHT domain;; Leucine rich repeat;; ATPase family associated with various cellular activities (AAA)	TMV resistance protein N OS=Nicotiana glutinosa OX=35889 GN=N PE=1 SV=1	S	Function unknown	PREDICTED: TMV resistance protein N-like [Fragaria vesca subsp. vesca]	--
Rosa_chinensis_newGene_4835	--	1.32354	2.34849	1.82554	0.404017	0.238539	0	9.05111e-08	-2.26861	down	--	--	--	--	--	--	--	--	--	--	--	--	--
RcHm_v2.0_Chr4g0432031.gene	--	3.89756	3.79514	3.94158	0.933024	1.0222	0.723624	5.21175e-34	-2.26845	down	[L]	Replication, recombination and repair	--	K03515|1.6088e-56|fve:101300216|K03515 DNA repair protein REV1 [EC:2.7.7.-] | (RefSeq) DNA repair protein REV1	--	[L]	Replication, recombination and repair	impB/mucB/samB family	DNA repair protein REV1 OS=Arabidopsis thaliana OX=3702 GN=REV1 PE=2 SV=1	L	Replication, recombination and repair	PREDICTED: DNA repair protein REV1 [Fragaria vesca subsp. vesca]	--
Rosa_chinensis_newGene_4415	--	5.09308	5.40034	4.80496	1.20423	1.24337	0.885453	4.94893e-22	-2.26772	down	--	--	Biological Process: RNA modification (GO:0009451);;	--	--	[A]	RNA processing and modification	--	RNA pseudouridine synthase 4, mitochondrial OS=Arabidopsis thaliana OX=3702 GN=At3g19440 PE=2 SV=1	J	Translation, ribosomal structure and biogenesis	PREDICTED: RNA pseudouridine synthase 4, mitochondrial [Fragaria vesca subsp. vesca]	biological process: metabolic process (GO:0008152);; biological process: cellular process (GO:0009987)
RcHm_v2.0_Chr1g0354701.gene	--	0.376896	0.345421	0.359204	0.034946	0.044341	0.075754	1.54045e-08	-2.26623	down	[K]	Transcription	--	--	--	[R]	General function prediction only	Leucine rich repeat;; Leucine Rich repeats (2 copies);; Leucine Rich Repeat;; Leucine Rich repeat;; Leucine rich repeat N-terminal domain;; DNA polymerase family B exonuclease domain, N-terminal	Receptor-like protein EIX2 OS=Solanum lycopersicum OX=4081 GN=EIX2 PE=1 SV=2	S	Function unknown	PREDICTED: probable leucine-rich repeat receptor-like protein kinase At1g35710, partial [Fragaria vesca subsp. vesca]	--
RcHm_v2.0_Chr4g0441051.gene	--	7.65535	7.20931	7.2892	1.97901	1.77711	1.51745	5.88828e-62	-2.26462	down	--	--	Molecular Function: metal ion binding (GO:0046872);;	--	--	[P]	Inorganic ion transport and metabolism	Heavy-metal-associated domain	Heavy metal-associated isoprenylated plant protein 37 OS=Arabidopsis thaliana OX=3702 GN=HIPP37 PE=2 SV=1	S	Function unknown	PREDICTED: uncharacterized protein LOC101295995 [Fragaria vesca subsp. vesca]	molecular function: binding (GO:0005488)
RcHm_v2.0_Chr3g0491951.gene	--	1.72114	1.47681	1.62484	0.113789	0.241138	0.491459	1.11396e-10	-2.26226	down	[C]	Energy production and conversion	Biological Process: phenylpropanoid biosynthetic process (GO:0009699);; Molecular Function: coniferyl-aldehyde dehydrogenase activity (GO:0050269);; Biological Process: oxidation-reduction process (GO:0055114);;	K12355|0|fve:101300557|K12355 coniferyl-aldehyde dehydrogenase [EC:1.2.1.68] | (RefSeq) aldehyde dehydrogenase family 2 member C4-like	Phenylpropanoid biosynthesis (ko00940)	[C]	Energy production and conversion	Aldehyde dehydrogenase family	Aldehyde dehydrogenase family 2 member C4 OS=Arabidopsis thaliana OX=3702 GN=ALDH2C4 PE=1 SV=2	C	Energy production and conversion	PREDICTED: aldehyde dehydrogenase family 2 member C4-like [Fragaria vesca subsp. vesca]	biological process: metabolic process (GO:0008152);; biological process: cellular process (GO:0009987);; biological process: single-organism process (GO:0044699);; molecular function: catalytic activity (GO:0003824)
RcHm_v2.0_Chr5g0049671.gene	--	9.62933	8.94505	9.87017	2.02378	1.86884	2.78355	1.53855e-42	-2.25983	down	[IQR]	Lipid transport and metabolism;; Secondary metabolites biosynthesis, transport and catabolism;; General function prediction only	--	K15095|0|fve:101298207|K15095 (+)-neomenthol dehydrogenase [EC:1.1.1.208] | (RefSeq) (+)-neomenthol dehydrogenase-like	Monoterpenoid biosynthesis (ko00902)	[Q]	Secondary metabolites biosynthesis, transport and catabolism	short chain dehydrogenase;; Enoyl-(Acyl carrier protein) reductase;; KR domain	(+)-neomenthol dehydrogenase OS=Arabidopsis thaliana OX=3702 GN=SDR1 PE=1 SV=1	S	Function unknown	PREDICTED: (+)-neomenthol dehydrogenase-like [Fragaria vesca subsp. vesca]	--
RcHm_v2.0_Chr2g0094751.gene	--	270.512	263.558	282.938	66.1969	63.8502	73.0785	0	-2.25439	down	--	--	Cellular Component: nucleus (GO:0005634);; Cellular Component: plant-type cell wall (GO:0009505);; Biological Process: auxin-activated signaling pathway (GO:0009734);; Biological Process: response to cytokinin (GO:0009735);; Molecular Function: manganese ion binding (GO:0030145);; Cellular Component: extracellular matrix (GO:0031012);; Biological Process: oxalate metabolic process (GO:0033609);; …	--	--	--	--	Cupin;; Cupin domain	Auxin-binding protein ABP19a OS=Prunus persica OX=3760 GN=ABP19A PE=3 SV=1	S	Function unknown	PREDICTED: auxin-binding protein ABP19a-like [Fragaria vesca subsp. vesca]	cellular component: cell (GO:0005623);; cellular component: organelle (GO:0043226);; cellular component: cell part (GO:0044464);; biological process: cellular process (GO:0009987);; biological process: signaling (GO:0023052);; biological process: single-organism process (GO:0044699);; biological process: response to stimulus (GO:0050896);; biological process: biological regulation (GO:0065007);; …
RcHm_v2.0_Chr1g0336041.gene	--	4.24863	3.11909	2.84594	0.646281	0.738054	0.568956	7.37674e-13	-2.254	down	[M]	Cell wall/membrane/envelope biogenesis	--	--	--	--	--	Protein kinase domain;; Protein tyrosine kinase	Probable LRR receptor-like serine/threonine-protein kinase At3g47570 OS=Arabidopsis thaliana OX=3702 GN=At3g47570 PE=2 SV=1	S	Function unknown	PREDICTED: probable LRR receptor-like serine/threonine-protein kinase At3g47570 [Fragaria vesca subsp. vesca]	--
Rosa_chinensis_newGene_5219	--	2.85445	3.94644	3.57434	0.825447	0.773825	0.712213	2.69017e-25	-2.25225	down	[X]	Mobilome: prophages, transposons	--	--	--	[R]	General function prediction only	gag-polypeptide of LTR copia-type;; Retrotransposon gag protein;; Integrase core domain;; GAG-pre-integrase domain	Retrovirus-related Pol polyprotein from transposon RE2 OS=Arabidopsis thaliana OX=3702 GN=RE2 PE=4 SV=1	L	Replication, recombination and repair	PREDICTED: uncharacterized protein LOC103331900 [Prunus mume]	--
RcHm_v2.0_Chr3g0474541.gene	--	1.3309	1.29743	1.01437	0.178055	0.238507	0.225265	3.18933e-11	-2.24465	down	--	--	Molecular Function: magnesium ion binding (GO:0000287);; Cellular Component: cytosol (GO:0005829);; Molecular Function: terpene synthase activity (GO:0010333);; Biological Process: terpenoid biosynthetic process (GO:0016114);;	K15803|0|fve:101295554|K15803 (-)-germacrene D synthase [EC:4.2.3.75] | (RefSeq) (-)-alpha-pinene synthase-like	Sesquiterpenoid and triterpenoid biosynthesis (ko00909)	--	--	Terpene synthase family, metal binding domain;; Terpene synthase, N-terminal domain	(-)-alpha-pinene synthase OS=Fragaria vesca OX=57918 PE=1 SV=2	S	Function unknown	PREDICTED: (-)-alpha-pinene synthase-like [Fragaria vesca subsp. vesca]	molecular function: binding (GO:0005488);; cellular component: cell (GO:0005623);; cellular component: cell part (GO:0044464);; molecular function: catalytic activity (GO:0003824);; biological process: metabolic process (GO:0008152);; biological process: cellular process (GO:0009987);; biological process: single-organism process (GO:0044699)
RcHm_v2.0_Chr3g0449341.gene	--	2.1383	1.58207	1.69416	0.296549	0.22794	0.409116	1.03436e-09	-2.23349	down	[T]	Signal transduction mechanisms	--	--	--	[T]	Signal transduction mechanisms	Protein kinase domain;; Protein tyrosine kinase	Rust resistance kinase Lr10 OS=Triticum aestivum OX=4565 GN=LRK10 PE=2 SV=1	T	Signal transduction mechanisms	PREDICTED: probable receptor-like protein kinase At1g67000 [Fragaria vesca subsp. vesca]	--
RcHm_v2.0_Chr5g0068641.gene	--	7.68748	8.16184	8.76337	1.98552	1.89012	2.17604	2.39963e-69	-2.23219	down	[H]	Coenzyme transport and metabolism	Biological Process: thiamine biosynthetic process (GO:0009228);; Cellular Component: chloroplast stroma (GO:0009570);; Molecular Function: iron-sulfur cluster binding (GO:0051536);; Molecular Function: ADP-ribose pyrophosphohydrolase activity (GO:0080041);;	K03147|0|fve:101314730|K03147 phosphomethylpyrimidine synthase [EC:4.1.99.17] | (RefSeq) phosphomethylpyrimidine synthase, chloroplastic	Thiamine metabolism (ko00730)	--	--	Radical SAM ThiC family	Phosphomethylpyrimidine synthase, chloroplastic OS=Arabidopsis thaliana OX=3702 GN=THIC PE=1 SV=1	H	Coenzyme transport and metabolism	PREDICTED: phosphomethylpyrimidine synthase, chloroplastic [Fragaria vesca subsp. vesca]	biological process: metabolic process (GO:0008152);; biological process: cellular process (GO:0009987);; biological process: single-organism process (GO:0044699);; cellular component: cell (GO:0005623);; cellular component: organelle (GO:0043226);; cellular component: organelle part (GO:0044422);; cellular component: cell part (GO:0044464);; molecular function: binding (GO:0005488);; molecular fu…
RcHm_v2.0_Chr2g0100921.gene	--	6.76049	5.0052	4.3394	0.867033	1.21942	1.09042	5.64983e-13	-2.23126	down	--	--	Biological Process: diacylglycerol biosynthetic process (GO:0006651);; Molecular Function: phosphatidate phosphatase activity (GO:0008195);; Cellular Component: chloroplast (GO:0009507);;	--	--	[I]	Lipid transport and metabolism	--	Lipid phosphate phosphatase epsilon 2, chloroplastic OS=Arabidopsis thaliana OX=3702 GN=LPPE2 PE=1 SV=1	S	Function unknown	PREDICTED: lipid phosphate phosphatase epsilon 2, chloroplastic [Pyrus x bretschneideri]	biological process: metabolic process (GO:0008152);; biological process: cellular process (GO:0009987);; biological process: single-organism process (GO:0044699);; molecular function: catalytic activity (GO:0003824);; cellular component: cell (GO:0005623);; cellular component: organelle (GO:0043226);; cellular component: cell part (GO:0044464)
RcHm_v2.0_Chr2g0151851.gene	--	0.640315	0.391222	0.579925	0.064553	0.123008	0.073199	5.94019e-09	-2.22662	down	--	--	--	--	--	--	--	Domain of unknown function (DUF4220);; Protein of unknown function, DUF594	--	S	Function unknown	PREDICTED: uncharacterized protein LOC103405164 [Malus domestica]	--
Rosa_chinensis_newGene_4077	--	5.66578	7.62916	7.70696	1.69504	1.28471	1.77995	2.30396e-21	-2.21862	down	--	--	--	--	--	--	--	--	--	--	--	--	--
RcHm_v2.0_Chr6g0275461.gene	--	12.6842	12.55	13.0881	3.04919	3.20693	3.21429	1.7798e-63	-2.21838	down	--	--	Cellular Component: plasma membrane (GO:0005886);; Cellular Component: integral component of membrane (GO:0016021);; Molecular Function: transmembrane transporter activity (GO:0022857);; Biological Process: transmembrane transport (GO:0055085);;	--	--	--	--	EamA-like transporter family	WAT1-related protein At1g43650 OS=Arabidopsis thaliana OX=3702 GN=At1g43650 PE=2 SV=1	S	Function unknown	PREDICTED: WAT1-related protein At1g43650 [Fragaria vesca subsp. vesca]	cellular component: cell (GO:0005623);; cellular component: membrane (GO:0016020);; cellular component: cell part (GO:0044464);; cellular component: membrane part (GO:0044425);; biological process: localization (GO:0051179);; molecular function: transporter activity (GO:0005215)
RcHm_v2.0_Chr2g0124011.gene	--	3.53922	4.04921	4.09706	0.89574	0.863498	0.961283	1.42439e-23	-2.2117	down	[F]	Nucleotide transport and metabolism	Biological Process: fatty acid biosynthetic process (GO:0006633);; Cellular Component: chloroplast (GO:0009507);; Cellular Component: membrane (GO:0016020);; Molecular Function: acyl-[acyl-carrier-protein] desaturase activity (GO:0045300);; Biological Process: oxidation-reduction process (GO:0055114);;	K03921|0|fve:101310767|K03921 acyl-[acyl-carrier-protein] desaturase [EC:1.14.19.2 1.14.19.11 1.14.19.26] | (RefSeq) acyl-[acyl-carrier-protein] desaturase 6, chloroplastic	Fatty acid biosynthesis (ko00061);; Biosynthesis of unsaturated fatty acids (ko01040);; Fatty acid metabolism (ko01212)	--	--	Fatty acid desaturase	Stearoyl-[acyl-carrier-protein] 9-desaturase 6, chloroplastic OS=Arabidopsis thaliana OX=3702 GN=S-ACP-DES6 PE=2 SV=2	I	Lipid transport and metabolism	PREDICTED: acyl-[acyl-carrier-protein] desaturase 6, chloroplastic [Fragaria vesca subsp. vesca]	biological process: metabolic process (GO:0008152);; biological process: cellular process (GO:0009987);; biological process: single-organism process (GO:0044699);; cellular component: cell (GO:0005623);; cellular component: organelle (GO:0043226);; cellular component: cell part (GO:0044464);; cellular component: membrane (GO:0016020);; molecular function: catalytic activity (GO:0003824)
RcHm_v2.0_Chr2g0165521.gene	--	0.962673	0.949044	1.05411	0.182977	0.25532	0.186088	1.32023e-13	-2.21022	down	[T]	Signal transduction mechanisms	--	--	--	[T]	Signal transduction mechanisms	Protein tyrosine kinase;; Protein kinase domain;; Carbohydrate-binding protein of the ER;; Di-glucose binding within endoplasmic reticulum	Receptor-like protein kinase FERONIA OS=Arabidopsis thaliana OX=3702 GN=FER PE=1 SV=1	T	Signal transduction mechanisms	MRLK53 [Fragaria x ananassa]	--
RcHm_v2.0_Chr4g0399791.gene	--	1.80153	2.14775	1.35742	0.49265	0.303876	0.287462	4.20262e-13	-2.20804	down	--	--	--	K17500|3.75925e-12|pmum:103338745|K17500 integrin-linked kinase-associated serine/threonine phosphatase 2C [EC:3.1.3.16] | (RefSeq) probable protein phosphatase 2C 8 isoform X1	--	[T]	Signal transduction mechanisms	--	Probable protein phosphatase 2C 8 OS=Arabidopsis thaliana OX=3702 GN=At1g18030 PE=2 SV=2	T	Signal transduction mechanisms	putative protein phosphatase 2C 8 [Morus notabilis]	--
RcHm_v2.0_Chr5g0037871.gene	--	2.76719	2.5584	1.88908	0.438594	0.366262	0.536882	1.07711e-10	-2.20758	down	--	--	--	--	--	--	--	--	--	--	--	--	--
RcHm_v2.0_Chr2g0153081.gene	--	1.45148	1.20202	1.1074	0.120406	0.230189	0.352506	2.6764e-10	-2.20735	down	[K]	Transcription	--	--	--	[R]	General function prediction only	Leucine rich repeat;; Leucine Rich repeats (2 copies);; Leucine Rich Repeat;; Leucine rich repeat N-terminal domain	Receptor-like protein kinase 2 OS=Arabidopsis thaliana OX=3702 GN=RCH2 PE=1 SV=1	S	Function unknown	PREDICTED: LRR receptor-like serine/threonine-protein kinase ERECTA [Fragaria vesca subsp. vesca]	--
RcHm_v2.0_Chr3g0459631.gene	--	5.44752	3.81819	3.19684	1.02104	0.682161	1.05662	8.38126e-18	-2.20619	down	--	--	Cellular Component: membrane (GO:0016020);;	--	--	--	--	Late embryogenesis abundant protein	--	S	Function unknown	PREDICTED: uncharacterized protein LOC101292145 [Fragaria vesca subsp. vesca]	cellular component: membrane (GO:0016020)
RcHm_v2.0_Chr6g0284881.gene	--	1.44215	1.59905	1.39491	0.327232	0.333026	0.310359	4.16235e-16	-2.20371	down	--	--	Cellular Component: plasma membrane (GO:0005886);;	--	--	--	--	NPH3 family;; BTB/POZ domain	BTB/POZ domain-containing protein At5g48800 OS=Arabidopsis thaliana OX=3702 GN=At5g48800 PE=2 SV=1	S	Function unknown	PREDICTED: BTB/POZ domain-containing protein At5g48800, partial [Fragaria vesca subsp. vesca]	cellular component: cell (GO:0005623);; cellular component: membrane (GO:0016020);; cellular component: cell part (GO:0044464)
RcHm_v2.0_Chr1g0368841.gene	--	13.8864	11.5884	10.0721	2.68522	3.25022	2.54922	4.92961e-27	-2.20251	down	--	--	--	--	--	--	--	Probable lipid transfer;; Protease inhibitor/seed storage/LTP family	--	S	Function unknown	PREDICTED: putative lipid-transfer protein DIR1 [Fragaria vesca subsp. vesca]	--
RcHm_v2.0_Chr5g0022781.gene	--	2.99484	2.40814	2.79351	0.727457	0.451172	0.642114	3.27755e-17	-2.20126	down	--	--	Molecular Function: monooxygenase activity (GO:0004497);; Molecular Function: iron ion binding (GO:0005506);; Cellular Component: integral component of membrane (GO:0016021);; Molecular Function: oxidoreductase activity, acting on paired donors, with incorporation or reduction of molecular oxygen (GO:0016705);; Molecular Function: heme binding (GO:0020037);; Biological Process: oxidation-reductio…	--	--	--	--	--	--	Q	Secondary metabolites biosynthesis, transport and catabolism	PREDICTED: cytochrome P450 714C2-like [Fragaria vesca subsp. vesca]	biological process: metabolic process (GO:0008152);; biological process: single-organism process (GO:0044699);; molecular function: catalytic activity (GO:0003824);; molecular function: binding (GO:0005488);; cellular component: membrane (GO:0016020);; cellular component: membrane part (GO:0044425)
RcHm_v2.0_Chr6g0288301.gene	--	2.53097	2.08295	2.17383	0.555363	0.478589	0	6.30372e-08	-2.20024	down	--	--	Molecular Function: DNA binding (GO:0003677);; Molecular Function: transcription factor activity, sequence-specific DNA binding (GO:0003700);; Cellular Component: nucleus (GO:0005634);; Biological Process: regulation of transcription, DNA-templated (GO:0006355);; Biological Process: multicellular organism development (GO:0007275);;	--	--	--	--	--	AP2-like ethylene-responsive transcription factor AIL6 OS=Arabidopsis thaliana OX=3702 GN=AIL6 PE=2 SV=1	K	Transcription	Integrase-type DNA-binding superfamily protein [Theobroma cacao]	molecular function: binding (GO:0005488);; biological process: biological regulation (GO:0065007);; molecular function: nucleic acid binding transcription factor activity (GO:0001071);; cellular component: cell (GO:0005623);; cellular component: organelle (GO:0043226);; cellular component: cell part (GO:0044464);; biological process: multicellular organismal process (GO:0032501);; biological proc…
Rosa_chinensis_newGene_3161	--	2.52258	2.07888	2.13438	0.349039	0.383992	0.440213	2.00524e-09	-2.19484	down	--	--	--	--	--	[R]	General function prediction only	--	--	S	Function unknown	hypothetical protein POPTR_0012s09260g [Populus trichocarpa]	--
RcHm_v2.0_Chr5g0036451.gene	--	6.08173	4.89254	3.98533	1.1676	1.25651	0.954917	7.72546e-18	-2.19076	down	[W]	Extracellular structures	Molecular Function: protein serine/threonine kinase activity (GO:0004674);; Molecular Function: ATP binding (GO:0005524);; Cellular Component: plasma membrane (GO:0005886);; Biological Process: protein phosphorylation (GO:0006468);; Biological Process: defense response (GO:0006952);; Cellular Component: plasmodesma (GO:0009506);; Cellular Component: integral component of membrane (GO:0016021);; M…	--	--	--	--	Protein kinase domain;; Protein tyrosine kinase;; Domain of unknown function (DUF3403)	G-type lectin S-receptor-like serine/threonine-protein kinase SD1-1 OS=Arabidopsis thaliana OX=3702 GN=SD11 PE=1 SV=1	--	--	PREDICTED: G-type lectin S-receptor-like serine/threonine-protein kinase At4g27290 isoform X1 [Fragaria vesca subsp. vesca]	biological process: metabolic process (GO:0008152);; biological process: cellular process (GO:0009987);; molecular function: catalytic activity (GO:0003824);; molecular function: binding (GO:0005488);; cellular component: cell (GO:0005623);; cellular component: membrane (GO:0016020);; cellular component: cell part (GO:0044464);; biological process: response to stimulus (GO:0050896);; cellular com…
RcHm_v2.0_Chr1g0337811.gene	--	3.23725	2.69087	3.14692	0.481805	0.578223	0.943448	5.34884e-16	-2.18775	down	--	--	Cellular Component: integral component of membrane (GO:0016021);;	--	--	--	--	--	Uncharacterized methyltransferase At2g41040, chloroplastic OS=Arabidopsis thaliana OX=3702 GN=At2g41040 PE=1 SV=1	S	Function unknown	PREDICTED: uncharacterized protein LOC101297283 [Fragaria vesca subsp. vesca]	cellular component: membrane (GO:0016020);; cellular component: membrane part (GO:0044425)
RcHm_v2.0_Chr1g0380991.gene	--	7.38417	7.95396	5.34491	1.44416	1.4914	1.89834	9.73302e-23	-2.18549	down	--	--	Cellular Component: integral component of membrane (GO:0016021);; Biological Process: vesicle-mediated transport (GO:0016192);;	--	--	[U]	Intracellular trafficking, secretion, and vesicular transport	Got1/Sft2-like family	--	U	Intracellular trafficking, secretion, and vesicular transport	PREDICTED: vesicle transport protein SFT2B [Fragaria vesca subsp. vesca]	cellular component: membrane (GO:0016020);; cellular component: membrane part (GO:0044425);; biological process: localization (GO:0051179)
RcHm_v2.0_CPg0502451.gene	--	87.4014	93.9619	89.646	20.5475	25.6523	12.5416	8.84398e-14	-2.1842	down	[C]	Energy production and conversion	Cellular Component: plasma membrane (GO:0005886);; Cellular Component: chloroplast thylakoid membrane (GO:0009535);; Biological Process: ATP synthesis coupled proton transport (GO:0015986);; Cellular Component: integral component of membrane (GO:0016021);; Cellular Component: proton-transporting ATP synthase complex, coupling factor F(o) (GO:0045263);; Molecular Function: proton-transporting ATP …	K02109|9.00569e-126|fve:10251491|K02109 F-type H+-transporting ATPase subunit b | (RefSeq) atpF, FvH4_C0013; ATP synthase CF0 subunit I	Oxidative phosphorylation (ko00190);; Photosynthesis (ko00195)	--	--	ATP synthase B/B' CF(0)	ATP synthase subunit b, chloroplastic OS=Morus indica OX=248361 GN=atpF PE=3 SV=1	C	Energy production and conversion	ATP synthase CF0 B chain (chloroplast) [Rosa roxburghii]	cellular component: cell (GO:0005623);; cellular component: membrane (GO:0016020);; cellular component: cell part (GO:0044464);; cellular component: organelle (GO:0043226);; cellular component: organelle part (GO:0044422);; biological process: metabolic process (GO:0008152);; biological process: cellular process (GO:0009987);; biological process: single-organism process (GO:0044699);; biological …
RcHm_v2.0_Chr2g0120401.gene	--	13.5478	16.1837	15.3208	4.05377	3.61856	3.6119	4.53727e-42	-2.18332	down	--	--	Molecular Function: enzyme inhibitor activity (GO:0004857);; Biological Process: negative regulation of catalytic activity (GO:0043086);;	--	--	--	--	Plant invertase/pectin methylesterase inhibitor	Cell wall / vacuolar inhibitor of fructosidase 2 OS=Arabidopsis thaliana OX=3702 GN=C/VIF2 PE=1 SV=1	S	Function unknown	PREDICTED: cell wall / vacuolar inhibitor of fructosidase 2 [Fragaria vesca subsp. vesca]	biological process: biological regulation (GO:0065007);; molecular function: molecular function regulator (GO:0098772)
Rosa_chinensis_newGene_1920	--	5.51621	6.11704	3.53585	0.812107	1.38976	1.01935	2.60388e-14	-2.18069	down	--	--	Cellular Component: chloroplast thylakoid (GO:0009534);; Cellular Component: thylakoid lumen (GO:0031977);; Biological Process: response to stimulus (GO:0050896);;	K00434|6.52707e-27|fve:101302838|K00434 L-ascorbate peroxidase [EC:1.11.1.11] | (RefSeq) thylakoid lumenal 29 kDa protein, chloroplastic	Ascorbate and aldarate metabolism (ko00053);; Glutathione metabolism (ko00480)	[O]	Posttranslational modification, protein turnover, chaperones	--	26S proteasome non-ATPase regulatory subunit 6 OS=Oryza sativa subsp. japonica OX=39947 GN=RPN7 PE=2 SV=1	O	Posttranslational modification, protein turnover, chaperones	PREDICTED: thylakoid lumenal 29 kDa protein, chloroplastic [Fragaria vesca subsp. vesca]	cellular component: cell (GO:0005623);; cellular component: organelle (GO:0043226);; cellular component: organelle part (GO:0044422);; cellular component: cell part (GO:0044464);; biological process: response to stimulus (GO:0050896)
RcHm_v2.0_Chr1g0369821.gene	--	1.54882	1.57575	1.35202	0.30473	0.237383	0.434003	3.95539e-15	-2.17831	down	[EH]	Amino acid transport and metabolism;; Coenzyme transport and metabolism	Biological Process: tryptophan biosynthetic process (GO:0000162);; Molecular Function: anthranilate synthase activity (GO:0004049);;	K01657|0|fve:101295962|K01657 anthranilate synthase component I [EC:4.1.3.27] | (RefSeq) anthranilate synthase alpha subunit 1, chloroplastic	Phenylalanine, tyrosine and tryptophan biosynthesis (ko00400);; Biosynthesis of amino acids (ko01230)	[E]	Amino acid transport and metabolism	chorismate binding enzyme;; Anthranilate synthase component I, N terminal region	Anthranilate synthase alpha subunit 1, chloroplastic OS=Arabidopsis thaliana OX=3702 GN=ASA1 PE=1 SV=1	E	Amino acid transport and metabolism	PREDICTED: anthranilate synthase alpha subunit 1, chloroplastic [Fragaria vesca subsp. vesca]	biological process: metabolic process (GO:0008152);; biological process: cellular process (GO:0009987);; biological process: single-organism process (GO:0044699);; molecular function: catalytic activity (GO:0003824)
RcHm_v2.0_Chr1g0375941.gene	--	0.383752	0.563058	0.391398	0.089912	0.091224	0.104341	1.15024e-12	-2.17388	down	[K]	Transcription	--	--	--	--	--	TIR domain;; NB-ARC domain;; Leucine rich repeat;; Leucine Rich repeats (2 copies);; TIR domain;; Leucine Rich Repeat	TMV resistance protein N OS=Nicotiana glutinosa OX=35889 GN=N PE=1 SV=1	S	Function unknown	PREDICTED: TMV resistance protein N-like [Fragaria vesca subsp. vesca]	--
RcHm_v2.0_Chr5g0006041.gene	--	11.9979	12.4617	13.9122	2.99321	3.06064	3.80928	3.63929e-67	-2.17076	down	[P]	Inorganic ion transport and metabolism	Molecular Function: magnesium ion binding (GO:0000287);; Cellular Component: cytoplasm (GO:0005737);; Biological Process: phosphate-containing compound metabolic process (GO:0006796);; Molecular Function: 3'(2'),5'-bisphosphate nucleotidase activity (GO:0008441);;	K01082|0|fve:101291212|K01082 3'(2'), 5'-bisphosphate nucleotidase [EC:3.1.3.7] | (RefSeq) putative PAP-specific phosphatase, mitochondrial	Sulfur metabolism (ko00920)	[FP]	Nucleotide transport and metabolism;; Inorganic ion transport and metabolism	Inositol monophosphatase family	Putative PAP-specific phosphatase, mitochondrial OS=Arabidopsis thaliana OX=3702 GN=At4g05090 PE=2 SV=1	P	Inorganic ion transport and metabolism	PREDICTED: putative PAP-specific phosphatase, mitochondrial [Fragaria vesca subsp. vesca]	molecular function: binding (GO:0005488);; cellular component: cell (GO:0005623);; cellular component: cell part (GO:0044464);; biological process: metabolic process (GO:0008152);; biological process: cellular process (GO:0009987);; molecular function: catalytic activity (GO:0003824)
RcHm_v2.0_Chr7g0232831.gene	--	0.279429	0.280703	0.268136	0.044847	0.013448	0.080741	2.5344e-08	-2.16939	down	[K]	Transcription	--	--	--	--	--	WRKY DNA -binding domain;; NB-ARC domain;; Leucine rich repeat;; Leucine Rich repeats (2 copies);; Leucine Rich Repeat	Disease resistance-like protein DSC1 OS=Arabidopsis thaliana OX=3702 GN=DSC1 PE=1 SV=1	S	Function unknown	PREDICTED: TMV resistance protein N-like [Fragaria vesca subsp. vesca]	--
RcHm_v2.0_Chr5g0033001.gene	--	7.9972	7.37388	6.7184	1.64031	1.71713	2.05458	1.5146e-29	-2.16915	down	--	--	--	--	--	--	--	--	--	S	Function unknown	hypothetical protein POPTR_0011s11790g [Populus trichocarpa]	--
RcHm_v2.0_Chr4g0387461.gene	--	4.87719	4.99918	4.84935	0.951665	0.985286	1.21415	1.15166e-12	-2.1583	down	[E]	Amino acid transport and metabolism	Cellular Component: plasma membrane (GO:0005886);; Molecular Function: methyltransferase activity (GO:0008168);; Cellular Component: integral component of membrane (GO:0016021);; Biological Process: methylation (GO:0032259);;	K00547|2.92434e-27|fve:101293186|K00547 homocysteine S-methyltransferase [EC:2.1.1.10] | (RefSeq) homocysteine S-methyltransferase 3	Cysteine and methionine metabolism (ko00270)	[E]	Amino acid transport and metabolism	--	Homocysteine S-methyltransferase 3 OS=Arabidopsis thaliana OX=3702 GN=HMT3 PE=1 SV=2	E	Amino acid transport and metabolism	PREDICTED: homocysteine S-methyltransferase 3 [Fragaria vesca subsp. vesca]	cellular component: cell (GO:0005623);; cellular component: membrane (GO:0016020);; cellular component: cell part (GO:0044464);; molecular function: catalytic activity (GO:0003824);; cellular component: membrane part (GO:0044425);; biological process: metabolic process (GO:0008152)
RcHm_v2.0_Chr6g0264641.gene	--	0.37706	0.413443	0.32487	0.068518	0.070164	0.034499	7.9191e-08	-2.15601	down	[L]	Replication, recombination and repair	--	--	--	[A]	RNA processing and modification	AAA domain;; AAA domain;; AAA domain;; AAA domain	Probable helicase MAGATAMA 3 OS=Arabidopsis thaliana OX=3702 GN=MAA3 PE=2 SV=1	L	Replication, recombination and repair	PREDICTED: uncharacterized protein LOC101300152 [Fragaria vesca subsp. vesca]	--
RcHm_v2.0_Chr1g0354751.gene	--	1.07323	1.10927	1.11417	0.270192	0.204186	0.152752	7.77255e-10	-2.15303	down	[K]	Transcription	Cellular Component: membrane (GO:0016020);;	--	--	[R]	General function prediction only	Leucine rich repeat;; Leucine Rich repeats (2 copies);; Leucine Rich Repeat;; Leucine Rich repeat	Receptor-like protein EIX2 OS=Solanum lycopersicum OX=4081 GN=EIX2 PE=1 SV=2	S	Function unknown	PREDICTED: systemin receptor SR160-like [Fragaria vesca subsp. vesca]	cellular component: membrane (GO:0016020)
RcHm_v2.0_Chr5g0020091.gene	--	4.63849	4.28865	4.69439	0.872442	1.05635	1.41584	1.20624e-21	-2.14127	down	--	--	--	--	--	--	--	Phosphate-induced protein 1 conserved region	Protein EXORDIUM-like 7 OS=Arabidopsis thaliana OX=3702 GN=EXL7 PE=2 SV=2	S	Function unknown	PREDICTED: protein EXORDIUM-like 7 [Fragaria vesca subsp. vesca]	--
RcHm_v2.0_Chr3g0449081.gene	--	55.3401	51.6436	54.6393	13.67	13.6343	16.0328	9.69864e-227	-2.14051	down	[P]	Inorganic ion transport and metabolism	Molecular Function: ammonium transmembrane transporter activity (GO:0008519);; Cellular Component: integral component of membrane (GO:0016021);; Biological Process: ammonium transmembrane transport (GO:0072488);;	K03320|0|fve:101298049|K03320 ammonium transporter, Amt family | (RefSeq) ammonium transporter 1 member 2	--	[P]	Inorganic ion transport and metabolism	Ammonium Transporter Family	Ammonium transporter 1 member 2 OS=Solanum lycopersicum OX=4081 GN=AMT1-2 PE=2 SV=1	P	Inorganic ion transport and metabolism	PREDICTED: ammonium transporter 1 member 2 [Fragaria vesca subsp. vesca]	biological process: localization (GO:0051179);; molecular function: transporter activity (GO:0005215);; cellular component: membrane (GO:0016020);; cellular component: membrane part (GO:0044425)
RcHm_v2.0_Chr4g0418911.gene	--	5.08044	5.18486	5.50016	1.78353	0.734979	1.05688	2.61958e-13	-2.12498	down	--	--	--	--	--	--	--	--	--	--	--	--	--
RcHm_v2.0_Chr1g0354051.gene	--	1.46933	1.56269	1.55279	0.184526	0.485772	0.31176	3.44362e-11	-2.12415	down	--	--	Molecular Function: zinc ion binding (GO:0008270);;	--	--	[TZ]	Signal transduction mechanisms;; Cytoskeleton	LIM domain	LIM domain-containing protein PLIM2b OS=Arabidopsis thaliana OX=3702 GN=PLIM2B PE=1 SV=1	S	Function unknown	PREDICTED: LIM domain-containing protein PLIM2c-like isoform X2 [Fragaria vesca subsp. vesca]	molecular function: binding (GO:0005488)
RcHm_v2.0_Chr2g0109871.gene	--	8.33418	5.19435	7.76326	0.724886	1.41341	2.08758	6.45404e-09	-2.12235	down	[R]	General function prediction only	--	--	--	[G]	Carbohydrate transport and metabolism	NAD(P)H-binding	Uncharacterized protein At2g34460, chloroplastic OS=Arabidopsis thaliana OX=3702 GN=At2g34460 PE=1 SV=1	GM	Carbohydrate transport and metabolism;; Cell wall/membrane/envelope biogenesis	PREDICTED: uncharacterized protein LOC103943107 [Pyrus x bretschneideri]	--
RcHm_v2.0_Chr2g0122851.gene	--	1.5982	1.58866	1.27385	0.292941	0.398437	0.337219	1.19037e-14	-2.11694	down	[G]	Carbohydrate transport and metabolism	Molecular Function: beta-galactosidase activity (GO:0004565);; Cellular Component: cell wall (GO:0005618);; Cellular Component: vacuole (GO:0005773);; Biological Process: carbohydrate metabolic process (GO:0005975);; Biological Process: plant-type cell wall modification (GO:0009827);; Cellular Component: apoplast (GO:0048046);; Biological Process: mucilage biosynthetic process involved in seed co…	--	--	[G]	Carbohydrate transport and metabolism	Glycosyl hydrolases family 35;; Beta-galactosidase;; Beta-galactosidase jelly roll domain	Beta-galactosidase 6 OS=Arabidopsis thaliana OX=3702 GN=BGAL6 PE=2 SV=1	G	Carbohydrate transport and metabolism	PREDICTED: beta-galactosidase 6 isoform X1 [Fragaria vesca subsp. vesca]	molecular function: catalytic activity (GO:0003824);; cellular component: cell (GO:0005623);; cellular component: cell part (GO:0044464);; cellular component: organelle (GO:0043226);; biological process: metabolic process (GO:0008152);; biological process: cellular process (GO:0009987);; biological process: cellular component organization or biogenesis (GO:0071840);; cellular component: extracell…
RcHm_v2.0_Chr2g0095271.gene	--	1.65555	1.99541	1.54859	0.42524	0.277129	0.405179	1.37553e-10	-2.11687	down	--	--	--	K08505|4.36716e-13|fve:101309837|K08505 protein transport protein SFT1 | (RefSeq) bet1-like protein At4g14600	SNARE interactions in vesicular transport (ko04130)	[KR]	Transcription;; General function prediction only	--	Bet1-like protein At4g14600 OS=Arabidopsis thaliana OX=3702 GN=At4g14600 PE=2 SV=1	S	Function unknown	PREDICTED: bet1-like protein At4g14600 [Fragaria vesca subsp. vesca]	--
RcHm_v2.0_Chr5g0055261.gene	--	25.0529	23.6453	23.6174	5.63912	5.44397	7.87997	6.73834e-44	-2.1155	down	--	--	--	--	--	--	--	--	--	--	--	--	--
RcHm_v2.0_Chr5g0064141.gene	--	17.5979	18.5076	14.4947	4.08132	4.72956	4.47005	1.03913e-44	-2.11485	down	--	--	Cellular Component: intracellular ribonucleoprotein complex (GO:0030529);; Biological Process: ribosome biogenesis (GO:0042254);;	K02936|3.28561e-12|fve:101294198|K02936 large subunit ribosomal protein L7Ae | (RefSeq) 60S ribosomal protein L7a-2	Ribosome (ko03010)	--	--	--	--	J	Translation, ribosomal structure and biogenesis	PREDICTED: 60S ribosomal protein L7a-2 [Fragaria vesca subsp. vesca]	cellular component: cell (GO:0005623);; cellular component: macromolecular complex (GO:0032991);; cellular component: cell part (GO:0044464);; biological process: cellular component organization or biogenesis (GO:0071840)
RcHm_v2.0_Chr5g0066761.gene	--	12.5397	10.8869	11.9133	3.67213	2.5801	3.26801	1.84158e-63	-2.10425	down	--	--	Cellular Component: cytoplasm (GO:0005737);; Molecular Function: O-hydroxycinnamoyltransferase activity (GO:0050737);; Biological Process: biological regulation (GO:0065007);; Biological Process: organic substance biosynthetic process (GO:1901576);;	K13065|0|fve:101303591|K13065 shikimate O-hydroxycinnamoyltransferase [EC:2.3.1.133] | (RefSeq) shikimate O-hydroxycinnamoyltransferase-like	Phenylpropanoid biosynthesis (ko00940);; Flavonoid biosynthesis (ko00941);; Stilbenoid, diarylheptanoid and gingerol biosynthesis (ko00945)	--	--	Transferase family	Shikimate O-hydroxycinnamoyltransferase OS=Arabidopsis thaliana OX=3702 GN=HST PE=1 SV=1	S	Function unknown	PREDICTED: shikimate O-hydroxycinnamoyltransferase-like [Fragaria vesca subsp. vesca]	cellular component: cell (GO:0005623);; cellular component: cell part (GO:0044464);; molecular function: catalytic activity (GO:0003824);; biological process: biological regulation (GO:0065007);; biological process: metabolic process (GO:0008152)
RcHm_v2.0_Chr3g0456041.gene	--	6.6391	6.65839	4.80485	1.28277	1.45753	1.87732	7.53003e-25	-2.10375	down	--	--	Molecular Function: organic acid transmembrane transporter activity (GO:0005342);; Cellular Component: integral component of plasma membrane (GO:0005887);; Cellular Component: chloroplast envelope (GO:0009941);; Biological Process: organic acid transmembrane transport (GO:1903825);;	K03453|2.26946e-08|fve:101292385|K03453 bile acid:Na+ symporter, BASS family | (RefSeq) probable sodium/metabolite cotransporter BASS1, chloroplastic	--	[P]	Inorganic ion transport and metabolism	--	Probable sodium/metabolite cotransporter BASS1, chloroplastic OS=Arabidopsis thaliana OX=3702 GN=BASS1 PE=2 SV=1	S	Function unknown	PREDICTED: probable sodium/metabolite cotransporter BASS1, chloroplastic [Fragaria vesca subsp. vesca]	biological process: localization (GO:0051179);; molecular function: transporter activity (GO:0005215);; cellular component: cell (GO:0005623);; cellular component: membrane (GO:0016020);; cellular component: membrane part (GO:0044425);; cellular component: cell part (GO:0044464);; cellular component: organelle (GO:0043226);; cellular component: organelle part (GO:0044422);; biological process: si…
RcHm_v2.0_Chr5g0064181.gene	--	0.672619	0.793524	0.658308	0	0.145302	0.165611	9.62732e-07	-2.10335	down	--	--	--	--	--	--	--	--	--	--	--	PREDICTED: probable disease resistance protein At4g27220 [Fragaria vesca subsp. vesca]	--
RcHm_v2.0_Chr4g0400891.gene	--	16.4037	15.5826	15.7804	4.41129	4.24538	4.22251	6.61498e-58	-2.09837	down	--	--	--	--	--	--	--	--	Transcription factor bHLH146 OS=Arabidopsis thaliana OX=3702 GN=BHLH146 PE=2 SV=1	K	Transcription	PREDICTED: uncharacterized protein At4g30180-like [Fragaria vesca subsp. vesca]	--
Rosa_chinensis_newGene_5308	--	3.61072	3.83429	5.52278	1.06902	0.919748	1.13389	1.52195e-15	-2.09549	down	--	--	--	--	--	--	--	--	--	--	--	--	--
RcHm_v2.0_Chr1g0354881.gene	--	3.90175	3.72811	3.54871	0.869381	0.900631	1.21867	6.86177e-45	-2.09509	down	[K]	Transcription	--	K13466|0|pmum:103331134|K13466 EIX receptor 1/2 | (RefSeq) LRR receptor-like serine/threonine-protein kinase GSO2	Plant-pathogen interaction (ko04626)	[R]	General function prediction only	Leucine rich repeat;; Leucine Rich repeats (2 copies);; Leucine Rich Repeat;; Leucine Rich repeat;; Leucine rich repeat N-terminal domain	Receptor-like protein EIX2 OS=Solanum lycopersicum OX=4081 GN=EIX2 PE=1 SV=2	S	Function unknown	LRR receptor-like serine/threonine-protein kinase GSO1 [Prunus avium]	--
RcHm_v2.0_Chr4g0421031.gene	--	7.66175	8.13887	9.41746	2.49378	1.76939	2.20817	1.36756e-22	-2.09211	down	--	--	Molecular Function: lyase activity (GO:0016829);;	--	--	--	--	--	--	S	Function unknown	PREDICTED: uncharacterized protein LOC101304028 [Fragaria vesca subsp. vesca]	molecular function: catalytic activity (GO:0003824)
RcHm_v2.0_Chr5g0032101.gene	--	3.60997	3.61604	3.79205	0.889802	0.98841	0.985545	8.56958e-29	-2.08692	down	[J]	Translation, ribosomal structure and biogenesis	Molecular Function: nucleotide binding (GO:0000166);; Molecular Function: protein kinase activity (GO:0004672);; Cellular Component: membrane (GO:0016020);;	--	--	--	--	Legume lectin domain;; Protein kinase domain;; Protein tyrosine kinase	L-type lectin-domain containing receptor kinase IX.1 OS=Arabidopsis thaliana OX=3702 GN=LECRK91 PE=1 SV=1	T	Signal transduction mechanisms	PREDICTED: L-type lectin-domain containing receptor kinase IX.1-like [Fragaria vesca subsp. vesca]	molecular function: binding (GO:0005488);; biological process: metabolic process (GO:0008152);; biological process: cellular process (GO:0009987);; molecular function: catalytic activity (GO:0003824);; cellular component: membrane (GO:0016020)
RcHm_v2.0_Chr6g0270481.gene	--	4.18571	2.78929	3.44798	0.694755	0.857271	0.847354	1.49235e-12	-2.07979	down	--	--	--	K22759|1.3094e-43|pxb:103935732|K22759 coiled-coil-helix-coiled-coil-helix domain-containing protein 10 | (RefSeq) hemiasterlin resistant protein 1-like	--	[S]	Function unknown	CHCH domain	--	S	Function unknown	PREDICTED: hemiasterlin resistant protein 1-like [Pyrus x bretschneideri]	--
RcHm_v2.0_Chr1g0383191.gene	--	5.55363	3.98419	4.07798	1.1494	1.26502	1.2323	6.99637e-35	-2.07584	down	[G]	Carbohydrate transport and metabolism	Molecular Function: protein kinase activity (GO:0004672);; Molecular Function: ATP binding (GO:0005524);; Biological Process: protein phosphorylation (GO:0006468);; Cellular Component: integral component of membrane (GO:0016021);; Molecular Function: carbohydrate binding (GO:0030246);;	--	--	--	--	Legume lectin domain;; Protein tyrosine kinase;; Protein kinase domain	Probable L-type lectin-domain containing receptor kinase S.7 OS=Arabidopsis thaliana OX=3702 GN=LECRKS7 PE=2 SV=1	T	Signal transduction mechanisms	PREDICTED: probable L-type lectin-domain containing receptor kinase S.7 [Fragaria vesca subsp. vesca]	biological process: metabolic process (GO:0008152);; biological process: cellular process (GO:0009987);; molecular function: catalytic activity (GO:0003824);; molecular function: binding (GO:0005488);; cellular component: membrane (GO:0016020);; cellular component: membrane part (GO:0044425)
RcHm_v2.0_Chr4g0394361.gene	--	2.03214	2.07078	2.1877	0.44607	0.483182	0.636628	1.10609e-16	-2.07281	down	[K]	Transcription	--	--	--	[T]	Signal transduction mechanisms	NB-ARC domain;; Leucine Rich repeats (2 copies)	Probable disease resistance protein At1g58390 OS=Arabidopsis thaliana OX=3702 GN=At1g58390 PE=2 SV=4	S	Function unknown	hypothetical protein PRUPE_1G043700 [Prunus persica]	--
RcHm_v2.0_Chr1g0317421.gene	--	23.413	26.0292	24.3451	6.67319	6.07239	7.68213	4.70285e-76	-2.07153	down	[M]	Cell wall/membrane/envelope biogenesis	Molecular Function: 3-beta-hydroxy-delta5-steroid dehydrogenase activity (GO:0003854);; Biological Process: steroid biosynthetic process (GO:0006694);; Biological Process: oxidation-reduction process (GO:0055114);;	--	--	[V]	Defense mechanisms	NAD dependent epimerase/dehydratase family;; 3-beta hydroxysteroid dehydrogenase/isomerase family;; NAD(P)H-binding;; Male sterility protein;; GDP-mannose 4,6 dehydratase;; NmrA-like family;; KR domain	Tetraketide alpha-pyrone reductase 1 OS=Arabidopsis thaliana OX=3702 GN=TKPR1 PE=1 SV=1	M	Cell wall/membrane/envelope biogenesis	PREDICTED: cinnamoyl-CoA reductase 1-like [Fragaria vesca subsp. vesca]	biological process: metabolic process (GO:0008152);; biological process: single-organism process (GO:0044699);; molecular function: catalytic activity (GO:0003824)
RcHm_v2.0_Chr4g0443861.gene	--	21.8553	23.0093	22.2319	6.0322	5.94935	6.91569	5.12051e-186	-2.06843	down	--	--	--	--	--	--	--	BURP domain	Polygalacturonase 1 beta-like protein 3 OS=Arabidopsis thaliana OX=3702 GN=PGL3 PE=2 SV=2	S	Function unknown	PREDICTED: probable polygalacturonase non-catalytic subunit JP650 [Fragaria vesca subsp. vesca]	--
RcHm_v2.0_Chr2g0100931.gene	--	3.19499	3.0713	2.36269	1.00253	0.221341	0.523046	1.02736e-08	-2.06696	down	--	--	Cellular Component: membrane (GO:0016020);;	--	--	[I]	Lipid transport and metabolism	--	Lipid phosphate phosphatase epsilon 2, chloroplastic OS=Arabidopsis thaliana OX=3702 GN=LPPE2 PE=1 SV=1	S	Function unknown	PREDICTED: lipid phosphate phosphatase epsilon 2, chloroplastic [Fragaria vesca subsp. vesca]	cellular component: membrane (GO:0016020)
RcHm_v2.0_Chr2g0136181.gene	--	1.70938	1.36544	1.26122	0.292263	0.257061	0.448795	3.3527e-11	-2.0644	down	--	--	Molecular Function: transferase activity, transferring glycosyl groups (GO:0016757);;	--	--	--	--	GDP-fucose protein O-fucosyltransferase	O-fucosyltransferase 13 OS=Arabidopsis thaliana OX=3702 GN=OFUT13 PE=2 SV=1	S	Function unknown	PREDICTED: uncharacterized protein At1g04910 isoform X2 [Fragaria vesca subsp. vesca]	molecular function: catalytic activity (GO:0003824)
RcHm_v2.0_Chr3g0470401.gene	--	8.65848	9.05302	9.70904	1.87869	2.83845	2.76395	2.79887e-42	-2.06227	down	--	--	Cellular Component: plasma membrane (GO:0005886);; Cellular Component: integral component of membrane (GO:0016021);; Biological Process: respiratory electron transport chain (GO:0022904);;	--	--	--	--	Protein of unknown function (DUF4079);; Eukaryotic cytochrome b561	--	S	Function unknown	uncharacterized protein LOC18769201 [Prunus persica]	cellular component: cell (GO:0005623);; cellular component: membrane (GO:0016020);; cellular component: cell part (GO:0044464);; cellular component: membrane part (GO:0044425);; biological process: metabolic process (GO:0008152);; biological process: cellular process (GO:0009987);; biological process: single-organism process (GO:0044699)
RcHm_v2.0_Chr5g0017561.gene	--	4.87606	3.88986	4.37575	0.979539	1.20643	1.30819	3.40822e-27	-2.05476	down	[C]	Energy production and conversion	Molecular Function: oxidoreductase activity, acting on CH-OH group of donors (GO:0016614);; Molecular Function: flavin adenine dinucleotide binding (GO:0050660);; Biological Process: oxidation-reduction process (GO:0055114);;	K22395|0|fve:101306708|K22395 cinnamyl-alcohol dehydrogenase [EC:1.1.1.195] | (RefSeq) tetrahydrocannabinolic acid synthase-like	Phenylpropanoid biosynthesis (ko00940)	--	--	FAD binding domain;; Berberine and berberine like	Berberine bridge enzyme-like 15 OS=Arabidopsis thaliana OX=3702 GN=MEE23 PE=1 SV=1	C	Energy production and conversion	PREDICTED: tetrahydrocannabinolic acid synthase-like [Fragaria vesca subsp. vesca]	biological process: metabolic process (GO:0008152);; biological process: single-organism process (GO:0044699);; molecular function: catalytic activity (GO:0003824);; molecular function: binding (GO:0005488)
RcHm_v2.0_Chr2g0165021.gene	--	3.62807	3.81976	3.88067	1.2461	0.844331	0.890749	1.77635e-21	-2.05188	down	--	--	Cellular Component: vacuolar membrane (GO:0005774);; Cellular Component: plasma membrane (GO:0005886);; Biological Process: plant-type secondary cell wall biogenesis (GO:0009834);; Biological Process: cellulose microfibril organization (GO:0010215);; Cellular Component: integral component of membrane (GO:0016021);; Biological Process: cell growth (GO:0016049);; Cellular Component: anchored compon…	--	--	--	--	COBRA-like protein	COBRA-like protein 4 OS=Arabidopsis thaliana OX=3702 GN=COBL4 PE=2 SV=2	S	Function unknown	PREDICTED: COBRA-like protein 4 [Fragaria vesca subsp. vesca]	cellular component: cell (GO:0005623);; cellular component: membrane (GO:0016020);; cellular component: organelle (GO:0043226);; cellular component: organelle part (GO:0044422);; cellular component: cell part (GO:0044464);; biological process: cellular process (GO:0009987);; biological process: cellular component organization or biogenesis (GO:0071840);; biological process: single-organism proces…
RcHm_v2.0_Chr5g0013551.gene	--	19.9153	20.8582	22.1937	5.18993	6.26159	6.2137	2.59011e-68	-2.05108	down	[C]	Energy production and conversion	Molecular Function: catalytic activity (GO:0003824);;	--	--	--	--	Protein of unknown function (DUF561)	Uncharacterized protein ycf23 OS=Pyropia yezoensis OX=2788 GN=ycf23 PE=3 SV=1	S	Function unknown	PREDICTED: uncharacterized protein ycf23-like [Fragaria vesca subsp. vesca]	molecular function: catalytic activity (GO:0003824)
RcHm_v2.0_Chr1g0354841.gene	--	0.688209	0.69441	0.661368	0.177821	0.150965	0.195545	2.08679e-18	-2.04761	down	[K]	Transcription	--	--	--	[R]	General function prediction only	Leucine rich repeat;; Leucine Rich repeats (2 copies);; Leucine Rich Repeat;; Leucine rich repeats (6 copies);; Leucine Rich repeat;; Leucine-rich repeat;; Leucine rich repeat N-terminal domain;; Caspase activity and apoptosis inhibitor 1;; Cysteine rich repeat;; Early transcription elongation factor of RNA pol II, NGN section;; 2-keto-3-deoxy-galactonokinase;; Chromo shadow domain;; IS66 C-termi…	Receptor-like protein EIX2 OS=Solanum lycopersicum OX=4081 GN=EIX2 PE=1 SV=2	S	Function unknown	PREDICTED: uncharacterized protein LOC102622520 [Citrus sinensis]	--
RcHm_v2.0_Chr1g0331431.gene	--	1.16202	0.917845	0.977538	0.110398	0.188336	0.280423	1.20195e-07	-2.04556	down	--	--	Biological Process: cellular process (GO:0009987);;	--	--	[D]	Cell cycle control, cell division, chromosome partitioning	--	--	L	Replication, recombination and repair	PREDICTED: uncharacterized protein LOC101300808 [Fragaria vesca subsp. vesca]	biological process: cellular process (GO:0009987)
RcHm_v2.0_Chr1g0353281.gene	--	1.28618	1.49771	1.08511	0.258568	0.363421	0.239307	4.28289e-10	-2.04438	down	[M]	Cell wall/membrane/envelope biogenesis	--	--	--	[IE]	Lipid transport and metabolism;; Amino acid transport and metabolism	RmlD substrate binding domain;; NAD dependent epimerase/dehydratase family;; GDP-mannose 4,6 dehydratase;; Male sterility protein;; Polysaccharide biosynthesis protein	--	M	Cell wall/membrane/envelope biogenesis	PREDICTED: uncharacterized protein LOC101311901 [Fragaria vesca subsp. vesca]	--
RcHm_v2.0_Chr5g0073431.gene	--	6.15713	6.09006	5.1461	0.727266	1.04215	1.03153	5.49252e-07	-2.04359	down	--	--	Cellular Component: nucleosome (GO:0000786);; Molecular Function: DNA binding (GO:0003677);; Cellular Component: nucleus (GO:0005634);; Molecular Function: protein heterodimerization activity (GO:0046982);;	K11252|4.69186e-36|cam:101502121|K11252 histone H2B | (RefSeq) histone H2B.3-like	--	[B]	Chromatin structure and dynamics	Core histone H2A/H2B/H3/H4	Probable histone H2B.1 OS=Medicago truncatula OX=3880 PE=3 SV=3	B	Chromatin structure and dynamics	histone H2B.9 [Quercus suber]	cellular component: cell (GO:0005623);; cellular component: macromolecular complex (GO:0032991);; cellular component: organelle (GO:0043226);; cellular component: organelle part (GO:0044422);; cellular component: cell part (GO:0044464);; molecular function: binding (GO:0005488)
RcHm_v2.0_Chr5g0068681.gene	--	6.79005	7.02633	7.81685	1.67198	1.67602	2.40759	1.25696e-21	-2.03552	down	[H]	Coenzyme transport and metabolism	Biological Process: thiamine biosynthetic process (GO:0009228);; Biological Process: thiamine diphosphate biosynthetic process (GO:0009229);; Cellular Component: chloroplast stroma (GO:0009570);; Biological Process: response to vitamin B1 (GO:0010266);; Biological Process: detection of bacterium (GO:0016045);; Molecular Function: lyase activity (GO:0016829);; Molecular Function: metal ion binding…	K03147|0|fve:101314730|K03147 phosphomethylpyrimidine synthase [EC:4.1.99.17] | (RefSeq) phosphomethylpyrimidine synthase, chloroplastic	Thiamine metabolism (ko00730)	--	--	Radical SAM ThiC family	Phosphomethylpyrimidine synthase, chloroplastic OS=Arabidopsis thaliana OX=3702 GN=THIC PE=1 SV=1	H	Coenzyme transport and metabolism	PREDICTED: phosphomethylpyrimidine synthase, chloroplastic [Fragaria vesca subsp. vesca]	biological process: metabolic process (GO:0008152);; biological process: cellular process (GO:0009987);; biological process: single-organism process (GO:0044699);; cellular component: cell (GO:0005623);; cellular component: organelle (GO:0043226);; cellular component: organelle part (GO:0044422);; cellular component: cell part (GO:0044464);; biological process: response to stimulus (GO:0050896);;…
RcHm_v2.0_Chr5g0066631.gene	--	14.0409	10.8376	13.4102	3.47648	3.215	4.17559	7.57971e-57	-2.02917	down	--	--	Cellular Component: cytoplasm (GO:0005737);; Molecular Function: O-hydroxycinnamoyltransferase activity (GO:0050737);; Biological Process: biological regulation (GO:0065007);; Biological Process: organic substance biosynthetic process (GO:1901576);;	K13065|0|fve:101303591|K13065 shikimate O-hydroxycinnamoyltransferase [EC:2.3.1.133] | (RefSeq) shikimate O-hydroxycinnamoyltransferase-like	Phenylpropanoid biosynthesis (ko00940);; Flavonoid biosynthesis (ko00941);; Stilbenoid, diarylheptanoid and gingerol biosynthesis (ko00945)	--	--	Transferase family	Shikimate O-hydroxycinnamoyltransferase OS=Arabidopsis thaliana OX=3702 GN=HST PE=1 SV=1	S	Function unknown	PREDICTED: shikimate O-hydroxycinnamoyltransferase-like [Fragaria vesca subsp. vesca]	cellular component: cell (GO:0005623);; cellular component: cell part (GO:0044464);; molecular function: catalytic activity (GO:0003824);; biological process: biological regulation (GO:0065007);; biological process: metabolic process (GO:0008152)
RcHm_v2.0_Chr6g0296171.gene	--	1.07026	1.39463	1.18069	0.249399	0.255608	0.361255	1.53975e-10	-2.02885	down	[C]	Energy production and conversion	Molecular Function: 3-chloroallyl aldehyde dehydrogenase activity (GO:0004028);; Molecular Function: aldehyde dehydrogenase (NAD) activity (GO:0004029);; Molecular Function: aldehyde dehydrogenase [NAD(P)+] activity (GO:0004030);; Cellular Component: vacuole (GO:0005773);; Cellular Component: endoplasmic reticulum (GO:0005783);; Cellular Component: Golgi apparatus (GO:0005794);; Biological Proces…	K00128|0|fve:101311533|K00128 aldehyde dehydrogenase (NAD+) [EC:1.2.1.3] | (RefSeq) aldehyde dehydrogenase family 3 member H1-like	Glycolysis / Gluconeogenesis (ko00010);; Ascorbate and aldarate metabolism (ko00053);; Fatty acid degradation (ko00071);; Valine, leucine and isoleucine degradation (ko00280);; Lysine degradation (ko00310);; Arginine and proline metabolism (ko00330);; Histidine metabolism (ko00340);; Tryptophan metabolism (ko00380);; beta-Alanine metabolism (ko00410);; Glycerolipid metabolism (ko00561);; Pyruvate…	[C]	Energy production and conversion	Aldehyde dehydrogenase family	Aldehyde dehydrogenase family 3 member H1 OS=Arabidopsis thaliana OX=3702 GN=ALDH3H1 PE=1 SV=2	C	Energy production and conversion	PREDICTED: aldehyde dehydrogenase family 3 member H1-like isoform X1 [Fragaria vesca subsp. vesca]	biological process: metabolic process (GO:0008152);; biological process: single-organism process (GO:0044699);; molecular function: catalytic activity (GO:0003824);; cellular component: cell (GO:0005623);; cellular component: organelle (GO:0043226);; cellular component: cell part (GO:0044464);; biological process: cellular process (GO:0009987);; cellular component: cell junction (GO:0030054);; ce…
RcHm_v2.0_Chr3g0485861.gene	--	1.08928	1.20091	1.34833	0.314515	0.130924	0.451522	1.25519e-12	-2.02708	down	[R]	General function prediction only	--	--	--	[T]	Signal transduction mechanisms	NB-ARC domain	Disease resistance RPP13-like protein 4 OS=Arabidopsis thaliana OX=3702 GN=RPP13L4 PE=1 SV=2	S	Function unknown	PREDICTED: disease resistance RPP13-like protein 4 [Fragaria vesca subsp. vesca]	--
RcHm_v2.0_Chr4g0439311.gene	--	1.58835	2.77625	2.79636	0.393275	0.548175	0.637632	2.56079e-09	-2.02683	down	--	--	--	--	--	--	--	--	--	S	Function unknown	PREDICTED: uncharacterized protein LOC105351827 [Fragaria vesca subsp. vesca]	--
RcHm_v2.0_Chr5g0066451.gene	--	2.46147	2.64201	2.22044	0.501901	0.41472	0.445488	2.61364e-07	-2.02545	down	--	--	--	--	--	--	--	--	--	--	--	--	--
RcHm_v2.0_Chr2g0095741.gene	--	37.0916	27.7755	30.2579	8.22485	8.28467	10.7761	2.40056e-77	-2.0228	down	--	--	Molecular Function: enzyme inhibitor activity (GO:0004857);; Biological Process: negative regulation of catalytic activity (GO:0043086);;	--	--	--	--	Plant invertase/pectin methylesterase inhibitor	Pectinesterase inhibitor 3 OS=Arabidopsis thaliana OX=3702 GN=PMEI3 PE=2 SV=1	S	Function unknown	PREDICTED: 21 kDa protein [Fragaria vesca subsp. vesca]	biological process: biological regulation (GO:0065007);; molecular function: molecular function regulator (GO:0098772)
RcHm_v2.0_Chr5g0061961.gene	--	8.59829	9.7265	9.78074	2.67753	2.40918	2.93102	2.66734e-55	-2.02143	down	[DPM]	Cell cycle control, cell division, chromosome partitioning;; Inorganic ion transport and metabolism;; Cell wall/membrane/envelope biogenesis	Molecular Function: copper ion binding (GO:0005507);; Biological Process: lignin catabolic process (GO:0046274);; Cellular Component: apoplast (GO:0048046);; Molecular Function: hydroquinone:oxygen oxidoreductase activity (GO:0052716);; Biological Process: oxidation-reduction process (GO:0055114);;	K05909|0|fve:101313291|K05909 laccase [EC:1.10.3.2] | (RefSeq) laccase-17-like	--	[Q]	Secondary metabolites biosynthesis, transport and catabolism	Multicopper oxidase;; Multicopper oxidase;; Multicopper oxidase	Laccase-17 OS=Arabidopsis thaliana OX=3702 GN=LAC17 PE=2 SV=1	Q	Secondary metabolites biosynthesis, transport and catabolism	PREDICTED: laccase-17-like [Fragaria vesca subsp. vesca]	molecular function: binding (GO:0005488);; biological process: metabolic process (GO:0008152);; biological process: cellular process (GO:0009987);; biological process: single-organism process (GO:0044699);; cellular component: extracellular region (GO:0005576);; molecular function: catalytic activity (GO:0003824)
RcHm_v2.0_Chr5g0018401.gene	--	0.713585	0.599121	0.71766	0.204996	0.074735	0.159285	5.82914e-09	-2.01354	down	[K]	Transcription	--	K13457|0|fve:101314836|K13457 disease resistance protein RPM1 | (RefSeq) disease resistance protein RPM1-like	Plant-pathogen interaction (ko04626)	[T]	Signal transduction mechanisms	NB-ARC domain;; Leucine rich repeat	Disease resistance protein RPM1 OS=Arabidopsis thaliana OX=3702 GN=RPM1 PE=1 SV=1	S	Function unknown	PREDICTED: disease resistance protein RPM1-like [Fragaria vesca subsp. vesca]	--
RcHm_v2.0_Chr7g0194341.gene	--	4.66941	4.54186	4.8531	1.29046	1.24747	1.39193	4.0055e-31	-2.01108	down	[M]	Cell wall/membrane/envelope biogenesis	Cellular Component: cytoplasm (GO:0005737);; Molecular Function: transferase activity, transferring alkyl or aryl (other than methyl) groups (GO:0016765);;	--	--	--	--	EPSP synthase (3-phosphoshikimate 1-carboxyvinyltransferase)	F-box protein PP2-A15 OS=Arabidopsis thaliana OX=3702 GN=PP2A15 PE=2 SV=1	M	Cell wall/membrane/envelope biogenesis	PREDICTED: UDP-N-acetylglucosamine 1-carboxyvinyltransferase 2-like [Prunus mume]	cellular component: cell (GO:0005623);; cellular component: cell part (GO:0044464);; molecular function: catalytic activity (GO:0003824)
RcHm_v2.0_Chr4g0410121.gene	--	36.9439	34.7184	39.9519	9.59419	11.1718	11.6987	2.37232e-94	-2.01019	down	--	--	Cellular Component: chloroplast stroma (GO:0009570);;	--	--	--	--	--	--	S	Function unknown	PREDICTED: uncharacterized protein LOC105350514 [Fragaria vesca subsp. vesca]	cellular component: cell (GO:0005623);; cellular component: organelle (GO:0043226);; cellular component: organelle part (GO:0044422);; cellular component: cell part (GO:0044464)
RcHm_v2.0_Chr5g0068001.gene	--	3.63688	3.80693	3.95781	0.959725	0.987404	1.124	8.42863e-21	-2.00585	down	--	--	--	--	--	--	--	Plant protein of unknown function (DUF641)	Protein GRAVITROPIC IN THE LIGHT 1 OS=Arabidopsis thaliana OX=3702 GN=GIL1 PE=2 SV=1	S	Function unknown	IRK-interacting protein [Prunus persica]	--
RcHm_v2.0_Chr7g0218161.gene	--	2.5372	2.52666	2.87943	0.637201	0.764486	0.838026	3.83177e-32	-2.00433	down	[T]	Signal transduction mechanisms	Cellular Component: membrane (GO:0016020);;	K00521|0|fve:101292220|K00521 ferric-chelate reductase [EC:1.16.1.7] | (RefSeq) ferric reduction oxidase 7, chloroplastic	--	[PQ]	Inorganic ion transport and metabolism;; Secondary metabolites biosynthesis, transport and catabolism	Ferric reductase NAD binding domain;; FAD-binding domain;; Ferric reductase like transmembrane component;; Oxidoreductase NAD-binding domain	Ferric reduction oxidase 7, chloroplastic OS=Arabidopsis thaliana OX=3702 GN=FRO7 PE=2 SV=1	U	Intracellular trafficking, secretion, and vesicular transport	ferric reduction oxidase 7, chloroplastic isoform X1 [Prunus persica]	cellular component: membrane (GO:0016020)
RcHm_v2.0_Chr3g0449021.gene	--	4.16999	2.58183	2.81368	0.761722	0.437043	1.07288	2.40939e-10	-2.00267	down	--	--	Cellular Component: extracellular region (GO:0005576);; Biological Process: response to salicylic acid (GO:0009751);; Biological Process: response to lithium ion (GO:0010226);; Cellular Component: integral component of membrane (GO:0016021);; Biological Process: lipid catabolic process (GO:0016042);; Biological Process: hyperosmotic salinity response (GO:0042538);; Molecular Function: carboxylic …	--	--	--	--	--	GDSL esterase/lipase LTL1 OS=Arabidopsis thaliana OX=3702 GN=LTL1 PE=2 SV=1	S	Function unknown	PREDICTED: GDSL esterase/lipase At5g33370-like [Fragaria vesca subsp. vesca]	cellular component: extracellular region (GO:0005576);; biological process: response to stimulus (GO:0050896);; cellular component: membrane (GO:0016020);; cellular component: membrane part (GO:0044425);; biological process: metabolic process (GO:0008152);; biological process: single-organism process (GO:0044699);; molecular function: catalytic activity (GO:0003824)
RcHm_v2.0_Chr1g0334661.gene	--	0.758139	0.678544	0.934101	0.125114	0.11497	0.213982	5.14555e-07	-2.00238	down	[G]	Carbohydrate transport and metabolism	Molecular Function: binding (GO:0005488);; Cellular Component: membrane (GO:0016020);; Molecular Function: kinase activity (GO:0016301);; Biological Process: phosphorylation (GO:0016310);;	--	--	--	--	Legume lectin domain;; Protein tyrosine kinase;; Protein kinase domain	Probable L-type lectin-domain containing receptor kinase S.7 OS=Arabidopsis thaliana OX=3702 GN=LECRKS7 PE=2 SV=1	T	Signal transduction mechanisms	PREDICTED: probable L-type lectin-domain containing receptor kinase S.7 [Fragaria vesca subsp. vesca]	molecular function: binding (GO:0005488);; cellular component: membrane (GO:0016020);; molecular function: catalytic activity (GO:0003824);; biological process: metabolic process (GO:0008152);; biological process: cellular process (GO:0009987)
RcHm_v2.0_Chr1g0365711.gene	--	1.1257	1.6258	0.966129	0.1944	0.204216	0.30356	3.16899e-07	-2.0005	down	--	--	--	--	--	--	--	Protein of unknown function (DUF674)	--	S	Function unknown	PREDICTED: uncharacterized protein LOC103434602 [Malus domestica]	--
RcHm_v2.0_Chr2g0176091.gene	--	10.5104	10.9955	10.4265	3.11319	2.31597	3.65249	3.95832e-37	-1.99759	down	--	--	--	--	--	--	--	Pollen proteins Ole e I like	--	S	Function unknown	PREDICTED: uncharacterized protein LOC101296410 [Fragaria vesca subsp. vesca]	--
RcHm_v2.0_Chr6g0255401.gene	--	4.26015	4.31417	4.22319	1.03174	1.3267	1.30905	4.20772e-42	-1.99627	down	[K]	Transcription	Molecular Function: protein kinase activity (GO:0004672);; Molecular Function: ATP binding (GO:0005524);; Biological Process: protein phosphorylation (GO:0006468);; Cellular Component: integral component of membrane (GO:0016021);;	--	--	--	--	Protein kinase domain;; Protein tyrosine kinase;; Leucine rich repeat N-terminal domain;; Leucine rich repeat;; Leucine Rich repeats (2 copies);; Leucine Rich Repeat	Receptor protein kinase-like protein At4g34220 OS=Arabidopsis thaliana OX=3702 GN=At4g34220 PE=2 SV=1	T	Signal transduction mechanisms	PREDICTED: probable LRR receptor-like serine/threonine-protein kinase At4g37250 [Fragaria vesca subsp. vesca]	biological process: metabolic process (GO:0008152);; biological process: cellular process (GO:0009987);; molecular function: catalytic activity (GO:0003824);; molecular function: binding (GO:0005488);; cellular component: membrane (GO:0016020);; cellular component: membrane part (GO:0044425)
RcHm_v2.0_Chr5g0001031.gene	--	39.5632	37.8173	35.0355	11.782	10.2249	11.2203	1.16397e-140	-1.99604	down	[G]	Carbohydrate transport and metabolism	Molecular Function: magnesium ion binding (GO:0000287);; Cellular Component: cytosol (GO:0005829);; Cellular Component: plasma membrane (GO:0005886);; Biological Process: inositol biosynthetic process (GO:0006021);; Biological Process: signal transduction (GO:0007165);; Molecular Function: inositol monophosphate 1-phosphatase activity (GO:0008934);; Biological Process: response to cold (GO:000940…	K10047|0|fve:101293560|K10047 inositol-phosphate phosphatase / L-galactose 1-phosphate phosphatase [EC:3.1.3.25 3.1.3.93] | (RefSeq) inositol monophosphatase 3	Ascorbate and aldarate metabolism (ko00053);; Inositol phosphate metabolism (ko00562);; Phosphatidylinositol signaling system (ko04070)	[G]	Carbohydrate transport and metabolism	Inositol monophosphatase family	Inositol monophosphatase 3 OS=Solanum lycopersicum OX=4081 GN=IMP3 PE=1 SV=1	G	Carbohydrate transport and metabolism	PREDICTED: inositol monophosphatase 3 [Fragaria vesca subsp. vesca]	molecular function: binding (GO:0005488);; cellular component: cell (GO:0005623);; cellular component: cell part (GO:0044464);; cellular component: membrane (GO:0016020);; biological process: metabolic process (GO:0008152);; biological process: cellular process (GO:0009987);; biological process: single-organism process (GO:0044699);; biological process: biological regulation (GO:0065007);; molecu…
Rosa_chinensis_newGene_6074	--	7.1082	5.81359	5.43693	1.92287	1.43596	1.5409	9.12056e-19	-1.99538	down	--	--	--	--	--	--	--	--	--	--	--	--	--
RcHm_v2.0_Chr4g0435631.gene	--	14.5857	14.3904	15.7452	4.31346	4.45373	4.34351	5.86367e-81	-1.99445	down	--	--	Molecular Function: aspartic-type endopeptidase activity (GO:0004190);; Biological Process: proteolysis (GO:0006508);; Biological Process: protein catabolic process (GO:0030163);;	K22683|0|fve:101310214|K22683 aspartyl protease family protein [EC:3.4.23.-] | (RefSeq) protein ASPARTIC PROTEASE IN GUARD CELL 1	--	[O]	Posttranslational modification, protein turnover, chaperones	Xylanase inhibitor N-terminal;; Xylanase inhibitor C-terminal;; Eukaryotic aspartyl protease	Protein ASPARTIC PROTEASE IN GUARD CELL 1 OS=Arabidopsis thaliana OX=3702 GN=ASPG1 PE=1 SV=1	O	Posttranslational modification, protein turnover, chaperones	PREDICTED: protein ASPARTIC PROTEASE IN GUARD CELL 1 [Fragaria vesca subsp. vesca]	biological process: metabolic process (GO:0008152);; molecular function: catalytic activity (GO:0003824)
RcHm_v2.0_Chr2g0172761.gene	--	3.65597	3.29644	4.85739	0.887065	1.02358	1.14756	1.86185e-14	-1.99197	down	[C]	Energy production and conversion	--	--	--	[O]	Posttranslational modification, protein turnover, chaperones	DnaJ domain;; 4Fe-4S single cluster domain;; 4Fe-4S single cluster domain of Ferredoxin I	Chaperone protein dnaJ C76, chloroplastic OS=Arabidopsis thaliana OX=3702 GN=DJC76 PE=2 SV=1	O	Posttranslational modification, protein turnover, chaperones	PREDICTED: J protein JJJ1-like [Fragaria vesca subsp. vesca]	--
RcHm_v2.0_Chr2g0096771.gene	--	4.76767	4.83338	5.39235	1.26463	1.27747	1.7768	8.638e-40	-1.98961	down	[I]	Lipid transport and metabolism	Molecular Function: hydroxymethylglutaryl-CoA reductase (NADPH) activity (GO:0004420);; Cellular Component: peroxisomal membrane (GO:0005778);; Cellular Component: endoplasmic reticulum membrane (GO:0005789);; Biological Process: isoprenoid biosynthetic process (GO:0008299);; Biological Process: coenzyme A metabolic process (GO:0015936);; Cellular Component: integral component of membrane (GO:001…	K00021|0|fve:101292247|K00021 hydroxymethylglutaryl-CoA reductase (NADPH) [EC:1.1.1.34] | (RefSeq) 3-hydroxy-3-methylglutaryl-coenzyme A reductase 1-like	Terpenoid backbone biosynthesis (ko00900)	[I]	Lipid transport and metabolism	Hydroxymethylglutaryl-coenzyme A reductase	3-hydroxy-3-methylglutaryl-coenzyme A reductase 1 OS=Solanum tuberosum OX=4113 GN=HMG1 PE=2 SV=1	I	Lipid transport and metabolism	PREDICTED: 3-hydroxy-3-methylglutaryl-coenzyme A reductase 1-like [Fragaria vesca subsp. vesca]	biological process: metabolic process (GO:0008152);; biological process: single-organism process (GO:0044699);; molecular function: catalytic activity (GO:0003824);; cellular component: cell (GO:0005623);; cellular component: membrane (GO:0016020);; cellular component: organelle (GO:0043226);; cellular component: organelle part (GO:0044422);; cellular component: cell part (GO:0044464);; cellular …
RcHm_v2.0_Chr2g0164751.gene	--	2.91656	2.69149	2.65825	0.761482	0.660998	0.882217	5.64036e-23	-1.98782	down	--	--	Cellular Component: cytoplasm (GO:0005737);; Cellular Component: integral component of membrane (GO:0016021);;	K23280|0|fve:101291856|K23280 rhamnogalacturonan I rhamnosyltransferase [EC:2.4.1.351] | (RefSeq) uncharacterized protein At1g04910-like	--	--	--	GDP-fucose protein O-fucosyltransferase	O-fucosyltransferase 34 OS=Arabidopsis thaliana OX=3702 GN=OFUT34 PE=2 SV=1	S	Function unknown	PREDICTED: uncharacterized protein At1g04910-like [Fragaria vesca subsp. vesca]	cellular component: cell (GO:0005623);; cellular component: cell part (GO:0044464);; cellular component: membrane (GO:0016020);; cellular component: membrane part (GO:0044425)
RcHm_v2.0_Chr5g0051251.gene	--	2.39372	2.92938	3.1359	0	0.542568	0.835892	3.90747e-06	-1.98572	down	--	--	Molecular Function: deaminase activity (GO:0019239);;	K01488|1.70172e-32|fve:101312993|K01488 adenosine deaminase [EC:3.5.4.4] | (RefSeq) adenosine deaminase-like protein	Purine metabolism (ko00230)	[F]	Nucleotide transport and metabolism	Adenosine/AMP deaminase	--	F	Nucleotide transport and metabolism	PREDICTED: adenosine deaminase-like protein isoform X1 [Fragaria vesca subsp. vesca]	molecular function: catalytic activity (GO:0003824)
RcHm_v2.0_Chr1g0382871.gene	--	0.890707	0.857621	0.550774	0.083115	0.258769	0.170659	1.6179e-08	-1.98051	down	[TK]	Signal transduction mechanisms;; Transcription	--	K12130|0|fve:101305309|K12130 pseudo-response regulator 5 | (RefSeq) two-component response regulator-like APRR5	Circadian rhythm - plant (ko04712)	[K]	Transcription	Response regulator receiver domain;; CCT motif	Two-component response regulator-like APRR5 OS=Arabidopsis thaliana OX=3702 GN=APRR5 PE=1 SV=2	K	Transcription	PREDICTED: two-component response regulator-like APRR5 [Fragaria vesca subsp. vesca]	--
RcHm_v2.0_Chr3g0458641.gene	--	178.405	166.983	141.018	51.2629	47.2202	48.846	5.4443e-169	-1.96037	down	--	--	Cellular Component: integral component of membrane (GO:0016021);;	--	--	--	--	Proteolipid membrane potential modulator	--	--	--	PREDICTED: uncharacterized protein LOC103955308 [Pyrus x bretschneideri]	cellular component: membrane (GO:0016020);; cellular component: membrane part (GO:0044425)
Rosa_chinensis_newGene_5738	--	5.04786	5.82866	3.87322	1.59107	1.5895	1.04854	4.98147e-18	-1.9584	down	--	--	Cellular Component: integral component of membrane (GO:0016021);;	K21848|7.10947e-18|fve:101291751|K21848 lipid intermediate transporter | (RefSeq) protein arv1 homolog	--	[K]	Transcription	--	Transcription factor RAX2 OS=Arabidopsis thaliana OX=3702 GN=RAX2 PE=1 SV=1	K	Transcription	PREDICTED: protein arv1 homolog isoform X2 [Fragaria vesca subsp. vesca]	cellular component: membrane (GO:0016020);; cellular component: membrane part (GO:0044425)
RcHm_v2.0_Chr1g0317861.gene	--	7.65996	8.21236	6.77318	2.11987	2.06312	2.53858	6.43993e-49	-1.95805	down	--	--	Molecular Function: structural constituent of ribosome (GO:0003735);; Biological Process: translation (GO:0006412);; Biological Process: transport (GO:0006810);; Cellular Component: membrane (GO:0016020);;	K15103|2.63616e-58|fve:101292614|K15103 solute carrier family 25 (mitochondrial uncoupling protein), member 8/9 | (RefSeq) mitochondrial uncoupling protein 1-like	--	[C]	Energy production and conversion	Mitochondrial carrier protein	Mitochondrial uncoupling protein 1 OS=Arabidopsis thaliana OX=3702 GN=PUMP1 PE=1 SV=1	O	Posttranslational modification, protein turnover, chaperones	PREDICTED: mitochondrial uncoupling protein 1-like [Fragaria vesca subsp. vesca]	molecular function: structural molecule activity (GO:0005198);; biological process: metabolic process (GO:0008152);; biological process: cellular process (GO:0009987);; biological process: localization (GO:0051179);; cellular component: membrane (GO:0016020)
RcHm_v2.0_Chr4g0439431.gene	--	0.752169	0.9146	0.80321	0.153649	0.166997	0.243843	1.36426e-08	-1.94652	down	[R]	General function prediction only	--	--	--	[B]	Chromatin structure and dynamics	SET domain;; Tetratricopeptide repeat;; Tetratricopeptide repeat	Histone-lysine N-methyltransferase ASHR2 OS=Arabidopsis thaliana OX=3702 GN=ASHR2 PE=2 SV=3	S	Function unknown	PREDICTED: uncharacterized protein LOC101301002 [Fragaria vesca subsp. vesca]	--
RcHm_v2.0_Chr1g0369191.gene	--	1.14721	1.81269	1.25114	0	0.219835	0.523911	7.59438e-06	-1.94112	down	--	--	--	--	--	--	--	--	--	--	--	--	--
RcHm_v2.0_Chr7g0214451.gene	--	3.11399	3.15881	2.58143	0.886089	0.887555	0.670845	2.23026e-15	-1.9408	down	--	--	Molecular Function: transferase activity, transferring acyl groups other than amino-acyl groups (GO:0016747);;	--	--	--	--	Transferase family	Methanol O-anthraniloyltransferase OS=Vitis labrusca OX=103355 GN=AMAT PE=1 SV=1	S	Function unknown	PREDICTED: methanol O-anthraniloyltransferase-like [Fragaria vesca subsp. vesca]	molecular function: catalytic activity (GO:0003824)
RcHm_v2.0_Chr2g0098551.gene	--	46.4842	44.8236	42.4631	12.9045	13.0963	15.19	5.79425e-166	-1.93971	down	--	--	Molecular Function: aspartic-type endopeptidase activity (GO:0004190);; Biological Process: proteolysis (GO:0006508);;	--	--	[O]	Posttranslational modification, protein turnover, chaperones	Xylanase inhibitor N-terminal;; Eukaryotic aspartyl protease;; Xylanase inhibitor C-terminal	Aspartyl protease family protein 1 OS=Arabidopsis thaliana OX=3702 GN=APF1 PE=1 SV=1	O	Posttranslational modification, protein turnover, chaperones	PREDICTED: aspartic proteinase-like protein 1 [Fragaria vesca subsp. vesca]	biological process: metabolic process (GO:0008152);; molecular function: catalytic activity (GO:0003824)
RcHm_v2.0_Chr4g0413731.gene	--	1.72595	1.26391	1.95714	0.450961	0.292774	0.52504	6.33594e-11	-1.93958	down	[M]	Cell wall/membrane/envelope biogenesis	Molecular Function: protein kinase activity (GO:0004672);; Cellular Component: membrane (GO:0016020);;	--	--	--	--	Protein kinase domain;; Protein tyrosine kinase;; Salt stress response/antifungal	Cysteine-rich receptor-like protein kinase 29 OS=Arabidopsis thaliana OX=3702 GN=CRK29 PE=2 SV=1	T	Signal transduction mechanisms	PREDICTED: cysteine-rich receptor-like protein kinase 29 [Fragaria vesca subsp. vesca]	biological process: metabolic process (GO:0008152);; biological process: cellular process (GO:0009987);; molecular function: catalytic activity (GO:0003824);; cellular component: membrane (GO:0016020)
RcHm_v2.0_Chr4g0409301.gene	--	2.49595	2.0028	1.8366	0.493724	0.558675	0.674105	1.02586e-14	-1.937	down	--		Molecular Function: protein serine/threonine kinase activity (GO:0004674);; Cellular Component: plasma membrane (GO:0005886);;	--	--	--	--	Protein kinase domain;; Protein tyrosine kinase;; Di-glucose binding within endoplasmic reticulum;; Aspartic acid proteinase inhibitor;; Cystatin domain;; Carbohydrate-binding protein of the ER	Probable LRR receptor-like serine/threonine-protein kinase At1g07650 OS=Arabidopsis thaliana OX=3702 GN=At1g07650 PE=1 SV=1	T	Signal transduction mechanisms	Tyrosine-protein kinase [Trema orientalis]	biological process: metabolic process (GO:0008152);; biological process: cellular process (GO:0009987);; molecular function: catalytic activity (GO:0003824);; cellular component: cell (GO:0005623);; cellular component: membrane (GO:0016020);; cellular component: cell part (GO:0044464)
RcHm_v2.0_Chr5g0039171.gene	--	1.82275	2.00566	1.58654	0.401639	0.26944	0.668466	1.54688e-09	-1.93637	down	--	--	--	K14861|1.47426e-100|fve:101298301|K14861 nucleolar pre-ribosomal-associated protein 1 | (RefSeq) uncharacterized LOC101298301	--	[S]	Function unknown	--	Putative disease resistance protein RGA4 OS=Solanum bulbocastanum OX=147425 GN=RGA4 PE=2 SV=1	S	Function unknown	PREDICTED: uncharacterized protein LOC101298301 [Fragaria vesca subsp. vesca]	--
RcHm_v2.0_Chr5g0018351.gene	--	3.97154	3.37195	2.91192	0.678634	0.687468	1.14706	7.50664e-09	-1.93292	down	--	--	Cellular Component: plasma membrane (GO:0005886);; Cellular Component: integral component of membrane (GO:0016021);;	--	--	--	--	Domain of unknown function (DUF588)	CASP-like protein 1B1 OS=Populus trichocarpa OX=3694 GN=POPTRDRAFT_823125 PE=3 SV=1	S	Function unknown	PREDICTED: CASP-like protein 1B1 [Fragaria vesca subsp. vesca]	cellular component: cell (GO:0005623);; cellular component: membrane (GO:0016020);; cellular component: cell part (GO:0044464);; cellular component: membrane part (GO:0044425)
RcHm_v2.0_Chr5g0029601.gene	--	21.413	23.1491	22.5729	6.74296	5.70662	8.17552	1.0645e-79	-1.93281	down	--	--	--		--	--	--	GDSL/SGNH-like Acyl-Esterase family found in Pmr5 and Cas1p;; PMR5 N terminal Domain	Protein trichome birefringence-like 43 OS=Arabidopsis thaliana OX=3702 GN=TBL43 PE=2 SV=1	S	Function unknown	PREDICTED: protein trichome birefringence-like 41 [Fragaria vesca subsp. vesca]	--
RcHm_v2.0_Chr6g0270151.gene	--	1.02689	1.18656	0.966576	0.298464	0.208399	0.314971	2.42278e-10	-1.92904	down	--	--	--	--	--	[U]	Intracellular trafficking, secretion, and vesicular transport	Zinc-finger of C2H2 type;; TB2/DP1, HVA22 family;; Zinc-finger double-stranded RNA-binding;; A-kinase anchoring protein 95 (AKAP95)	HVA22-like protein a OS=Arabidopsis thaliana OX=3702 GN=HVA22A PE=2 SV=1	U	Intracellular trafficking, secretion, and vesicular transport	PREDICTED: uncharacterized protein LOC103335839 [Prunus mume]	--
RcHm_v2.0_Chr3g0460491.gene	--	19.4577	18.2087	22.7207	5.84411	6.77722	5.81201	1.01796e-53	-1.92616	down	[J]	Translation, ribosomal structure and biogenesis	Molecular Function: translation elongation factor activity (GO:0003746);; Cellular Component: cytoplasm (GO:0005737);; Biological Process: translational elongation (GO:0006414);;	K02356|5.56706e-139|fve:101292718|K02356 elongation factor P | (RefSeq) uncharacterized LOC101292718	--	--	--	Elongation factor P (EF-P) KOW-like domain;; Elongation factor P, C-terminal;; Elongation factor P (EF-P) OB domain	--	J	Translation, ribosomal structure and biogenesis	PREDICTED: uncharacterized protein LOC101292718 [Fragaria vesca subsp. vesca]	biological process: metabolic process (GO:0008152);; biological process: cellular process (GO:0009987);; molecular function: binding (GO:0005488);; cellular component: cell (GO:0005623);; cellular component: cell part (GO:0044464)
RcHm_v2.0_Chr6g0298941.gene	--	1.89915	1.84499	1.68216	0.359156	0.425342	0.432564	5.57515e-08	-1.92437	down	--		Molecular Function: protein serine/threonine kinase activity (GO:0004674);; Molecular Function: ATP binding (GO:0005524);; Biological Process: protein phosphorylation (GO:0006468);; Cellular Component: integral component of membrane (GO:0016021);;	--	--	--	--	Protein tyrosine kinase;; Protein kinase domain	Cysteine-rich receptor-like protein kinase 10 OS=Arabidopsis thaliana OX=3702 GN=CRK10 PE=1 SV=3	--	--	PREDICTED: cysteine-rich receptor-like protein kinase 29 [Pyrus x bretschneideri]	biological process: metabolic process (GO:0008152);; biological process: cellular process (GO:0009987);; molecular function: catalytic activity (GO:0003824);; molecular function: binding (GO:0005488);; cellular component: membrane (GO:0016020);; cellular component: membrane part (GO:0044425)
RcHm_v2.0_Chr2g0138781.gene	--	225.128	219.696	233.967	69.5021	71.7551	70.9264	4.09274e-232	-1.92147	down	--	--	Biological Process: response to light stimulus (GO:0009416);; Cellular Component: photosystem I (GO:0009522);; Cellular Component: chloroplast thylakoid membrane (GO:0009535);; Biological Process: photosynthesis, light harvesting in photosystem I (GO:0009768);; Cellular Component: chloroplast envelope (GO:0009941);; Cellular Component: plastoglobule (GO:0010287);; Cellular Component: integral com…	--	--	--	--	Chlorophyll A-B binding protein	Chlorophyll a-b binding protein 37, chloroplastic OS=Petunia sp. OX=4104 GN=CAB37 PE=3 SV=1	J	Translation, ribosomal structure and biogenesis	chlorophyll a-b binding protein 151, chloroplastic [Prunus persica]	biological process: response to stimulus (GO:0050896);; cellular component: cell (GO:0005623);; cellular component: membrane (GO:0016020);; cellular component: macromolecular complex (GO:0032991);; cellular component: membrane part (GO:0044425);; cellular component: cell part (GO:0044464);; cellular component: organelle (GO:0043226);; cellular component: organelle part (GO:0044422);; biological p…
RcHm_v2.0_Chr2g0143281.gene	--	1.74842	1.84678	1.99799	0.514494	0.266304	0.604911	1.75719e-08	-1.91981	down	--	--	--	--	--	--	--	Aspartic acid proteinase inhibitor	--	--	--	PREDICTED: uncharacterized protein LOC101296880 [Fragaria vesca subsp. vesca]	--
RcHm_v2.0_Chr1g0382041.gene	--	1.62105	2.10526	1.72932	0.502164	0.497767	0.606811	2.78506e-24	-1.91952	down	[K]	Transcription	Biological Process: defense response (GO:0006952);; Biological Process: signal transduction (GO:0007165);; Molecular Function: ADP binding (GO:0043531);;	--	--	--	--	NB-ARC domain;; TIR domain;; Leucine Rich repeats (2 copies);; Leucine rich repeat;; NACHT domain	TMV resistance protein N OS=Nicotiana glutinosa OX=35889 GN=N PE=1 SV=1	S	Function unknown	TIR-NBS-LRR resistance protein muRdr1C [Rosa multiflora]	biological process: response to stimulus (GO:0050896);; biological process: cellular process (GO:0009987);; biological process: biological regulation (GO:0065007);; molecular function: binding (GO:0005488)
Rosa_chinensis_newGene_265	--	1.56753	1.53307	1.32352	0.309352	0.429954	0.364363	6.10532e-11	-1.91479	down	--	--	Molecular Function: transporter activity (GO:0005215);; Biological Process: transport (GO:0006810);; Cellular Component: integral component of membrane (GO:0016021);;	K23677|4.24748e-24|fve:101305222|K23677 MFS transporter, Spinster family, sphingosine-1-phosphate transporter | (RefSeq) probable sphingolipid transporter spinster homolog 2	--	[G]	Carbohydrate transport and metabolism	--	Probable sphingolipid transporter spinster homolog 3 OS=Arabidopsis thaliana OX=3702 GN=At2g22730 PE=3 SV=1	G	Carbohydrate transport and metabolism	PREDICTED: probable sphingolipid transporter spinster homolog 2 [Fragaria vesca subsp. vesca]	molecular function: transporter activity (GO:0005215);; biological process: localization (GO:0051179);; cellular component: membrane (GO:0016020);; cellular component: membrane part (GO:0044425)
RcHm_v2.0_Chr6g0245961.gene	--	44.4267	41.8799	44.5152	14.1917	12.8511	13.8958	3.17802e-136	-1.9143	down	[G]	Carbohydrate transport and metabolism	Molecular Function: magnesium ion binding (GO:0000287);; Cellular Component: cytosol (GO:0005829);; Cellular Component: plasma membrane (GO:0005886);; Biological Process: inositol biosynthetic process (GO:0006021);; Biological Process: signal transduction (GO:0007165);; Molecular Function: inositol monophosphate 1-phosphatase activity (GO:0008934);; Biological Process: response to cold (GO:000940…	K10047|0|fve:101293560|K10047 inositol-phosphate phosphatase / L-galactose 1-phosphate phosphatase [EC:3.1.3.25 3.1.3.93] | (RefSeq) inositol monophosphatase 3	Ascorbate and aldarate metabolism (ko00053);; Inositol phosphate metabolism (ko00562);; Phosphatidylinositol signaling system (ko04070)	[G]	Carbohydrate transport and metabolism	Inositol monophosphatase family	Inositol monophosphatase 3 OS=Solanum lycopersicum OX=4081 GN=IMP3 PE=1 SV=1	G	Carbohydrate transport and metabolism	PREDICTED: inositol monophosphatase 3 [Fragaria vesca subsp. vesca]	molecular function: binding (GO:0005488);; cellular component: cell (GO:0005623);; cellular component: cell part (GO:0044464);; cellular component: membrane (GO:0016020);; biological process: metabolic process (GO:0008152);; biological process: cellular process (GO:0009987);; biological process: single-organism process (GO:0044699);; biological process: biological regulation (GO:0065007);; molecu…
RcHm_v2.0_Chr5g0004491.gene	--	9.52442	8.96013	8.21051	2.40768	3.06997	2.78317	3.21294e-67	-1.91196	down	--	--	Molecular Function: microtubule motor activity (GO:0003777);; Molecular Function: ATP binding (GO:0005524);; Cellular Component: kinesin complex (GO:0005871);; Cellular Component: microtubule (GO:0005874);; Biological Process: microtubule-based movement (GO:0007018);; Molecular Function: microtubule binding (GO:0008017);; Molecular Function: ATPase activity (GO:0016887);;	K10405|0|fve:101300305|K10405 kinesin family member C1 | (RefSeq) kinesin-1	--	[Z]	Cytoskeleton	Kinesin motor domain;; Microtubule binding	Kinesin-like protein KIN-14D OS=Arabidopsis thaliana OX=3702 GN=KIN14D PE=2 SV=1	Z	Cytoskeleton	PREDICTED: kinesin-1 isoform X1 [Fragaria vesca subsp. vesca]	molecular function: catalytic activity (GO:0003824);; molecular function: binding (GO:0005488);; cellular component: cell (GO:0005623);; cellular component: macromolecular complex (GO:0032991);; cellular component: organelle (GO:0043226);; cellular component: organelle part (GO:0044422);; cellular component: cell part (GO:0044464);; cellular component: supramolecular complex (GO:0099080);; biolog…
RcHm_v2.0_Chr7g0242391.gene	--	52.316	57.2933	56.0614	17.1484	17.916	17.0804	7.79516e-148	-1.90723	down	--	--	Cellular Component: nucleus (GO:0005634);; Biological Process: response to oxidative stress (GO:0006979);; Cellular Component: chloroplast thylakoid membrane (GO:0009535);; Cellular Component: chloroplast thylakoid lumen (GO:0009543);; Molecular Function: L-ascorbate peroxidase activity (GO:0016688);; Molecular Function: heme binding (GO:0020037);; Biological Process: oxidation-reduction process …	K00434|0|fve:101302838|K00434 L-ascorbate peroxidase [EC:1.11.1.11] | (RefSeq) thylakoid lumenal 29 kDa protein, chloroplastic	Ascorbate and aldarate metabolism (ko00053);; Glutathione metabolism (ko00480)	--	--	Peroxidase	Thylakoid lumenal 29 kDa protein, chloroplastic OS=Solanum lycopersicum OX=4081 GN=CLEB3J9 PE=3 SV=1	S	Function unknown	PREDICTED: thylakoid lumenal 29 kDa protein, chloroplastic [Fragaria vesca subsp. vesca]	cellular component: cell (GO:0005623);; cellular component: organelle (GO:0043226);; cellular component: cell part (GO:0044464);; biological process: response to stimulus (GO:0050896);; cellular component: membrane (GO:0016020);; cellular component: organelle part (GO:0044422);; biological process: metabolic process (GO:0008152);; biological process: cellular process (GO:0009987);; biological pro…
RcHm_v2.0_Chr7g0200931.gene	--	1.60015	1.73036	1.40071	0.415076	0.297525	0.312222	3.87368e-07	-1.90569	down	[L]	Replication, recombination and repair	--	--	--	[R]	General function prediction only	Reverse transcriptase-like	Putative ribonuclease H protein At1g65750 OS=Arabidopsis thaliana OX=3702 GN=At1g65750 PE=3 SV=1	S	Function unknown	PREDICTED: putative ribonuclease H protein At1g65750 [Prunus mume]	--
RcHm_v2.0_Chr6g0298011.gene	--	4.00176	3.70635	3.67766	1.20485	1.03862	1.03242	1.67851e-15	-1.90282	down	--	--	Biological Process: transcription, DNA-templated (GO:0006351);;	--	--	--	--	AP2 domain	Ethylene-responsive transcription factor WIN1 OS=Arabidopsis thaliana OX=3702 GN=WIN1 PE=2 SV=1	K	Transcription	PREDICTED: ethylene-responsive transcription factor SHINE 2-like [Fragaria vesca subsp. vesca]	biological process: metabolic process (GO:0008152);; biological process: cellular process (GO:0009987)
RcHm_v2.0_Chr1g0329561.gene	--	16.5524	18.1913	10.1333	4.73531	4.83155	3.39462	1.38335e-16	-1.90209	down	[J]	Translation, ribosomal structure and biogenesis	Molecular Function: structural constituent of ribosome (GO:0003735);; Biological Process: translation (GO:0006412);; Cellular Component: chloroplast (GO:0009507);; Cellular Component: large ribosomal subunit (GO:0015934);; Molecular Function: rRNA binding (GO:0019843);;	K02890|1.30239e-91|fve:10251560|K02890 large subunit ribosomal protein L22 | (RefSeq) rpl22, FvH4_C0082; ribosomal protein L22	Ribosome (ko03010)	[J]	Translation, ribosomal structure and biogenesis	Ribosomal protein L22p/L17e	50S ribosomal protein L22, chloroplastic OS=Manihot esculenta OX=3983 GN=rpl22 PE=3 SV=1	J	Translation, ribosomal structure and biogenesis	50S ribosomal protein L22 (chloroplast) [Rosa roxburghii]	molecular function: structural molecule activity (GO:0005198);; biological process: metabolic process (GO:0008152);; biological process: cellular process (GO:0009987);; cellular component: cell (GO:0005623);; cellular component: organelle (GO:0043226);; cellular component: cell part (GO:0044464);; cellular component: macromolecular complex (GO:0032991);; cellular component: organelle part (GO:004…
RcHm_v2.0_Chr1g0358101.gene	--	2.903	3.42549	2.96663	1.16427	0.917017	0.3862	3.22343e-09	-1.89623	down	--	--	Biological Process: microtubule cytoskeleton organization (GO:0000226);; Cellular Component: trans-Golgi network (GO:0005802);; Cellular Component: cytosol (GO:0005829);; Biological Process: regulation of cell shape (GO:0008360);; Molecular Function: glycerate dehydrogenase activity (GO:0008465);; Biological Process: leaf morphogenesis (GO:0009965);; Biological Process: trichome branching (GO:001…	--	--	[K]	Transcription	--	C-terminal binding protein AN OS=Arabidopsis thaliana OX=3702 GN=AN PE=1 SV=1	C	Energy production and conversion	PREDICTED: C-terminal binding protein AN [Fragaria vesca subsp. vesca]	biological process: cellular process (GO:0009987);; biological process: cellular component organization or biogenesis (GO:0071840);; cellular component: cell (GO:0005623);; cellular component: organelle (GO:0043226);; cellular component: organelle part (GO:0044422);; cellular component: cell part (GO:0044464);; biological process: biological regulation (GO:0065007);; biological process: metabolic…
RcHm_v2.0_Chr2g0105711.gene	--	10.7191	11.6299	11.5408	3.27494	3.70018	3.60857	6.5388e-52	-1.89558	down	--	--	--	--	--	--	--	Remorin, C-terminal region	--	S	Function unknown	PREDICTED: uncharacterized protein LOC101293717 [Fragaria vesca subsp. vesca]	--
RcHm_v2.0_CPg0501831.gene	--	22.639	29.5903	19.0615	6.23445	9.77812	4.12878	3.86645e-14	-1.89325	down	[J]	Translation, ribosomal structure and biogenesis	Molecular Function: structural constituent of ribosome (GO:0003735);; Biological Process: translation (GO:0006412);; Cellular Component: chloroplast (GO:0009507);; Cellular Component: large ribosomal subunit (GO:0015934);; Cellular Component: small ribosomal subunit (GO:0015935);; Molecular Function: transferase activity (GO:0016740);; Molecular Function: rRNA binding (GO:0019843);;	K02965|2.41352e-35|fve:10251561|K02965 small subunit ribosomal protein S19 | (RefSeq) rps19, FvH4_C0083; ribosomal protein S19	Ribosome (ko03010)	[J]	Translation, ribosomal structure and biogenesis	Ribosomal protein S19	30S ribosomal protein S19, chloroplastic OS=Phaseolus vulgaris OX=3885 GN=rps19 PE=3 SV=1	J	Translation, ribosomal structure and biogenesis	30S ribosomal protein S19 (chloroplast) [Rosa roxburghii]	molecular function: structural molecule activity (GO:0005198);; biological process: metabolic process (GO:0008152);; biological process: cellular process (GO:0009987);; cellular component: cell (GO:0005623);; cellular component: organelle (GO:0043226);; cellular component: cell part (GO:0044464);; cellular component: macromolecular complex (GO:0032991);; cellular component: organelle part (GO:004…
RcHm_v2.0_Chr2g0095781.gene	--	212.737	229.399	249.762	72.4602	72.5813	76.1843	4.03136e-181	-1.88988	down	[O]	Posttranslational modification, protein turnover, chaperones	Molecular Function: peroxidase activity (GO:0004601);; Cellular Component: chloroplast thylakoid (GO:0009534);; Cellular Component: integral component of membrane (GO:0016021);; Molecular Function: peroxiredoxin activity (GO:0051920);; Biological Process: oxidation-reduction process (GO:0055114);; Biological Process: cellular oxidant detoxification (GO:0098869);;	K03564|5.72163e-127|fve:101305298|K03564 thioredoxin-dependent peroxiredoxin [EC:1.11.1.24] | (RefSeq) peroxiredoxin Q, chloroplastic	--	[O]	Posttranslational modification, protein turnover, chaperones	AhpC/TSA family;; Redoxin	Peroxiredoxin Q, chloroplastic OS=Populus jackii OX=640484 GN=PRXQ PE=1 SV=1	O	Posttranslational modification, protein turnover, chaperones	PREDICTED: peroxiredoxin Q, chloroplastic [Fragaria vesca subsp. vesca]	biological process: metabolic process (GO:0008152);; biological process: cellular process (GO:0009987);; biological process: single-organism process (GO:0044699);; biological process: response to stimulus (GO:0050896);; biological process: detoxification (GO:0098754);; molecular function: catalytic activity (GO:0003824);; molecular function: antioxidant activity (GO:0016209);; cellular component:…
RcHm_v2.0_Chr1g0357891.gene	--	4.17469	4.56142	4.85528	1.44196	1.19264	1.47829	2.57909e-23	-1.88823	down	--	--	--	--	--	--	--	--	U11/U12 small nuclear ribonucleoprotein 59 kDa protein OS=Arabidopsis thaliana OX=3702 GN=SNRNP59 PE=2 SV=1	S	Function unknown	PREDICTED: U11/U12 small nuclear ribonucleoprotein 59 kDa protein [Fragaria vesca subsp. vesca]	--
RcHm_v2.0_Chr5g0008801.gene	--	6.12404	5.10167	5.45835	1.32685	1.58645	1.92487	4.51109e-15	-1.88792	down	--	--	--	--	--	--	--	--	--	--	--	PREDICTED: uncharacterized protein LOC101301179 [Fragaria vesca subsp. vesca]	--
Rosa_chinensis_newGene_4575	--	10.517	10.2603	9.55942	3.05695	2.90564	3.06178	2.336e-17	-1.88553	down	--	--	--	--	--	--	--	--	--	--	--	--	--
RcHm_v2.0_Chr1g0382221.gene	--	1.32735	1.27259	1.25456	0.330798	0.370517	0.42642	3.1453e-16	-1.88493	down	[K]	Transcription	Biological Process: defense response (GO:0006952);; Biological Process: signal transduction (GO:0007165);; Molecular Function: ADP binding (GO:0043531);;	--	--	--	--	TIR domain;; NB-ARC domain;; TIR domain;; Leucine rich repeat;; Leucine Rich repeats (2 copies)	TMV resistance protein N OS=Nicotiana glutinosa OX=35889 GN=N PE=1 SV=1	S	Function unknown	TIR-NBS-LRR [Rosa rugosa]	biological process: response to stimulus (GO:0050896);; biological process: cellular process (GO:0009987);; biological process: biological regulation (GO:0065007);; molecular function: binding (GO:0005488)
RcHm_v2.0_Chr5g0060911.gene	--	61.9061	58.6389	66.9227	19.9522	20.6686	19.7622	6.87527e-138	-1.8748	down	[H]	Coenzyme transport and metabolism	Cellular Component: cytosol (GO:0005829);; Biological Process: response to stress (GO:0006950);; Biological Process: thiamine biosynthetic process (GO:0009228);; Cellular Component: chloroplast stroma (GO:0009570);; Molecular Function: oxidoreductase activity (GO:0016491);; Biological Process: thiazole biosynthetic process (GO:0052837);; Biological Process: oxidation-reduction process (GO:0055114…	K03146|0|fve:101299651|K03146 cysteine-dependent adenosine diphosphate thiazole synthase [EC:2.4.2.60] | (RefSeq) thiamine thiazole synthase, chloroplastic-like	Thiamine metabolism (ko00730)	[R]	General function prediction only	Thi4 family;; FAD dependent oxidoreductase;; FAD binding domain;; NAD(P)-binding Rossmann-like domain;; GMC oxidoreductase	Thiamine thiazole synthase 1, chloroplastic OS=Vitis vinifera OX=29760 GN=THI1-1 PE=3 SV=1	H	Coenzyme transport and metabolism	PREDICTED: thiamine thiazole synthase, chloroplastic-like [Fragaria vesca subsp. vesca]	cellular component: cell (GO:0005623);; cellular component: cell part (GO:0044464);; biological process: response to stimulus (GO:0050896);; biological process: metabolic process (GO:0008152);; biological process: cellular process (GO:0009987);; biological process: single-organism process (GO:0044699);; cellular component: organelle (GO:0043226);; cellular component: organelle part (GO:0044422);;…
RcHm_v2.0_Chr2g0123061.gene	--	2.79252	3.09794	3.07525	0.776884	0.764624	0.841744	8.07769e-09	-1.87172	down	--	--	Cellular Component: membrane (GO:0016020);; Molecular Function: transferase activity, transferring acyl groups (GO:0016746);;	--	--	--	--	--	Probable long-chain-alcohol O-fatty-acyltransferase 1 OS=Arabidopsis thaliana OX=3702 GN=AT1 PE=2 SV=1	S	Function unknown	PREDICTED: long-chain-alcohol O-fatty-acyltransferase-like [Fragaria vesca subsp. vesca]	cellular component: membrane (GO:0016020);; molecular function: catalytic activity (GO:0003824)
RcHm_v2.0_Chr1g0353341.gene	--	2.00691	1.60339	1.8007	0.595476	0.571425	0.480874	6.75623e-21	-1.86987	down	[K]	Transcription	--	--	--	[R]	General function prediction only	Leucine rich repeat;; Leucine Rich repeats (2 copies);; Leucine Rich Repeat;; Leucine rich repeat N-terminal domain;; Leucine Rich repeat	Receptor-like protein 6 OS=Arabidopsis thaliana OX=3702 GN=RLP6 PE=3 SV=1	S	Function unknown	PREDICTED: receptor-like protein 12 isoform X2 [Fragaria vesca subsp. vesca]	--
RcHm_v2.0_Chr2g0137741.gene	--	3.70596	2.86779	3.28496	0.648975	1.05684	1.29382	4.41831e-20	-1.86921	down	[P]	Inorganic ion transport and metabolism	Cellular Component: integral component of plasma membrane (GO:0005887);; Molecular Function: secondary active sulfate transmembrane transporter activity (GO:0008271);; Biological Process: sulfate transmembrane transport (GO:1902358);;	K17471|0|fve:101298527|K17471 sulfate transporter 3 | (RefSeq) probable sulfate transporter 3.4	--	[P]	Inorganic ion transport and metabolism	Sulfate permease family;; STAS domain	Probable sulfate transporter 3.4 OS=Arabidopsis thaliana OX=3702 GN=SULTR3;4 PE=2 SV=1	P	Inorganic ion transport and metabolism	PREDICTED: probable sulfate transporter 3.4 [Fragaria vesca subsp. vesca]	cellular component: cell (GO:0005623);; cellular component: membrane (GO:0016020);; cellular component: membrane part (GO:0044425);; cellular component: cell part (GO:0044464);; biological process: single-organism process (GO:0044699);; biological process: localization (GO:0051179);; molecular function: transporter activity (GO:0005215)
RcHm_v2.0_Chr6g0252921.gene	--	2.92042	3.30294	3.21039	1.05224	0.663485	1.00684	1.62775e-13	-1.86838	down	--	--	Cellular Component: membrane (GO:0016020);;	--	--	--	--	Ferritin-like domain	Desiccation-related protein PCC13-62 OS=Craterostigma plantagineum OX=4153 PE=2 SV=1	S	Function unknown	PREDICTED: desiccation-related protein PCC13-62-like [Fragaria vesca subsp. vesca]	cellular component: membrane (GO:0016020)
RcHm_v2.0_Chr1g0360261.gene	--	5.94324	5.88208	5.32445	1.0232	1.94554	2.05535	2.18563e-14	-1.86784	down	[GR]	Carbohydrate transport and metabolism;; General function prediction only	Biological Process: metabolic process (GO:0008152);; Molecular Function: hydrolase activity (GO:0016787);;	--	--	[R]	General function prediction only	Haloacid dehalogenase-like hydrolase;; haloacid dehalogenase-like hydrolase	Haloacid dehalogenase-like hydrolase domain-containing protein Sgpp OS=Arabidopsis thaliana OX=3702 GN=SGPP PE=1 SV=2	S	Function unknown	haloacid dehalogenase-like hydrolase domain-containing protein Sgpp [Prunus persica]	biological process: metabolic process (GO:0008152);; molecular function: catalytic activity (GO:0003824)
RcHm_v2.0_Chr1g0343881.gene	--	3.85035	4.59434	3.98348	1.16635	1.33	1.33907	1.30119e-23	-1.86678	down	[GR]	Carbohydrate transport and metabolism;; General function prediction only	Biological Process: metabolic process (GO:0008152);; Molecular Function: hydrolase activity (GO:0016787);;	--	--	[R]	General function prediction only	Haloacid dehalogenase-like hydrolase;; haloacid dehalogenase-like hydrolase	Haloacid dehalogenase-like hydrolase domain-containing protein Sgpp OS=Arabidopsis thaliana OX=3702 GN=SGPP PE=1 SV=2	S	Function unknown	haloacid dehalogenase-like hydrolase domain-containing protein Sgpp [Prunus persica]	biological process: metabolic process (GO:0008152);; molecular function: catalytic activity (GO:0003824)
RcHm_v2.0_Chr1g0353141.gene	--	1.23267	1.13849	1.03883	0.202651	0	0.481702	1.44814e-05	-1.86575	down	[M]	Cell wall/membrane/envelope biogenesis	--	--	--	[IE]	Lipid transport and metabolism;; Amino acid transport and metabolism	RmlD substrate binding domain;; NAD dependent epimerase/dehydratase family;; GDP-mannose 4,6 dehydratase;; Male sterility protein	--	M	Cell wall/membrane/envelope biogenesis	PREDICTED: uncharacterized protein LOC101311901 [Fragaria vesca subsp. vesca]	--
RcHm_v2.0_Chr7g0210441.gene	--	6.49559	6.37282	6.36653	2.15276	1.65252	2.25684	8.34473e-37	-1.86473	down	--	--	--	--	--	[JD]	Translation, ribosomal structure and biogenesis;; Cell cycle control, cell division, chromosome partitioning	--	--	S	Function unknown	PREDICTED: uncharacterized protein LOC105352407 isoform X1 [Fragaria vesca subsp. vesca]	--
RcHm_v2.0_Chr5g0014111.gene	--	3.46433	2.71221	2.83955	0.667877	0.786005	0.827312	3.45973e-08	-1.8602	down	--	--	Cellular Component: membrane (GO:0016020);;	--	--	--	--	--	--	S	Function unknown	PREDICTED: uncharacterized protein LOC105350251 [Fragaria vesca subsp. vesca]	cellular component: membrane (GO:0016020)
RcHm_v2.0_Chr4g0428351.gene	--	54.5352	46.4586	43.0302	15.734	15.6729	15.2759	4.16168e-114	-1.85913	down	[G]	Carbohydrate transport and metabolism	Molecular Function: hydrolase activity, hydrolyzing O-glycosyl compounds (GO:0004553);; Cellular Component: cell wall (GO:0005618);; Biological Process: xyloglucan metabolic process (GO:0010411);; Molecular Function: xyloglucan:xyloglucosyl transferase activity (GO:0016762);; Biological Process: cell wall biogenesis (GO:0042546);; Cellular Component: apoplast (GO:0048046);; Biological Process: ce…	K08235|0|pmum:103322182|K08235 xyloglucan:xyloglucosyl transferase [EC:2.4.1.207] | (RefSeq) probable xyloglucan endotransglucosylase/hydrolase protein B	--	--	--	Glycosyl hydrolases family 16;; Xyloglucan endo-transglycosylase (XET) C-terminus	Probable xyloglucan endotransglucosylase/hydrolase protein B OS=Phaseolus angularis OX=3914 GN=XTHB PE=2 SV=1	G	Carbohydrate transport and metabolism	xyloglucan endotransglucosylase hydrolase [Rosa x borboniana]	molecular function: catalytic activity (GO:0003824);; cellular component: cell (GO:0005623);; cellular component: cell part (GO:0044464);; biological process: metabolic process (GO:0008152);; biological process: cellular process (GO:0009987);; biological process: cellular component organization or biogenesis (GO:0071840);; cellular component: extracellular region (GO:0005576)
RcHm_v2.0_Chr2g0101191.gene	--	131.375	122.158	129.497	43.1924	39.1001	43.0611	2.99401e-240	-1.85741	down	[G]	Carbohydrate transport and metabolism	Biological Process: carbohydrate metabolic process (GO:0005975);; Molecular Function: isomerase activity (GO:0016853);; Molecular Function: carbohydrate binding (GO:0030246);;	K01792|0|fve:101296032|K01792 glucose-6-phosphate 1-epimerase [EC:5.1.3.15] | (RefSeq) putative glucose-6-phosphate 1-epimerase	Glycolysis / Gluconeogenesis (ko00010)	[G]	Carbohydrate transport and metabolism	Aldose 1-epimerase	Putative glucose-6-phosphate 1-epimerase OS=Cenchrus ciliaris OX=35872 PE=2 SV=1	G	Carbohydrate transport and metabolism	PREDICTED: putative glucose-6-phosphate 1-epimerase [Fragaria vesca subsp. vesca]	biological process: metabolic process (GO:0008152);; molecular function: catalytic activity (GO:0003824);; molecular function: binding (GO:0005488)
RcHm_v2.0_Chr2g0172731.gene	--	6.42024	5.16477	6.26643	1.22302	1.7145	1.34996	2.05657e-07	-1.85566	down	--	--	Cellular Component: plant-type vacuole membrane (GO:0009705);; Molecular Function: nitrate transmembrane transporter activity (GO:0015112);; Biological Process: nitrate transport (GO:0015706);; Cellular Component: integral component of membrane (GO:0016021);; Biological Process: transmembrane transport (GO:0055085);;	K02575|5.67547e-21|fve:101298454|K02575 MFS transporter, NNP family, nitrate/nitrite transporter | (RefSeq) high affinity nitrate transporter 2.7	Nitrogen metabolism (ko00910)	--	--	--	High affinity nitrate transporter 2.7 OS=Arabidopsis thaliana OX=3702 GN=NRT2.7 PE=2 SV=1	P	Inorganic ion transport and metabolism	PREDICTED: high affinity nitrate transporter 2.7 [Fragaria vesca subsp. vesca]	cellular component: cell (GO:0005623);; cellular component: membrane (GO:0016020);; cellular component: organelle (GO:0043226);; cellular component: organelle part (GO:0044422);; cellular component: cell part (GO:0044464);; biological process: localization (GO:0051179);; molecular function: transporter activity (GO:0005215);; cellular component: membrane part (GO:0044425)
RcHm_v2.0_Chr6g0282851.gene	--	10.366	8.28147	9.88706	2.72699	3.10165	3.0292	5.36872e-25	-1.85553	down	--	--	--	--	--	--	--	Probable lipid transfer;; Protease inhibitor/seed storage/LTP family	Putative lipid-transfer protein DIR1 OS=Arabidopsis thaliana OX=3702 GN=DIR1 PE=1 SV=1	S	Function unknown	PREDICTED: putative lipid-transfer protein DIR1 [Fragaria vesca subsp. vesca]	--
Rosa_chinensis_newGene_5736	--	2.2747	3.48067	3.2731	0.409712	1.09954	0.935169	4.45072e-09	-1.85471	down	--	--	--	--	--	--	--	--	--	S	Function unknown	PREDICTED: uncharacterized protein LOC101295476, partial [Fragaria vesca subsp. vesca]	--
Rosa_chinensis_newGene_6958	--	2.50579	3.32465	3.64138	0.27451	0.502615	0	0.000177244	-1.85308	down	--	--	--	K02563|1.14971e-13|fve:101294368|K02563 UDP-N-acetylglucosamine--N-acetylmuramyl-(pentapeptide) pyrophosphoryl-undecaprenol N-acetylglucosamine transferase [EC:2.4.1.227] | (RefSeq) uncharacterized LOC101294368	--	--	--	--	--	M	Cell wall/membrane/envelope biogenesis	PREDICTED: uncharacterized protein LOC101294368 [Fragaria vesca subsp. vesca]	--
RcHm_v2.0_Chr3g0471051.gene	--	33.3687	30.2148	31.8004	9.50963	11.3318	10.2064	4.89281e-95	-1.85132	down	--	--	Biological Process: metabolic process (GO:0008152);; Molecular Function: transferase activity, transferring hexosyl groups (GO:0016758);;	K22771|0|fve:101310346|K22771 flavonol-3-O-L-rhamnoside-7-O-glucosyltransferase [EC:2.4.1.-] | (RefSeq) UDP-glycosyltransferase 73C1-like	Flavone and flavonol biosynthesis (ko00944)	[GC]	Carbohydrate transport and metabolism;; Energy production and conversion	UDP-glucoronosyl and UDP-glucosyl transferase	UDP-glycosyltransferase 73C1 OS=Arabidopsis thaliana OX=3702 GN=UGT73C1 PE=2 SV=1	S	Function unknown	PREDICTED: UDP-glycosyltransferase 73C1-like [Fragaria vesca subsp. vesca]	biological process: metabolic process (GO:0008152);; molecular function: catalytic activity (GO:0003824)
RcHm_v2.0_Chr2g0093541.gene	--	2.59588	2.77026	3.25054	0.901571	0.759496	0.886743	2.75195e-14	-1.84964	down	[T]	Signal transduction mechanisms	--	--	--	[I]	Lipid transport and metabolism	Serine aminopeptidase, S33;; alpha/beta hydrolase fold;; Alpha/beta hydrolase family	--	S	Function unknown	PREDICTED: uncharacterized protein LOC101300382 isoform X2 [Fragaria vesca subsp. vesca]	--
RcHm_v2.0_Chr5g0060861.gene	--	24.3806	24.3905	27.5863	8.59516	8.4791	7.80575	2.68457e-79	-1.84871	down	[H]	Coenzyme transport and metabolism	Cellular Component: cytosol (GO:0005829);; Biological Process: response to stress (GO:0006950);; Biological Process: thiamine biosynthetic process (GO:0009228);; Cellular Component: chloroplast stroma (GO:0009570);; Molecular Function: oxidoreductase activity (GO:0016491);; Biological Process: thiazole biosynthetic process (GO:0052837);; Biological Process: oxidation-reduction process (GO:0055114…	K03146|0|fve:101299651|K03146 cysteine-dependent adenosine diphosphate thiazole synthase [EC:2.4.2.60] | (RefSeq) thiamine thiazole synthase, chloroplastic-like	Thiamine metabolism (ko00730)	[R]	General function prediction only	Thi4 family;; FAD dependent oxidoreductase;; NAD(P)-binding Rossmann-like domain;; FAD binding domain	Thiamine thiazole synthase, chloroplastic OS=Citrus sinensis OX=2711 GN=THI1 PE=2 SV=1	H	Coenzyme transport and metabolism	PREDICTED: thiamine thiazole synthase, chloroplastic-like [Fragaria vesca subsp. vesca]	cellular component: cell (GO:0005623);; cellular component: cell part (GO:0044464);; biological process: response to stimulus (GO:0050896);; biological process: metabolic process (GO:0008152);; biological process: cellular process (GO:0009987);; biological process: single-organism process (GO:0044699);; cellular component: organelle (GO:0043226);; cellular component: organelle part (GO:0044422);;…
RcHm_v2.0_Chr6g0294351.gene	--	9.83095	8.05082	9.12271	3.03245	2.70977	3.02543	6.72539e-60	-1.84542	down	[G]	Carbohydrate transport and metabolism	Molecular Function: cellulase activity (GO:0008810);; Biological Process: cellulose catabolic process (GO:0030245);;	K01179|0|fve:101313667|K01179 endoglucanase [EC:3.2.1.4] | (RefSeq) endoglucanase 17	Starch and sucrose metabolism (ko00500)	--	--	Glycosyl hydrolase family 9	Endoglucanase 17 OS=Arabidopsis thaliana OX=3702 GN=At4g02290 PE=2 SV=1	G	Carbohydrate transport and metabolism	PREDICTED: endoglucanase 17 [Fragaria vesca subsp. vesca]	molecular function: catalytic activity (GO:0003824);; biological process: metabolic process (GO:0008152);; biological process: cellular process (GO:0009987)
RcHm_v2.0_Chr5g0014991.gene	--	4.08125	3.73219	4.18344	1.28199	1.0999	1.30356	3.78154e-17	-1.8414	down	[H]	Coenzyme transport and metabolism	Cellular Component: cytosol (GO:0005829);; Molecular Function: O-methyltransferase activity (GO:0008171);; Molecular Function: S-adenosylmethionine-dependent methyltransferase activity (GO:0008757);; Biological Process: aromatic compound biosynthetic process (GO:0019438);;	--	--	[R]	General function prediction only	O-methyltransferase;; Dimerisation domain	(S)-scoulerine 9-O-methyltransferase OS=Coptis japonica OX=3442 GN=SMT PE=1 SV=1	S	Function unknown	PREDICTED: (S)-scoulerine 9-O-methyltransferase-like isoform X1 [Fragaria vesca subsp. vesca]	cellular component: cell (GO:0005623);; cellular component: cell part (GO:0044464);; biological process: metabolic process (GO:0008152);; molecular function: catalytic activity (GO:0003824);; biological process: cellular process (GO:0009987)
RcHm_v2.0_Chr6g0248041.gene	--	0.782057	0.768403	0.673003	0.080041	0.162294	0.203283	4.89211e-06	-1.84039	down	--	--	--	--	--	[L]	Replication, recombination and repair	DDE superfamily endonuclease	Clathrin light chain 2 OS=Arabidopsis thaliana OX=3702 GN=CLC2 PE=1 SV=1	S	Function unknown	PREDICTED: uncharacterized protein LOC101301871 isoform X1 [Fragaria vesca subsp. vesca]	--
RcHm_v2.0_Chr4g0410881.gene	--	15.8799	16.0336	15.648	5.42248	4.99762	4.92778	3.45803e-42	-1.83987	down	--	--	--	--	--	[O]	Posttranslational modification, protein turnover, chaperones	RING-H2 zinc finger domain;; Ring finger domain	E3 ubiquitin-protein ligase RDUF1 OS=Arabidopsis thaliana OX=3702 GN=RDUF1 PE=1 SV=1	O	Posttranslational modification, protein turnover, chaperones	PREDICTED: uncharacterized protein LOC101313375 [Fragaria vesca subsp. vesca]	--
RcHm_v2.0_Chr1g0344121.gene	--	27.246	31.0203	28.7257	8.94705	8.60121	11.0427	1.13994e-83	-1.83824	down	--	--	--	--	--	--	--	--	--	--	--	PREDICTED: uncharacterized protein LOC101294672 [Fragaria vesca subsp. vesca]	--
RcHm_v2.0_Chr5g0076031.gene	--	0.593158	0.592785	0.48144	0.056033	0.12811	0.198344	1.32053e-06	-1.83794	down	--	--	--	--	--	--	--	F-box domain;; F-box-like;; F-box associated	F-box/kelch-repeat protein At3g06240 OS=Arabidopsis thaliana OX=3702 GN=At3g06240 PE=2 SV=1	S	Function unknown	PREDICTED: F-box/kelch-repeat protein At3g06240-like [Fragaria vesca subsp. vesca]	--
RcHm_v2.0_Chr5g0070171.gene	--	1.32622	0.983373	1.36574	0.336279	0.228075	0.331013	9.60632e-07	-1.83473	down	[Q]	Secondary metabolites biosynthesis, transport and catabolism	Molecular Function: metal ion binding (GO:0046872);; Molecular Function: dioxygenase activity (GO:0051213);;	--	--	[QR]	Secondary metabolites biosynthesis, transport and catabolism;; General function prediction only	2OG-Fe(II) oxygenase superfamily;; non-haem dioxygenase in morphine synthesis N-terminal	Gibberellin 2-beta-dioxygenase 8 OS=Arabidopsis thaliana OX=3702 GN=GA2OX8 PE=1 SV=2	S	Function unknown	PREDICTED: gibberellin 2-beta-dioxygenase 8 [Fragaria vesca subsp. vesca]	molecular function: binding (GO:0005488);; biological process: metabolic process (GO:0008152);; biological process: single-organism process (GO:0044699);; molecular function: catalytic activity (GO:0003824)
RcHm_v2.0_Chr2g0149151.gene	--	1.13044	1.04006	1.2289	0.339297	0.361134	0.26481	2.72245e-10	-1.83215	down	--	--	--	--	--	--	--	--	--	L	Replication, recombination and repair	PREDICTED: uncharacterized protein LOC103411304 [Malus domestica]	--
RcHm_v2.0_Chr1g0342681.gene	--	0.654689	0.888713	0.512294	0.186725	0.186546	0.149345	2.64127e-07	-1.82989	down	--	--	Molecular Function: DNA binding (GO:0003677);; Molecular Function: exonuclease activity (GO:0004527);; Cellular Component: nucleus (GO:0005634);; Biological Process: DNA repair (GO:0006281);; Biological Process: nucleic acid phosphodiester bond hydrolysis (GO:0090305);;	K10746|2.63948e-41|fve:101295920|K10746 exonuclease 1 [EC:3.1.-.-] | (RefSeq) exonuclease 1	Mismatch repair (ko03430)	[T]	Signal transduction mechanisms	TGS domain	Developmentally-regulated G-protein 3 OS=Arabidopsis thaliana OX=3702 GN=DRG3 PE=1 SV=1	L	Replication, recombination and repair	PREDICTED: exonuclease 1 [Fragaria vesca subsp. vesca]	molecular function: binding (GO:0005488);; biological process: metabolic process (GO:0008152);; biological process: cellular process (GO:0009987);; molecular function: catalytic activity (GO:0003824);; cellular component: cell (GO:0005623);; cellular component: organelle (GO:0043226);; cellular component: cell part (GO:0044464);; biological process: response to stimulus (GO:0050896)
RcHm_v2.0_Chr7g0211011.gene	--	0.490674	0.494727	0.361591	0.09257	0.082165	0.120333	3.59137e-06	-1.82719	down	[T]	Signal transduction mechanisms	--	--	--	[T]	Signal transduction mechanisms	Protein tyrosine kinase;; Protein kinase domain;; Carbohydrate-binding protein of the ER;; Di-glucose binding within endoplasmic reticulum	Receptor-like protein kinase FERONIA OS=Arabidopsis thaliana OX=3702 GN=FER PE=1 SV=1	T	Signal transduction mechanisms	PREDICTED: receptor-like protein kinase FERONIA [Fragaria vesca subsp. vesca]	--
RcHm_v2.0_Chr4g0399021.gene	--	3.16404	4.25363	3.69524	1.00845	1.09006	1.37564	1.58875e-18	-1.82702	down	--	--	--	--	--	[A]	RNA processing and modification	--	DEAD-box ATP-dependent RNA helicase 56 OS=Arabidopsis thaliana OX=3702 GN=RH56 PE=1 SV=2	L	Replication, recombination and repair	PREDICTED: RNA pseudouridine synthase 4, mitochondrial [Fragaria vesca subsp. vesca]	--
RcHm_v2.0_Chr7g0177251.gene	--	5.62227	5.47709	5.64785	1.81009	1.61364	1.74519	1.09086e-16	-1.82628	down	--	--	--	--	--	[O]	Posttranslational modification, protein turnover, chaperones	Hsp20/alpha crystallin family	Inactive protein RESTRICTED TEV MOVEMENT 2 OS=Arabidopsis thaliana OX=3702 GN=RTM2 PE=3 SV=1	O	Posttranslational modification, protein turnover, chaperones	PREDICTED: inactive protein RESTRICTED TEV MOVEMENT 2-like [Fragaria vesca subsp. vesca]	--
RcHm_v2.0_Chr4g0409991.gene	--	3.81481	4.05763	2.98251	1.16815	0.826281	1.24638	6.49273e-12	-1.82502	down	--	--	--	--	--	[BK]	Chromatin structure and dynamics;; Transcription	--	Uncharacterized protein At1g05835 OS=Arabidopsis thaliana OX=3702 GN=At1g05835 PE=2 SV=1	S	Function unknown	uncharacterized protein At1g05835 [Prunus avium]	--
RcHm_v2.0_Chr6g0285411.gene	--	3.84003	3.15852	3.00615	0.67093	0.445635	1.67894	7.76859e-09	-1.82404	down	--	--	--	--	--	--	--	--	--	--	--	--	--
RcHm_v2.0_Chr1g0358091.gene	--	0.791839	0.889465	0.989719	0	0.291565	0.214988	3.1655e-05	-1.81616	down	--	--	--	--	--	--	--	Programmed cell death protein 7	U11/U12 small nuclear ribonucleoprotein 59 kDa protein OS=Arabidopsis thaliana OX=3702 GN=SNRNP59 PE=2 SV=1	S	Function unknown	PREDICTED: U11/U12 small nuclear ribonucleoprotein 59 kDa protein [Fragaria vesca subsp. vesca]	--
RcHm_v2.0_Chr4g0421041.gene	--	3.50882	4.21983	3.5127	1.13717	1.15996	1.29593	5.23557e-23	-1.81567	down	--	--	--	--	--	[R]	General function prediction only	--	Pentatricopeptide repeat-containing protein At1g43980, mitochondrial OS=Arabidopsis thaliana OX=3702 GN=PCMP-E58 PE=3 SV=1	S	Function unknown	PREDICTED: pentatricopeptide repeat-containing protein At1g43980, mitochondrial [Fragaria vesca subsp. vesca]	--
RcHm_v2.0_Chr3g0448941.gene	--	1.88793	2.05278	2.46705	0.436012	0.521227	0.890958	5.03608e-10	-1.81407	down	[IR]	Lipid transport and metabolism;; General function prediction only	Molecular Function: hydrolase activity, acting on ester bonds (GO:0016788);;	--	--	--	--	GDSL-like Lipase/Acylhydrolase	GDSL esterase/lipase At5g33370 OS=Arabidopsis thaliana OX=3702 GN=At5g33370 PE=2 SV=1	S	Function unknown	PREDICTED: GDSL esterase/lipase At5g18430-like [Fragaria vesca subsp. vesca]	molecular function: catalytic activity (GO:0003824)
RcHm_v2.0_Chr1g0367391.gene	--	0.664076	0.944181	0.695604	0.079833	0.055394	0.359486	9.18419e-06	-1.81375	down	--	--	--	--	--	--	--	gag-polypeptide of LTR copia-type	--	S	Function unknown	PREDICTED: uncharacterized protein LOC101299333 [Fragaria vesca subsp. vesca]	--
RcHm_v2.0_Chr5g0022551.gene	--	2.60752	2.25067	2.18878	0.314115	0.321643	1.10066	1.06738e-06	-1.81196	down	--	--	Molecular Function: metal ion binding (GO:0046872);;	--	--	[R]	General function prediction only	Zinc finger C-x8-C-x5-C-x3-H type (and similar);; RNA-binding, Nab2-type zinc finger	Zinc finger CCCH domain-containing protein 37 OS=Arabidopsis thaliana OX=3702 GN=HUA1 PE=1 SV=1	S	Function unknown	PREDICTED: zinc finger CCCH domain-containing protein 37 [Fragaria vesca subsp. vesca]	molecular function: binding (GO:0005488)
RcHm_v2.0_Chr2g0160591.gene	--	2.02088	1.86148	2.16198	0.555921	0.638487	0.579729	2.12259e-11	-1.80945	down	--	--	--	K12742|0|fve:101305692|K12742 isoprene synthase [EC:4.2.3.27] | (RefSeq) tricyclene synthase EBOS, chloroplastic-like	Terpenoid backbone biosynthesis (ko00900)	--	--	Terpene synthase family, metal binding domain;; Terpene synthase, N-terminal domain	Tricyclene synthase EBOS, chloroplastic OS=Lotus japonicus OX=34305 GN=EBOS PE=1 SV=1	O	Posttranslational modification, protein turnover, chaperones	PREDICTED: LOW QUALITY PROTEIN: tricyclene synthase EBOS, chloroplastic-like [Fragaria vesca subsp. vesca]	--
RcHm_v2.0_Chr4g0426531.gene	--	11.4752	11.4142	11.0711	3.66989	3.96829	3.68746	5.03091e-59	-1.80757	down	[G]	Carbohydrate transport and metabolism	Molecular Function: polygalacturonase activity (GO:0004650);; Cellular Component: extracellular region (GO:0005576);; Biological Process: carbohydrate metabolic process (GO:0005975);; Molecular Function: lyase activity (GO:0016829);; Biological Process: cell wall organization (GO:0071555);;	--	--	--	--	Glycosyl hydrolases family 28;; Pectate lyase superfamily protein	Polygalacturonase At1g48100 OS=Arabidopsis thaliana OX=3702 GN=At1g48100 PE=2 SV=1	M	Cell wall/membrane/envelope biogenesis	PREDICTED: polygalacturonase At1g48100 [Fragaria vesca subsp. vesca]	molecular function: catalytic activity (GO:0003824);; cellular component: extracellular region (GO:0005576);; biological process: metabolic process (GO:0008152);; biological process: cellular process (GO:0009987);; biological process: cellular component organization or biogenesis (GO:0071840)
RcHm_v2.0_Chr6g0245321.gene	--	1.74093	1.82501	1.43758	0.383433	0.557839	0.423771	4.60956e-08	-1.80615	down	[K]	Transcription	--	--	--	--	--	Leucine rich repeat;; Leucine Rich repeats (2 copies)	TMV resistance protein N OS=Nicotiana glutinosa OX=35889 GN=N PE=1 SV=1	S	Function unknown	TMV resistance protein N-like [Prunus avium]	--
RcHm_v2.0_Chr3g0474441.gene	--	0.695647	0.902443	0.913677	0.200772	0.200128	0.248574	7.70852e-07	-1.80474	down	--	--	Molecular Function: magnesium ion binding (GO:0000287);; Cellular Component: cytosol (GO:0005829);; Molecular Function: terpene synthase activity (GO:0010333);; Biological Process: terpenoid biosynthetic process (GO:0016114);;	K15803|0|fve:101295554|K15803 (-)-germacrene D synthase [EC:4.2.3.75] | (RefSeq) (-)-alpha-pinene synthase-like	Sesquiterpenoid and triterpenoid biosynthesis (ko00909)	--	--	Terpene synthase family, metal binding domain;; Terpene synthase, N-terminal domain	(-)-alpha-pinene synthase OS=Fragaria vesca OX=57918 PE=1 SV=2	S	Function unknown	PREDICTED: (-)-alpha-pinene synthase-like [Fragaria vesca subsp. vesca]	molecular function: binding (GO:0005488);; cellular component: cell (GO:0005623);; cellular component: cell part (GO:0044464);; molecular function: catalytic activity (GO:0003824);; biological process: metabolic process (GO:0008152);; biological process: cellular process (GO:0009987);; biological process: single-organism process (GO:0044699)
Rosa_chinensis_newGene_3059	--	3.30927	3.1851	3.72192	1.0827	0.807979	1.13197	2.46666e-13	-1.80443	down	--	--	Molecular Function: RNA binding (GO:0003723);;	--	--	[L]	Replication, recombination and repair	CRS1 / YhbY (CRM) domain	CRM-domain containing factor CFM2, chloroplastic OS=Arabidopsis thaliana OX=3702 GN=CFM2 PE=1 SV=1	S	Function unknown	PREDICTED: chloroplastic group IIA intron splicing facilitator CRS1, chloroplastic [Fragaria vesca subsp. vesca]	molecular function: binding (GO:0005488)
Rosa_chinensis_newGene_774	--	3.52804	2.48046	2.88351	0.94614	0.643179	0.849503	2.53683e-13	-1.80348	down	--	--	--	--	--	--	--	--	--	--	--	--	--
RcHm_v2.0_Chr6g0252621.gene	--	0.416562	0.264846	0.37125	0.086118	0.051165	0.098781	6.30778e-06	-1.80076	down	--	--	--	--	--	--	--	TPL-binding domain in jasmonate signalling;; MATH domain	Increased DNA methylation 1 OS=Arabidopsis thaliana OX=3702 GN=IDM1 PE=1 SV=1	S	Function unknown	PREDICTED: uncharacterized protein LOC101307102 [Fragaria vesca subsp. vesca]	--
RcHm_v2.0_Chr7g0218591.gene	--	1.21669	0.846321	1.26404	0.342731	0.299489	0.340049	4.67253e-10	-1.79721	down	--	--	Cellular Component: mitochondrion (GO:0005739);; Molecular Function: zinc ion binding (GO:0008270);; Biological Process: sugar mediated signaling pathway (GO:0010182);; Biological Process: mitochondrial mRNA modification (GO:0080156);;	--	--	[R]	General function prediction only	PPR repeat;; PPR repeat family;; PPR repeat;; Pentatricopeptide repeat domain;; Pentacotripeptide-repeat region of PRORP	Pentatricopeptide repeat-containing protein At2g13600 OS=Arabidopsis thaliana OX=3702 GN=PCMP-E76 PE=3 SV=1	S	Function unknown	PREDICTED: pentatricopeptide repeat-containing protein At2g13600 isoform X1 [Fragaria vesca subsp. vesca]	cellular component: cell (GO:0005623);; cellular component: organelle (GO:0043226);; cellular component: cell part (GO:0044464);; molecular function: binding (GO:0005488);; biological process: cellular process (GO:0009987);; biological process: signaling (GO:0023052);; biological process: single-organism process (GO:0044699);; biological process: response to stimulus (GO:0050896);; biological pro…
RcHm_v2.0_Chr1g0381011.gene	--	28.4742	23.1699	22.1958	8.136	7.47205	9.20218	1.36619e-57	-1.79492	down	--	--	--	--	--	--	--	--	--	S	Function unknown	PREDICTED: uncharacterized protein LOC103443809 [Malus domestica]	--
RcHm_v2.0_Chr2g0088351.gene	--	52.5341	51.9717	50.8215	17.6596	18.5457	16.5814	1.32232e-115	-1.79397	down	--	--	Cellular Component: nucleus (GO:0005634);; Biological Process: positive regulation of cellular response to phosphate starvation (GO:0080040);;	--	--	[P]	Inorganic ion transport and metabolism	SPX domain	SPX domain-containing protein 1 OS=Arabidopsis thaliana OX=3702 GN=SPX1 PE=1 SV=2	T	Signal transduction mechanisms	PREDICTED: SPX domain-containing protein 1-like [Fragaria vesca subsp. vesca]	cellular component: cell (GO:0005623);; cellular component: organelle (GO:0043226);; cellular component: cell part (GO:0044464);; biological process: biological regulation (GO:0065007)
RcHm_v2.0_Chr4g0405681.gene	--	0.623882	0.976484	1.31926	0.236335	0.327203	0.135483	4.53944e-06	-1.79136	down	[T]	Signal transduction mechanisms	--	--	--	--	--	Protein tyrosine kinase;; Protein kinase domain	Cysteine-rich receptor-like protein kinase 10 OS=Arabidopsis thaliana OX=3702 GN=CRK10 PE=1 SV=3	T	Signal transduction mechanisms	G-type lectin S-receptor-like serine/threonine-protein kinase At4g27290 isoform X2 [Prunus persica]	--
RcHm_v2.0_Chr1g0355741.gene	--	3.19276	2.97374	2.47551	1.02933	0.701987	0.734323	3.07187e-09	-1.79108	down	[M]	Cell wall/membrane/envelope biogenesis	--	--	--	--	--	Protein kinase domain;; Protein tyrosine kinase	Probable LRR receptor-like serine/threonine-protein kinase At3g47570 OS=Arabidopsis thaliana OX=3702 GN=At3g47570 PE=2 SV=1	S	Function unknown	PREDICTED: putative receptor-like protein kinase At3g47110 isoform X4 [Fragaria vesca subsp. vesca]	--
RcHm_v2.0_Chr2g0101501.gene	--	4.03676	3.55929	3.83414	1.30013	0.983346	1.28345	8.42707e-14	-1.79047	down	[Q]	Secondary metabolites biosynthesis, transport and catabolism	Cellular Component: cytoplasm (GO:0005737);;	K06287|7.78794e-129|fve:101315184|K06287 septum formation protein | (RefSeq) maf-like protein DDB_G0281937	--	[D]	Cell cycle control, cell division, chromosome partitioning	Maf-like protein	--	D	Cell cycle control, cell division, chromosome partitioning	PREDICTED: maf-like protein DDB_G0281937 isoform X1 [Fragaria vesca subsp. vesca]	cellular component: cell (GO:0005623);; cellular component: cell part (GO:0044464)
RcHm_v2.0_Chr4g0399781.gene	--	2.59844	3.00507	2.29798	0.63645	1.00186	0.64044	1.52593e-09	-1.78819	down	[M]	Cell wall/membrane/envelope biogenesis	Biological Process: obsolete protein import into nucleus, docking (GO:0000059);; Biological Process: protein import into nucleus, translocation (GO:0000060);; Cellular Component: cell wall (GO:0005618);; Cellular Component: cytosol (GO:0005829);; Biological Process: NLS-bearing protein import into nucleus (GO:0006607);; Biological Process: ribosomal protein import into nucleus (GO:0006610);; Mole…	K20222|7.74143e-35|pxb:103954091|K20222 importin-5 | (RefSeq) importin-5-like	--	[YU]	Nuclear structure;; Intracellular trafficking, secretion, and vesicular transport	HEAT-like repeat;; HEAT repeat	--	U	Intracellular trafficking, secretion, and vesicular transport	importin subunit beta-3-like isoform X1 [Asparagus officinalis]	biological process: localization (GO:0051179);; cellular component: cell (GO:0005623);; cellular component: cell part (GO:0044464);; biological process: single-organism process (GO:0044699);; molecular function: binding (GO:0005488);; molecular function: transporter activity (GO:0005215);; cellular component: membrane (GO:0016020);; cellular component: organelle (GO:0043226);; cellular component:…
RcHm_v2.0_Chr7g0206181.gene	--	1.00459	1.46587	0.850822	0.411997	0.257399	0.268792	1.25032e-08	-1.78713	down	--	--	--	--	--	--	--	Replication factor-A C terminal domain;; Replication protein A OB domain	--	S	Function unknown	PREDICTED: uncharacterized protein LOC105352885 isoform X2 [Fragaria vesca subsp. vesca]	--
RcHm_v2.0_CPg0501871.gene	--	2.88962	6.16855	2.96946	0.832743	1.74796	0.678503	2.27765e-07	-1.78702	down	[J]	Translation, ribosomal structure and biogenesis	Molecular Function: structural constituent of ribosome (GO:0003735);; Cellular Component: ribosome (GO:0005840);; Biological Process: translation (GO:0006412);; Cellular Component: chloroplast (GO:0009507);; Molecular Function: rRNA binding (GO:0019843);;	K02994|5.45306e-86|pmum:18668067|K02994 small subunit ribosomal protein S8 | (RefSeq) rps8, CP95_p031; ribosomal protein S8	Ribosome (ko03010)	[J]	Translation, ribosomal structure and biogenesis	Ribosomal protein S8	30S ribosomal protein S8, chloroplastic OS=Eucalyptus globulus subsp. globulus OX=71271 GN=rps8 PE=3 SV=1	J	Translation, ribosomal structure and biogenesis	30S ribosomal protein S8 (chloroplast) [Rosa roxburghii]	molecular function: structural molecule activity (GO:0005198);; cellular component: cell (GO:0005623);; cellular component: macromolecular complex (GO:0032991);; cellular component: organelle (GO:0043226);; cellular component: cell part (GO:0044464);; biological process: metabolic process (GO:0008152);; biological process: cellular process (GO:0009987);; molecular function: binding (GO:0005488)
RcHm_v2.0_Chr2g0102821.gene	--	6.93438	7.05872	6.72815	2.32189	2.02447	2.57608	4.4876e-35	-1.78642	down	--	--	Cellular Component: integral component of membrane (GO:0016021);;	K23678|0|fve:101293205|K23678 solute carrier family 66 (lysosomal lysine-arginine transporter), member 1 | (RefSeq) probable vacuolar amino acid transporter YPQ2	--	[S]	Function unknown	PQ loop repeat	--	S	Function unknown	PREDICTED: probable vacuolar amino acid transporter YPQ2 isoform X2 [Fragaria vesca subsp. vesca]	cellular component: membrane (GO:0016020);; cellular component: membrane part (GO:0044425)
RcHm_v2.0_Chr4g0403361.gene	--	0.631422	0.916911	0.900301	0.201457	0.244139	0.220772	1.40694e-07	-1.78284	down	--	--	--	--	--	--	--	--	--	--	--	--	--
RcHm_v2.0_Chr7g0180781.gene	--	1.22031	1.14322	1.29052	0.405211	0.343367	0.392393	2.43428e-13	-1.78244	down	[V]	Defense mechanisms	Molecular Function: nucleotide binding (GO:0000166);; Cellular Component: membrane (GO:0016020);;	--	--	[IR]	Lipid transport and metabolism;; General function prediction only	ABC transporter;; AAA domain, putative AbiEii toxin, Type IV TA system;; ABC-2 family transporter protein	ABC transporter A family member 2 OS=Arabidopsis thaliana OX=3702 GN=ABCA2 PE=2 SV=1	S	Function unknown	PREDICTED: ABC transporter A family member 2 [Fragaria vesca subsp. vesca]	molecular function: binding (GO:0005488);; cellular component: membrane (GO:0016020)
RcHm_v2.0_Chr6g0300491.gene	--	0.734071	0.636084	0.770633	0.160442	0.154608	0.322032	1.66499e-09	-1.77695	down	[DPM]	Cell cycle control, cell division, chromosome partitioning;; Inorganic ion transport and metabolism;; Cell wall/membrane/envelope biogenesis	--	K05909|0|fve:101307959|K05909 laccase [EC:1.10.3.2] | (RefSeq) laccase-14-like	--	[Q]	Secondary metabolites biosynthesis, transport and catabolism	Multicopper oxidase;; Multicopper oxidase;; Multicopper oxidase	Laccase-21 OS=Oryza sativa subsp. japonica OX=39947 GN=LAC21 PE=2 SV=1	Q	Secondary metabolites biosynthesis, transport and catabolism	PREDICTED: laccase-14-like [Fragaria vesca subsp. vesca]	--
RcHm_v2.0_Chr2g0157451.gene	--	18.8921	21.0701	18.3818	5.98511	6.59222	7.36907	4.45119e-61	-1.77284	down	[I]	Lipid transport and metabolism	Biological Process: lipid metabolic process (GO:0006629);; Molecular Function: hydrolase activity (GO:0016787);;	--	--	[I]	Lipid transport and metabolism	Partial alpha/beta-hydrolase lipase region;; alpha/beta hydrolase fold;; Serine aminopeptidase, S33	Triacylglycerol lipase 2 OS=Arabidopsis thaliana OX=3702 GN=LIP2 PE=2 SV=1	S	Function unknown	PREDICTED: triacylglycerol lipase 2-like [Fragaria vesca subsp. vesca]	biological process: metabolic process (GO:0008152);; biological process: single-organism process (GO:0044699);; molecular function: catalytic activity (GO:0003824)
RcHm_v2.0_Chr7g0190961.gene	--	0.531873	0.564948	0.60242	0.097679	0.161465	0.152543	1.19425e-05	-1.76252	down	[QV]	Secondary metabolites biosynthesis, transport and catabolism;; Defense mechanisms	Cellular Component: membrane (GO:0016020);; Molecular Function: oxidoreductase activity (GO:0016491);; Molecular Function: metal ion binding (GO:0046872);;	--	--	[Q]	Secondary metabolites biosynthesis, transport and catabolism	Cytochrome P450	Cytochrome P450 71A26 OS=Arabidopsis thaliana OX=3702 GN=CYP71A26 PE=3 SV=1	Q	Secondary metabolites biosynthesis, transport and catabolism	PREDICTED: cytochrome P450 71A26-like [Fragaria vesca subsp. vesca]	cellular component: membrane (GO:0016020);; molecular function: catalytic activity (GO:0003824);; molecular function: binding (GO:0005488)
RcHm_v2.0_Chr4g0446831.gene	--	1.4045	1.01489	1.2373	0.303766	0.295354	0.475978	8.22892e-09	-1.76236	down	[C]	Energy production and conversion	--	--	--	[O]	Posttranslational modification, protein turnover, chaperones	DnaJ domain;; 4Fe-4S single cluster domain of Ferredoxin I;; 4Fe-4S single cluster domain	Chaperone protein dnaJ C76, chloroplastic OS=Arabidopsis thaliana OX=3702 GN=DJC76 PE=2 SV=1	C	Energy production and conversion	PREDICTED: uncharacterized protein LOC101312533 [Fragaria vesca subsp. vesca]	--
RcHm_v2.0_Chr1g0317301.gene	--	3.56365	3.59856	3.75503	1.35708	1.01103	1.31712	6.97975e-29	-1.76116	down	--	--	Cellular Component: integral component of membrane (GO:0016021);;	--	--	--	--	STELLO glycosyltransferases	Probable glycosyltransferase STELLO1 OS=Arabidopsis thaliana OX=3702 GN=STL1 PE=1 SV=1	S	Function unknown	PREDICTED: uncharacterized protein LOC101309981 [Fragaria vesca subsp. vesca]	cellular component: membrane (GO:0016020);; cellular component: membrane part (GO:0044425)
RcHm_v2.0_Chr5g0038871.gene	--	3.62129	2.48261	1.96782	0.52467	0.985439	0.646479	8.83823e-07	-1.75996	down	--	--	--	--	--	--	--	--	--	S	Function unknown	uncharacterized protein LOC110758166 [Prunus avium]	--
RcHm_v2.0_Chr2g0157461.gene	--	25.5026	27.3792	25.5089	9.43357	8.26268	9.52105	5.49497e-79	-1.75948	down	[I]	Lipid transport and metabolism	Biological Process: lipid metabolic process (GO:0006629);; Molecular Function: hydrolase activity (GO:0016787);;	--	--	[I]	Lipid transport and metabolism	Partial alpha/beta-hydrolase lipase region;; alpha/beta hydrolase fold;; Serine aminopeptidase, S33	Triacylglycerol lipase 2 OS=Arabidopsis thaliana OX=3702 GN=LIP2 PE=2 SV=1	S	Function unknown	PREDICTED: triacylglycerol lipase 2-like [Fragaria vesca subsp. vesca]	biological process: metabolic process (GO:0008152);; biological process: single-organism process (GO:0044699);; molecular function: catalytic activity (GO:0003824)
RcHm_v2.0_Chr4g0416531.gene	--	1.88345	1.77502	1.24315	0.410214	0.479521	0.568317	2.95447e-09	-1.75846	down	[E]	Amino acid transport and metabolism	Molecular Function: catalytic activity (GO:0003824);;	K18787|0|fve:101301387|K18787 thermospermine synthase [EC:2.5.1.79] | (RefSeq) thermospermine synthase ACAULIS5-like	--	[E]	Amino acid transport and metabolism	Spermine/spermidine synthase domain;; Spermidine synthase tetramerisation domain	Thermospermine synthase ACAULIS5 OS=Arabidopsis thaliana OX=3702 GN=ACL5 PE=1 SV=1	E	Amino acid transport and metabolism	PREDICTED: thermospermine synthase ACAULIS5-like [Fragaria vesca subsp. vesca]	molecular function: catalytic activity (GO:0003824)
RcHm_v2.0_Chr7g0222501.gene	--	1.25556	1.14361	0.980492	0.29742	0.336284	0.351714	2.30805e-08	-1.75803	down	--	--	Cellular Component: plasmodesma (GO:0009506);;	--	--	--	--	F-box-like	F-box protein At1g10780 OS=Arabidopsis thaliana OX=3702 GN=At1g10780 PE=2 SV=1	S	Function unknown	PREDICTED: F-box protein At1g10780 isoform X1 [Fragaria vesca subsp. vesca]	cellular component: cell junction (GO:0030054)
RcHm_v2.0_Chr2g0172091.gene	--	2136.9	2273.25	2262.04	748.112	791.818	804.648	2.69932e-256	-1.75558	down	[P]	Inorganic ion transport and metabolism	--	K01673|1.67702e-124|fve:101295839|K01673 carbonic anhydrase [EC:4.2.1.1] | (RefSeq) carbonic anhydrase 2	Nitrogen metabolism (ko00910)	[P]	Inorganic ion transport and metabolism	Carbonic anhydrase	Beta carbonic anhydrase 1, chloroplastic OS=Arabidopsis thaliana OX=3702 GN=BCA1 PE=1 SV=2	P	Inorganic ion transport and metabolism	PREDICTED: carbonic anhydrase 2 [Fragaria vesca subsp. vesca]	--
RcHm_v2.0_Chr2g0164721.gene	--	0.736943	0.916404	0.820998	0.1785	0.119241	0.257074	1.12485e-05	-1.75532	down	--	--	--	--	--	--	--	--	--	S	Function unknown	PREDICTED: uncharacterized protein LOC101308595 isoform X1 [Fragaria vesca subsp. vesca]	--
RcHm_v2.0_Chr2g0113951.gene	--	2.15834	2.26985	2.44081	0.846933	0.694384	0.74722	1.99113e-20	-1.75496	down	[K]	Transcription	--	--	--	--	--	Protein tyrosine kinase;; Protein kinase domain;; Leucine rich repeat;; Leucine Rich repeats (2 copies);; Leucine rich repeat N-terminal domain;; Leucine Rich Repeat	Probable LRR receptor-like serine/threonine-protein kinase At3g47570 OS=Arabidopsis thaliana OX=3702 GN=At3g47570 PE=2 SV=1	S	Function unknown	probable LRR receptor-like serine/threonine-protein kinase At3g47570 [Prunus avium]	--
RcHm_v2.0_Chr2g0123071.gene	--	7.28296	7.05558	6.21669	2.1496	2.01041	2.11173	2.26396e-10	-1.75021	down	--	--	Cellular Component: membrane (GO:0016020);;	--	--	--	--	Membrane bound O-acyl transferase family	Long-chain-alcohol O-fatty-acyltransferase OS=Simmondsia chinensis OX=3999 PE=1 SV=1	S	Function unknown	PREDICTED: long-chain-alcohol O-fatty-acyltransferase [Prunus mume]	cellular component: membrane (GO:0016020)
Rosa_chinensis_newGene_679	--	13.972	13.9114	14.1845	5.14004	4.15723	5.23345	6.48386e-39	-1.74842	down	--	--	--	--	--	--	--	--	--	--	--	hypothetical protein PRUPE_7G229800 [Prunus persica]	--
RcHm_v2.0_Chr6g0252251.gene	--	0.618852	0.698158	0.61732	0.121086	0.145545	0.178373	2.22659e-05	-1.74796	down	--	--	Biological Process: amino acid transmembrane transport (GO:0003333);; Cellular Component: plasma membrane (GO:0005886);; Molecular Function: amino acid transmembrane transporter activity (GO:0015171);; Cellular Component: integral component of membrane (GO:0016021);;	--	--	[E]	Amino acid transport and metabolism	Transmembrane amino acid transporter protein	Amino acid permease 2 OS=Arabidopsis thaliana OX=3702 GN=AAP2 PE=1 SV=1	E	Amino acid transport and metabolism	PREDICTED: amino acid permease 4-like [Fragaria vesca subsp. vesca]	biological process: single-organism process (GO:0044699);; biological process: localization (GO:0051179);; cellular component: cell (GO:0005623);; cellular component: membrane (GO:0016020);; cellular component: cell part (GO:0044464);; molecular function: transporter activity (GO:0005215);; cellular component: membrane part (GO:0044425)
RcHm_v2.0_Chr3g0492361.gene	--	13.0662	15.3455	14.905	5.04768	4.89023	5.20205	7.49447e-63	-1.74706	down	--	--	--	K15803|4.55271e-34|fve:101311104|K15803 (-)-germacrene D synthase [EC:4.2.3.75] | (RefSeq) (-)-germacrene D synthase-like	Sesquiterpenoid and triterpenoid biosynthesis (ko00909)	--	--	--	(-)-germacrene D synthase OS=Vitis vinifera OX=29760 GN=VIT_19s0014g04930 PE=1 SV=1	S	Function unknown	PREDICTED: (-)-germacrene D synthase-like [Fragaria vesca subsp. vesca]	--
Rosa_chinensis_newGene_7262	--	15.1159	16.4218	14.8023	5.05653	5.23647	6.05029	5.70195e-77	-1.74231	down	--	--	--	K15170|3.29999e-22|fve:101303055|K15170 mediator of RNA polymerase II transcription subunit 27 | (RefSeq) mediator of RNA polymerase II transcription subunit 27	--	--	--	--	--	K	Transcription	PREDICTED: mediator of RNA polymerase II transcription subunit 27 [Fragaria vesca subsp. vesca]	--
RcHm_v2.0_Chr2g0149861.gene	--	1.14461	1.21041	0.779673	0.171219	0.296101	0.414873	3.31864e-07	-1.74071	down	--	--	Biological Process: macromolecule metabolic process (GO:0043170);; Biological Process: primary metabolic process (GO:0044238);;	--	--	[R]	General function prediction only	Reverse transcriptase (RNA-dependent DNA polymerase)	RNA-directed DNA polymerase homolog OS=Oenothera berteroana OX=3950 PE=4 SV=1	L	Replication, recombination and repair	PREDICTED: uncharacterized protein LOC107406328 [Ziziphus jujuba]	biological process: metabolic process (GO:0008152)
[truncated: 2,722 more rows]

## Sheet: Ribosomal
#ID	gene_name	Location	T04_FPKM	T05_FPKM	T06_FPKM	T10_FPKM	T11_FPKM	T12_FPKM	FDR	log2FC	regulated	COG_class	COG_class_annotation	GO_annotation	KEGG_annotation	KEGG_pathway_annotation	KOG_class	KOG_class_annotation	Pfam_annotation	Swiss_Prot_annotation	eggNOG_class	eggNOG_class_annotation	NR_annotation	GO_second_level_annotation
[truncated: 60 more rows]

## Sheet: HSP
#ID	gene_name	T01_FPKM	T02_FPKM	T03_FPKM	T04_FPKM	T05_FPKM	T06_FPKM	FDR	log2FC	regulated	COG_class	COG_class_annotation	GO_annotation	KEGG_annotation	KEGG_pathway_annotation	KOG_class	KOG_class_annotation	Pfam_annotation	Swiss_Prot_annotation	eggNOG_class	eggNOG_class_annotation	NR_annotation	GO_second_level_annotation
[truncated: 15 more rows]

[truncated: 13 more sheets: NADH, Wall, cytochrome, ABC, G type, Photosystem, Peroxidase, Lipoxygenase, UDP, flavonoid, Lipid transport and metabolism, chloroplast, TFs]
