# Supplementary material for: Comparative Transcriptome Profiling Analysis Reveals the Adaptive Molecular Mechanism of Yellow-Green Leaf in Rosa beggeriana ‘Aurea’
Source: Front Plant Sci. 2022 Mar 24;13:845662. doi: 10.3389/fpls.2022.845662 (PMC8987444; doi:10.3389/fpls.2022.845662)
Supplement: Supplementary Figure S1 — Pigment contents in leaves of wild type and yellow-green leaf mutant. [file Presentation_1.zip › supplementary material/Table S6 GO class related genes.xlsx]

## Sheet: Table S3-GO class
#Total_gene	23560	1867
#GO_classify1	GO_classify2	GO_ID	AllGene_number	Selected_gene_number	Selected_gene_ID
biological process	metabolic process	GO:0008152	12888	1090	RcHm_v2.0_Chr5g0000321.gene;RcHm_v2.0_Chr7g0219921.gene;RcHm_v2.0_Chr5g0015041.gene;RcHm_v2.0_Chr4g0419411.gene;RcHm_v2.0_Chr2g0168121.gene;RcHm_v2.0_Chr7g0217571.gene;RcHm_v2.0_Chr2g0113001.gene;RcHm_v2.0_Chr5g0001031.gene;RcHm_v2.0_Chr6g0264131.gene;Rosa_chinensis_newGene_7939;RcHm_v2.0_Chr6g0294341.gene;RcHm_v2.0_Chr4g0435151.gene;RcHm_v2.0_Chr2g0141061.gene;RcHm_v2.0_Chr5g0056701.gene;RcHm_v2…
biological process	cellular process	GO:0009987	11727	849	RcHm_v2.0_Chr5g0070191.gene;RcHm_v2.0_Chr5g0036741.gene;RcHm_v2.0_Chr2g0165171.gene;RcHm_v2.0_CPg0501911.gene;RcHm_v2.0_Chr4g0446111.gene;RcHm_v2.0_Chr1g0353501.gene;RcHm_v2.0_Chr7g0193901.gene;Rosa_chinensis_newGene_1035;RcHm_v2.0_Chr6g0312011.gene;RcHm_v2.0_Chr1g0377931.gene;RcHm_v2.0_Chr2g0092361.gene;RcHm_v2.0_Chr7g0226031.gene;RcHm_v2.0_Chr6g0296171.gene;RcHm_v2.0_Chr3g0461451.gene;RcHm_v2.0…
biological process	single-organism process	GO:0044699	8785	743	RcHm_v2.0_Chr5g0002711.gene;RcHm_v2.0_Chr7g0195721.gene;RcHm_v2.0_Chr5g0043901.gene;RcHm_v2.0_Chr1g0315631.gene;RcHm_v2.0_Chr3g0447931.gene;RcHm_v2.0_Chr1g0351561.gene;RcHm_v2.0_Chr7g0228181.gene;RcHm_v2.0_Chr5g0004491.gene;RcHm_v2.0_Chr4g0439661.gene;RcHm_v2.0_Chr5g0081351.gene;RcHm_v2.0_Chr6g0296481.gene;RcHm_v2.0_Chr1g0366511.gene;RcHm_v2.0_Chr6g0305951.gene;RcHm_v2.0_Chr4g0437501.gene;RcHm_v2…
biological process	biological regulation	GO:0065007	2859	171	RcHm_v2.0_Chr7g0217771.gene;RcHm_v2.0_Chr4g0426551.gene;RcHm_v2.0_Chr1g0355961.gene;Rosa_chinensis_newGene_5366;RcHm_v2.0_Chr1g0382211.gene;RcHm_v2.0_Chr1g0376641.gene;RcHm_v2.0_Chr5g0001031.gene;RcHm_v2.0_Chr3g0457671.gene;RcHm_v2.0_Chr2g0117211.gene;RcHm_v2.0_Chr6g0306621.gene;RcHm_v2.0_Chr1g0344051.gene;RcHm_v2.0_Chr4g0392461.gene;RcHm_v2.0_Chr7g0196011.gene;RcHm_v2.0_Chr2g0111751.gene;RcHm_v2…
biological process	localization	GO:0051179	2636	202	Rosa_chinensis_newGene_8265;RcHm_v2.0_Chr4g0419151.gene;RcHm_v2.0_Chr5g0068811.gene;RcHm_v2.0_Chr5g0018561.gene;RcHm_v2.0_Chr1g0341501.gene;Rosa_chinensis_newGene_7613;RcHm_v2.0_Chr4g0426551.gene;RcHm_v2.0_Chr2g0086001.gene;RcHm_v2.0_Chr1g0355961.gene;RcHm_v2.0_Chr2g0173311.gene;RcHm_v2.0_Chr4g0444591.gene;RcHm_v2.0_Chr6g0286111.gene;Rosa_chinensis_newGene_5366;RcHm_v2.0_Chr6g0289321.gene;RcHm_v2…
biological process	response to stimulus	GO:0050896	2429	198	RcHm_v2.0_Chr1g0366121.gene;RcHm_v2.0_Chr4g0429851.gene;RcHm_v2.0_Chr4g0444641.gene;RcHm_v2.0_Chr4g0424011.gene;RcHm_v2.0_Chr5g0069501.gene;RcHm_v2.0_Chr5g0075211.gene;RcHm_v2.0_Chr7g0201351.gene;RcHm_v2.0_Chr3g0479281.gene;RcHm_v2.0_Chr4g0423711.gene;RcHm_v2.0_Chr2g0168361.gene;RcHm_v2.0_Chr7g0242391.gene;RcHm_v2.0_Chr7g0184231.gene;RcHm_v2.0_Chr1g0363241.gene;RcHm_v2.0_Chr6g0301711.gene;RcHm_v2…
biological process	cellular component organization or biogenesis	GO:0071840	1800	108	RcHm_v2.0_Chr1g0329221.gene;RcHm_v2.0_Chr1g0367791.gene;RcHm_v2.0_Chr4g0403731.gene;RcHm_v2.0_Chr4g0444591.gene;RcHm_v2.0_Chr6g0286111.gene;Rosa_chinensis_newGene_2585;RcHm_v2.0_Chr7g0217571.gene;RcHm_v2.0_Chr2g0173311.gene;RcHm_v2.0_Chr7g0223741.gene;RcHm_v2.0_Chr6g0285401.gene;RcHm_v2.0_Chr5g0003921.gene;RcHm_v2.0_Chr4g0428351.gene;RcHm_v2.0_Chr6g0311931.gene;RcHm_v2.0_Chr2g0086001.gene;RcHm_v2…
biological process	multicellular organismal process	GO:0032501	1115	54	RcHm_v2.0_Chr5g0036771.gene;RcHm_v2.0_Chr4g0401671.gene;RcHm_v2.0_Chr5g0036451.gene;RcHm_v2.0_Chr2g0155241.gene;RcHm_v2.0_Chr2g0111751.gene;RcHm_v2.0_Chr7g0215031.gene;RcHm_v2.0_Chr1g0358101.gene;RcHm_v2.0_Chr5g0001291.gene;RcHm_v2.0_Chr7g0218651.gene;RcHm_v2.0_Chr2g0118641.gene;RcHm_v2.0_Chr7g0226031.gene;RcHm_v2.0_Chr5g0008351.gene;RcHm_v2.0_Chr6g0244221.gene;RcHm_v2.0_Chr3g0458991.gene;RcHm_v2…
biological process	developmental process	GO:0032502	1109	48	RcHm_v2.0_Chr7g0237251.gene;RcHm_v2.0_Chr4g0404991.gene;RcHm_v2.0_Chr4g0392101.gene;RcHm_v2.0_Chr1g0357641.gene;RcHm_v2.0_Chr7g0199101.gene;RcHm_v2.0_Chr2g0122851.gene;RcHm_v2.0_Chr6g0292241.gene;RcHm_v2.0_Chr3g0478781.gene;RcHm_v2.0_Chr7g0235721.gene;RcHm_v2.0_Chr6g0311931.gene;RcHm_v2.0_Chr2g0134431.gene;RcHm_v2.0_Chr2g0126231.gene;Rosa_chinensis_newGene_5547;RcHm_v2.0_Chr6g0306611.gene;RcHm_v2…
biological process	signaling	GO:0023052	860	44	Rosa_chinensis_newGene_7448;RcHm_v2.0_Chr6g0306681.gene;RcHm_v2.0_Chr3g0453481.gene;RcHm_v2.0_Chr3g0481591.gene;RcHm_v2.0_Chr5g0074571.gene;RcHm_v2.0_Chr7g0235681.gene;RcHm_v2.0_Chr7g0201351.gene;RcHm_v2.0_Chr5g0004071.gene;RcHm_v2.0_Chr6g0253301.gene;RcHm_v2.0_Chr1g0368501.gene;RcHm_v2.0_Chr7g0190891.gene;RcHm_v2.0_Chr4g0423851.gene;RcHm_v2.0_Chr7g0208631.gene;RcHm_v2.0_Chr4g0434391.gene;RcHm_v2…
biological process	reproductive process	GO:0022414	545	32	RcHm_v2.0_Chr3g0464911.gene;RcHm_v2.0_Chr4g0424381.gene;RcHm_v2.0_Chr3g0461811.gene;RcHm_v2.0_Chr1g0372901.gene;RcHm_v2.0_Chr6g0250851.gene;RcHm_v2.0_Chr5g0036331.gene;RcHm_v2.0_Chr5g0036751.gene;RcHm_v2.0_Chr6g0308721.gene;RcHm_v2.0_Chr6g0264521.gene;RcHm_v2.0_Chr5g0014101.gene;RcHm_v2.0_Chr4g0403731.gene;RcHm_v2.0_Chr4g0439451.gene;RcHm_v2.0_Chr6g0311931.gene;RcHm_v2.0_Chr6g0306611.gene;RcHm_v2…
biological process	multi-organism process	GO:0051704	321	29	RcHm_v2.0_Chr6g0308721.gene;RcHm_v2.0_Chr5g0036751.gene;RcHm_v2.0_Chr2g0137361.gene;RcHm_v2.0_Chr1g0382951.gene;RcHm_v2.0_Chr5g0008351.gene;RcHm_v2.0_Chr5g0014101.gene;RcHm_v2.0_Chr2g0118641.gene;RcHm_v2.0_Chr7g0226031.gene;RcHm_v2.0_Chr7g0215031.gene;RcHm_v2.0_Chr3g0450871.gene;RcHm_v2.0_Chr7g0201351.gene;RcHm_v2.0_Chr3g0469141.gene;RcHm_v2.0_Chr5g0036331.gene;RcHm_v2.0_Chr5g0036451.gene;RcHm_v2…
biological process	growth	GO:0040007	174	14	RcHm_v2.0_Chr7g0217771.gene;RcHm_v2.0_Chr6g0311931.gene;RcHm_v2.0_Chr6g0291961.gene;RcHm_v2.0_Chr2g0165011.gene;RcHm_v2.0_Chr7g0201351.gene;RcHm_v2.0_Chr4g0439451.gene;RcHm_v2.0_Chr2g0111751.gene;RcHm_v2.0_Chr7g0215031.gene;RcHm_v2.0_Chr2g0165171.gene;RcHm_v2.0_Chr1g0358101.gene;RcHm_v2.0_Chr5g0014101.gene;RcHm_v2.0_Chr5g0008351.gene;RcHm_v2.0_Chr4g0424221.gene;RcHm_v2.0_Chr2g0165021.gene
biological process	reproduction	GO:0000003	106	3	RcHm_v2.0_Chr5g0075211.gene;RcHm_v2.0_Chr2g0126231.gene;RcHm_v2.0_Chr4g0404991.gene
biological process	immune system process	GO:0002376	80	3	RcHm_v2.0_Chr7g0226031.gene;RcHm_v2.0_Chr6g0250851.gene;RcHm_v2.0_Chr4g0424631.gene
biological process	rhythmic process	GO:0048511	21	0
biological process	cell killing	GO:0001906	10	0
biological process	locomotion	GO:0040011	6	0
biological process	biological adhesion	GO:0022610	5	2	RcHm_v2.0_Chr6g0311931.gene;RcHm_v2.0_Chr1g0317881.gene
cellular component	cell	GO:0005623	9128	640	RcHm_v2.0_CPg0502671.gene;RcHm_v2.0_Chr1g0357331.gene;RcHm_v2.0_Chr6g0262541.gene;RcHm_v2.0_Chr5g0073781.gene;RcHm_v2.0_CPg0502771.gene;RcHm_v2.0_Chr2g0112791.gene;RcHm_v2.0_Chr3g0462741.gene;RcHm_v2.0_Chr2g0138231.gene;RcHm_v2.0_CPg0501871.gene;Rosa_chinensis_newGene_531;RcHm_v2.0_Chr2g0088401.gene;RcHm_v2.0_CPg0501841.gene;RcHm_v2.0_CPg0502581.gene;RcHm_v2.0_Chr3g0475011.gene;RcHm_v2.0_Chr1g033…
cellular component	cell part	GO:0044464	9064	634	RcHm_v2.0_Chr4g0402661.gene;RcHm_v2.0_Chr5g0067781.gene;RcHm_v2.0_Chr4g0429851.gene;RcHm_v2.0_Chr2g0153861.gene;RcHm_v2.0_Chr5g0014101.gene;RcHm_v2.0_Chr7g0235171.gene;RcHm_v2.0_Chr6g0249631.gene;RcHm_v2.0_Chr3g0492131.gene;Rosa_chinensis_newGene_4224;RcHm_v2.0_Chr3g0477931.gene;RcHm_v2.0_Chr4g0433531.gene;RcHm_v2.0_CPg0502681.gene;RcHm_v2.0_Chr2g0090751.gene;RcHm_v2.0_Chr7g0218591.gene;RcHm_v2.0…
cellular component	membrane	GO:0016020	8459	728	RcHm_v2.0_Chr4g0419151.gene;RcHm_v2.0_Chr4g0412331.gene;RcHm_v2.0_Chr6g0295441.gene;RcHm_v2.0_Chr5g0052771.gene;RcHm_v2.0_Chr4g0409091.gene;RcHm_v2.0_Chr2g0107721.gene;RcHm_v2.0_Chr5g0028671.gene;RcHm_v2.0_Chr7g0217771.gene;RcHm_v2.0_Chr5g0036521.gene;RcHm_v2.0_Chr5g0019311.gene;RcHm_v2.0_Chr7g0186191.gene;RcHm_v2.0_Chr1g0329221.gene;RcHm_v2.0_Chr6g0289321.gene;RcHm_v2.0_Chr6g0280251.gene;RcHm_v2…
cellular component	membrane part	GO:0044425	6335	531	RcHm_v2.0_Chr5g0081131.gene;RcHm_v2.0_Chr3g0484621.gene;RcHm_v2.0_Chr3g0468561.gene;RcHm_v2.0_Chr2g0086191.gene;RcHm_v2.0_Chr5g0066331.gene;RcHm_v2.0_Chr2g0151741.gene;RcHm_v2.0_Chr5g0040701.gene;RcHm_v2.0_Chr5g0036331.gene;RcHm_v2.0_Chr7g0201851.gene;RcHm_v2.0_Chr2g0134191.gene;RcHm_v2.0_Chr2g0096621.gene;RcHm_v2.0_Chr2g0153111.gene;RcHm_v2.0_Chr5g0037191.gene;Rosa_chinensis_newGene_3595;RcHm_v2…
cellular component	organelle	GO:0043226	6185	414	RcHm_v2.0_Chr3g0449311.gene;RcHm_v2.0_Chr5g0001291.gene;RcHm_v2.0_CPg0501741.gene;RcHm_v2.0_Chr1g0329561.gene;RcHm_v2.0_Chr6g0255531.gene;RcHm_v2.0_Chr4g0398131.gene;RcHm_v2.0_Chr5g0042231.gene;RcHm_v2.0_Chr1g0358531.gene;RcHm_v2.0_Chr4g0392461.gene;RcHm_v2.0_Chr2g0164941.gene;RcHm_v2.0_Chr5g0037981.gene;RcHm_v2.0_CPg0502451.gene;Rosa_chinensis_newGene_2854;Rosa_chinensis_newGene_2585;RcHm_v2.0_C…
cellular component	organelle part	GO:0044422	2944	223	RcHm_v2.0_Chr1g0369791.gene;RcHm_v2.0_Chr3g0484411.gene;Rosa_chinensis_newGene_1645;RcHm_v2.0_Chr5g0081351.gene;RcHm_v2.0_Chr5g0004491.gene;RcHm_v2.0_Chr4g0388691.gene;RcHm_v2.0_Chr7g0181701.gene;RcHm_v2.0_Chr4g0420251.gene;RcHm_v2.0_Chr5g0014181.gene;RcHm_v2.0_Chr4g0446801.gene;RcHm_v2.0_Chr2g0095781.gene;RcHm_v2.0_Chr5g0033981.gene;RcHm_v2.0_Chr5g0029301.gene;RcHm_v2.0_Chr7g0184231.gene;RcHm_v2…
cellular component	macromolecular complex	GO:0032991	2403	121	RcHm_v2.0_Chr5g0056671.gene;RcHm_v2.0_Chr3g0457671.gene;RcHm_v2.0_Chr5g0065061.gene;RcHm_v2.0_Chr2g0113161.gene;RcHm_v2.0_Chr3g0463511.gene;Rosa_chinensis_newGene_8265;RcHm_v2.0_Chr1g0329221.gene;RcHm_v2.0_Chr4g0403731.gene;RcHm_v2.0_Chr5g0040941.gene;RcHm_v2.0_Chr7g0217571.gene;RcHm_v2.0_Chr5g0008581.gene;RcHm_v2.0_Chr6g0286111.gene;Rosa_chinensis_newGene_2585;RcHm_v2.0_Chr4g0405501.gene;RcHm_v2…
cellular component	membrane-enclosed lumen	GO:0031974	577	17	Rosa_chinensis_newGene_3593;RcHm_v2.0_Chr3g0490801.gene;RcHm_v2.0_Chr3g0495651.gene;RcHm_v2.0_Chr4g0399781.gene;RcHm_v2.0_Chr5g0042231.gene;RcHm_v2.0_Chr6g0292281.gene;RcHm_v2.0_Chr6g0293821.gene;RcHm_v2.0_Chr3g0492131.gene;RcHm_v2.0_Chr5g0040221.gene;Rosa_chinensis_newGene_2585;RcHm_v2.0_Chr6g0292261.gene;RcHm_v2.0_Chr2g0090751.gene;RcHm_v2.0_Chr5g0049701.gene;RcHm_v2.0_Chr3g0484411.gene;RcHm_v2…
cellular component	extracellular region	GO:0005576	477	72	RcHm_v2.0_Chr6g0247671.gene;RcHm_v2.0_Chr3g0450871.gene;RcHm_v2.0_Chr3g0469141.gene;RcHm_v2.0_Chr4g0426531.gene;RcHm_v2.0_Chr1g0371621.gene;RcHm_v2.0_Chr4g0402891.gene;RcHm_v2.0_Chr3g0461001.gene;RcHm_v2.0_Chr4g0402961.gene;RcHm_v2.0_Chr3g0449021.gene;RcHm_v2.0_Chr6g0264891.gene;RcHm_v2.0_Chr5g0068571.gene;Rosa_chinensis_newGene_6766;RcHm_v2.0_Chr4g0424381.gene;RcHm_v2.0_Chr4g0398631.gene;RcHm_v2…
cellular component	cell junction	GO:0030054	331	25	RcHm_v2.0_Chr2g0126231.gene;RcHm_v2.0_Chr5g0004111.gene;RcHm_v2.0_Chr4g0433531.gene;RcHm_v2.0_Chr5g0003311.gene;RcHm_v2.0_Chr1g0329221.gene;RcHm_v2.0_Chr3g0484851.gene;RcHm_v2.0_Chr2g0130361.gene;RcHm_v2.0_Chr5g0004071.gene;RcHm_v2.0_Chr7g0226361.gene;RcHm_v2.0_Chr5g0002711.gene;RcHm_v2.0_Chr5g0036451.gene;RcHm_v2.0_Chr2g0172611.gene;Rosa_chinensis_newGene_3593;RcHm_v2.0_Chr6g0280231.gene;RcHm_v2…
cellular component	symplast	GO:0055044	328	25	RcHm_v2.0_Chr5g0036451.gene;RcHm_v2.0_Chr2g0172611.gene;Rosa_chinensis_newGene_3593;RcHm_v2.0_Chr6g0280231.gene;RcHm_v2.0_Chr3g0449311.gene;RcHm_v2.0_Chr7g0221341.gene;RcHm_v2.0_Chr6g0280941.gene;RcHm_v2.0_Chr3g0493101.gene;RcHm_v2.0_Chr6g0296171.gene;RcHm_v2.0_Chr2g0105821.gene;RcHm_v2.0_Chr7g0202271.gene;RcHm_v2.0_Chr4g0447111.gene;RcHm_v2.0_Chr3g0458991.gene;RcHm_v2.0_Chr7g0222501.gene;RcHm_v2…
cellular component	virion	GO:0019012	58	5	RcHm_v2.0_Chr2g0144041.gene;RcHm_v2.0_Chr1g0320851.gene;RcHm_v2.0_Chr4g0388811.gene;RcHm_v2.0_Chr3g0469771.gene;RcHm_v2.0_Chr4g0388681.gene
cellular component	virion part	GO:0044423	58	5	RcHm_v2.0_Chr4g0388811.gene;RcHm_v2.0_Chr1g0320851.gene;RcHm_v2.0_Chr3g0469771.gene;RcHm_v2.0_Chr4g0388681.gene;RcHm_v2.0_Chr2g0144041.gene
cellular component	nucleoid	GO:0009295	25	3	RcHm_v2.0_Chr4g0385901.gene;RcHm_v2.0_Chr5g0066371.gene;RcHm_v2.0_Chr2g0125831.gene
cellular component	extracellular region part	GO:0044421	24	0
molecular function	catalytic activity	GO:0003824	12248	1114	RcHm_v2.0_Chr5g0004491.gene;RcHm_v2.0_Chr4g0439661.gene;RcHm_v2.0_Chr1g0351561.gene;RcHm_v2.0_Chr5g0002711.gene;RcHm_v2.0_Chr2g0094751.gene;RcHm_v2.0_Chr4g0432291.gene;RcHm_v2.0_Chr6g0305951.gene;RcHm_v2.0_Chr6g0282141.gene;RcHm_v2.0_Chr2g0175491.gene;RcHm_v2.0_Chr3g0474541.gene;RcHm_v2.0_Chr6g0287381.gene;RcHm_v2.0_Chr2g0168361.gene;RcHm_v2.0_Chr6g0255071.gene;RcHm_v2.0_Chr3g0484221.gene;RcHm_v2…
molecular function	binding	GO:0005488	11078	840	RcHm_v2.0_Chr5g0070741.gene;RcHm_v2.0_Chr5g0029981.gene;RcHm_v2.0_Chr5g0018551.gene;RcHm_v2.0_Chr6g0272211.gene;RcHm_v2.0_Chr5g0067271.gene;RcHm_v2.0_Chr2g0084251.gene;RcHm_v2.0_Chr6g0255151.gene;RcHm_v2.0_Chr2g0142431.gene;RcHm_v2.0_CPg0502001.gene;RcHm_v2.0_Chr6g0308721.gene;RcHm_v2.0_Chr4g0410441.gene;RcHm_v2.0_Chr7g0238061.gene;RcHm_v2.0_Chr4g0420341.gene;RcHm_v2.0_Chr4g0414541.gene;RcHm_v2.0…
molecular function	transporter activity	GO:0005215	1414	134	RcHm_v2.0_Chr4g0386741.gene;RcHm_v2.0_Chr1g0371841.gene;RcHm_v2.0_Chr1g0378071.gene;RcHm_v2.0_Chr5g0039801.gene;RcHm_v2.0_Chr7g0180421.gene;RcHm_v2.0_Chr3g0470731.gene;RcHm_v2.0_Chr3g0467991.gene;RcHm_v2.0_Chr2g0096891.gene;RcHm_v2.0_Chr1g0369541.gene;Rosa_chinensis_newGene_265;RcHm_v2.0_Chr4g0445331.gene;RcHm_v2.0_Chr3g0464761.gene;RcHm_v2.0_Chr1g0347581.gene;RcHm_v2.0_Chr5g0073771.gene;RcHm_v2.…
molecular function	structural molecule activity	GO:0005198	602	49	RcHm_v2.0_Chr1g0317861.gene;RcHm_v2.0_Chr1g0329561.gene;RcHm_v2.0_Chr3g0491801.gene;RcHm_v2.0_Chr2g0133791.gene;RcHm_v2.0_Chr7g0218651.gene;RcHm_v2.0_Chr5g0010351.gene;RcHm_v2.0_Chr3g0459361.gene;RcHm_v2.0_CPg0502561.gene;RcHm_v2.0_CPg0502661.gene;RcHm_v2.0_CPg0502011.gene;RcHm_v2.0_CPg0501901.gene;RcHm_v2.0_Chr4g0405501.gene;RcHm_v2.0_Chr7g0217571.gene;Rosa_chinensis_newGene_4434;RcHm_v2.0_Chr2g…
molecular function	nucleic acid binding transcription factor activity	GO:0001071	305	28	RcHm_v2.0_Chr1g0318281.gene;RcHm_v2.0_Chr2g0164941.gene;RcHm_v2.0_Chr5g0009711.gene;RcHm_v2.0_Chr6g0288301.gene;RcHm_v2.0_Chr6g0264521.gene;RcHm_v2.0_Chr1g0366121.gene;RcHm_v2.0_Chr4g0429851.gene;RcHm_v2.0_Chr4g0392461.gene;RcHm_v2.0_Chr1g0376271.gene;RcHm_v2.0_Chr5g0001291.gene;RcHm_v2.0_Chr3g0482661.gene;RcHm_v2.0_Chr5g0065511.gene;RcHm_v2.0_Chr4g0392101.gene;RcHm_v2.0_Chr1g0382431.gene;RcHm_v2…
molecular function	molecular transducer activity	GO:0060089	239	17	RcHm_v2.0_Chr1g0342121.gene;RcHm_v2.0_Chr6g0306621.gene;RcHm_v2.0_Chr4g0403851.gene;RcHm_v2.0_Chr5g0004071.gene;Rosa_chinensis_newGene_531;Rosa_chinensis_newGene_5366;RcHm_v2.0_Chr5g0039801.gene;RcHm_v2.0_Chr5g0004111.gene;RcHm_v2.0_Chr7g0208631.gene;RcHm_v2.0_Chr6g0286591.gene;RcHm_v2.0_Chr2g0148621.gene;RcHm_v2.0_Chr2g0105821.gene;RcHm_v2.0_Chr1g0342221.gene;RcHm_v2.0_Chr7g0235681.gene;RcHm_v2.…
molecular function	signal transducer activity	GO:0004871	239	17	RcHm_v2.0_Chr2g0148621.gene;RcHm_v2.0_Chr2g0105821.gene;RcHm_v2.0_Chr6g0286591.gene;RcHm_v2.0_Chr6g0306681.gene;RcHm_v2.0_Chr3g0453481.gene;RcHm_v2.0_Chr5g0080301.gene;RcHm_v2.0_Chr7g0235681.gene;RcHm_v2.0_Chr1g0342221.gene;RcHm_v2.0_Chr5g0004071.gene;Rosa_chinensis_newGene_531;RcHm_v2.0_Chr4g0403851.gene;RcHm_v2.0_Chr1g0342121.gene;RcHm_v2.0_Chr6g0306621.gene;RcHm_v2.0_Chr7g0208631.gene;RcHm_v2.…
molecular function	antioxidant activity	GO:0016209	167	23	RcHm_v2.0_Chr7g0242491.gene;RcHm_v2.0_Chr1g0371621.gene;RcHm_v2.0_Chr7g0242391.gene;RcHm_v2.0_Chr3g0461001.gene;RcHm_v2.0_Chr1g0376321.gene;RcHm_v2.0_Chr7g0242541.gene;Rosa_chinensis_newGene_2859;RcHm_v2.0_Chr5g0056701.gene;RcHm_v2.0_Chr3g0469141.gene;RcHm_v2.0_Chr6g0276751.gene;RcHm_v2.0_Chr3g0475471.gene;RcHm_v2.0_Chr7g0180091.gene;RcHm_v2.0_Chr2g0099111.gene;RcHm_v2.0_Chr6g0299121.gene;RcHm_v2…
molecular function	electron carrier activity	GO:0009055	155	19	RcHm_v2.0_Chr3g0473831.gene;RcHm_v2.0_Chr2g0132811.gene;RcHm_v2.0_Chr6g0311131.gene;RcHm_v2.0_Chr6g0292861.gene;RcHm_v2.0_Chr6g0306981.gene;RcHm_v2.0_Chr5g0037191.gene;RcHm_v2.0_Chr5g0033171.gene;RcHm_v2.0_Chr2g0175271.gene;RcHm_v2.0_CPg0501911.gene;RcHm_v2.0_Chr7g0238371.gene;RcHm_v2.0_Chr5g0037831.gene;RcHm_v2.0_Chr2g0139561.gene;RcHm_v2.0_Chr4g0421401.gene;RcHm_v2.0_Chr6g0292901.gene;Rosa_chin…
molecular function	transcription factor activity, protein binding	GO:0000988	86	1	RcHm_v2.0_Chr2g0090751.gene
molecular function	nutrient reservoir activity	GO:0045735	53	11	Rosa_chinensis_newGene_6766;RcHm_v2.0_Chr4g0444861.gene;RcHm_v2.0_Chr2g0094751.gene;RcHm_v2.0_Chr2g0094741.gene;RcHm_v2.0_Chr7g0198921.gene;RcHm_v2.0_Chr7g0198931.gene;RcHm_v2.0_Chr3g0473041.gene;RcHm_v2.0_Chr3g0458991.gene;RcHm_v2.0_Chr5g0009491.gene;RcHm_v2.0_Chr7g0180091.gene;RcHm_v2.0_Chr2g0145401.gene
molecular function	metallochaperone activity	GO:0016530	5	0
molecular function	protein tag	GO:0031386	4	0
