# Supplementary material for: Comparative Transcriptome Profiling Analysis Reveals the Adaptive Molecular Mechanism of Yellow-Green Leaf in Rosa beggeriana ‘Aurea’
Source: Front Plant Sci. 2022 Mar 24;13:845662. doi: 10.3389/fpls.2022.845662 (PMC8987444; doi:10.3389/fpls.2022.845662)
Supplement: Supplementary Figure S1 — Pigment contents in leaves of wild type and yellow-green leaf mutant. [file Presentation_1.zip › supplementary material/Table S7 KEGG_enrichment related genes.xlsx]

## Sheet: KEGG_enrichment
#Kegg_pathway	ko_id	Cluster_frequency	Genome_frequency	P-value	Corrected_P-value	rich_factor
Linoleic acid metabolism	ko00591	11 out of 608 1.80921052631579%	23 out of 7943 0.289563137353645%	2.79e-07	3.29e-05	6.24807
Glucosinolate biosynthesis	ko00966	7 out of 608 1.15131578947368%	23 out of 7943 0.289563137353645%	0.00123187	0.14536	3.97604
Cutin, suberine and wax biosynthesis	ko00073	13 out of 608 2.13815789473684%	48 out of 7943 0.604305677955432%	4.29e-05	0.00506575	3.53821
Thiamine metabolism	ko00730	12 out of 608 1.97368421052632%	45 out of 7943 0.566536573083218%	9.96e-05	0.0117481	3.48377
Photosynthesis - antenna proteins	ko00196	8 out of 608 1.31578947368421%	31 out of 7943 0.390280750346217%	0.00182676	0.215558	3.37139
Glycosphingolipid biosynthesis - ganglio series	ko00604	1 out of 608 0.164473684210526%	4 out of 7943 0.050358806496286%	0.272832	1	3.26604
Ether lipid metabolism	ko00565	7 out of 608 1.15131578947368%	30 out of 7943 0.377691048722145%	0.00639959	0.755152	3.0483
Lipoic acid metabolism	ko00785	2 out of 608 0.328947368421053%	10 out of 7943 0.125897016240715%	0.175133	1	2.61283
Tryptophan metabolism	ko00380	13 out of 608 2.13815789473684%	73 out of 7943 0.91904821855722%	0.0032596	0.384633	2.32649
Isoquinoline alkaloid biosynthesis	ko00950	6 out of 608 0.986842105263158%	35 out of 7943 0.440639556842503%	0.0474265	1	2.23957
Ascorbate and aldarate metabolism	ko00053	13 out of 608 2.13815789473684%	76 out of 7943 0.956817323429435%	0.00467201	0.551297	2.23466
Nitrogen metabolism	ko00910	8 out of 608 1.31578947368421%	48 out of 7943 0.604305677955432%	0.0277855	1	2.17736
Flavone and flavonol biosynthesis	ko00944	2 out of 608 0.328947368421053%	12 out of 7943 0.151076419488858%	0.232839	1	2.17736
Sphingolipid metabolism	ko00600	7 out of 608 1.15131578947368%	44 out of 7943 0.553946871459146%	0.0478467	1	2.07839
Sulfur metabolism	ko00920	10 out of 608 1.64473684210526%	64 out of 7943 0.805740903940577%	0.0225803	1	2.04127
Vitamin B6 metabolism	ko00750	4 out of 608 0.657894736842105%	26 out of 7943 0.327332242225859%	0.133333	1	2.00987
Selenocompound metabolism	ko00450	4 out of 608 0.657894736842105%	26 out of 7943 0.327332242225859%	0.133333	1	2.00987
C5-Branched dibasic acid metabolism	ko00660	2 out of 608 0.328947368421053%	13 out of 7943 0.16366612111293%	0.262141	1	2.00987
Tropane, piperidine and pyridine alkaloid biosynthesis	ko00960	7 out of 608 1.15131578947368%	46 out of 7943 0.579126274707289%	0.0586758	1	1.98802
Stilbenoid, diarylheptanoid and gingerol biosynthesis	ko00945	11 out of 608 1.80921052631579%	75 out of 7943 0.944227621805363%	0.0265647	1	1.91607
Carotenoid biosynthesis	ko00906	7 out of 608 1.15131578947368%	49 out of 7943 0.616895379579504%	0.0775388	1	1.86631
Galactose metabolism	ko00052	11 out of 608 1.80921052631579%	79 out of 7943 0.994586428301649%	0.0372704	1	1.81906
Flavonoid biosynthesis	ko00941	12 out of 608 1.97368421052632%	89 out of 7943 1.12048344454236%	0.0378709	1	1.76146
Glyoxylate and dicarboxylate metabolism	ko00630	11 out of 608 1.80921052631579%	85 out of 7943 1.07012463804608%	0.0584729	1	1.69065
Amino sugar and nucleotide sugar metabolism	ko00520	22 out of 608 3.61842105263158%	172 out of 7943 2.1654286793403%	0.0116158	1	1.671
Phenylalanine metabolism	ko00360	7 out of 608 1.15131578947368%	55 out of 7943 0.692433589323933%	0.124616	1	1.66271
Valine, leucine and isoleucine biosynthesis	ko00290	4 out of 608 0.657894736842105%	32 out of 7943 0.402870451970288%	0.226538	1	1.63302
Phenylpropanoid biosynthesis	ko00940	38 out of 608 6.25%	312 out of 7943 3.92798690671031%	0.00269023	0.317447	1.59115
Photosynthesis	ko00195	9 out of 608 1.48026315789474%	75 out of 7943 0.944227621805363%	0.117608	1	1.5677
alpha-Linolenic acid metabolism	ko00592	11 out of 608 1.80921052631579%	92 out of 7943 1.15825254941458%	0.0917622	1	1.56202
Plant-pathogen interaction	ko04626	43 out of 608 7.07236842105263%	364 out of 7943 4.58265139116203%	0.00262006	0.309167	1.54329
Tyrosine metabolism	ko00350	8 out of 608 1.31578947368421%	71 out of 7943 0.893868815309077%	0.173893	1	1.47202
Zeatin biosynthesis	ko00908	4 out of 608 0.657894736842105%	36 out of 7943 0.453229258466574%	0.295712	1	1.45157
Cysteine and methionine metabolism	ko00270	18 out of 608 2.96052631578947%	171 out of 7943 2.15283897771623%	0.103297	1	1.37517
DNA replication	ko03030	9 out of 608 1.48026315789474%	88 out of 7943 1.10789374291829%	0.229774	1	1.33611
Porphyrin and chlorophyll metabolism	ko00860	8 out of 608 1.31578947368421%	79 out of 7943 0.994586428301649%	0.256348	1	1.32295
Arginine and proline metabolism	ko00330	10 out of 608 1.64473684210526%	99 out of 7943 1.24638046078308%	0.224712	1	1.31961
Sesquiterpenoid and triterpenoid biosynthesis	ko00909	13 out of 608 2.13815789473684%	129 out of 7943 1.62407150950522%	0.187028	1	1.31654
Riboflavin metabolism	ko00740	3 out of 608 0.493421052631579%	30 out of 7943 0.377691048722145%	0.406178	1	1.30641
Starch and sucrose metabolism	ko00500	25 out of 608 4.11184210526316%	259 out of 7943 3.26073272063452%	0.134428	1	1.26102
Ubiquinone and other terpenoid-quinone biosynthesis	ko00130	7 out of 608 1.15131578947368%	73 out of 7943 0.91904821855722%	0.324701	1	1.25273
Inositol phosphate metabolism	ko00562	10 out of 608 1.64473684210526%	109 out of 7943 1.37227747702379%	0.322623	1	1.19855
Glycine, serine and threonine metabolism	ko00260	10 out of 608 1.64473684210526%	110 out of 7943 1.38486717864787%	0.332929	1	1.18765
Phenylalanine, tyrosine and tryptophan biosynthesis	ko00400	7 out of 608 1.15131578947368%	77 out of 7943 0.969407025053506%	0.375748	1	1.18765
Limonene and pinene degradation	ko00903	1 out of 608 0.164473684210526%	11 out of 7943 0.138486717864787%	0.583781	1	1.18765
Betalain biosynthesis	ko00965	1 out of 608 0.164473684210526%	11 out of 7943 0.138486717864787%	0.583781	1	1.18765
Fructose and mannose metabolism	ko00051	7 out of 608 1.15131578947368%	78 out of 7943 0.981996726677578%	0.388599	1	1.17242
Pentose phosphate pathway	ko00030	7 out of 608 1.15131578947368%	79 out of 7943 0.994586428301649%	0.401457	1	1.15758
Oxidative phosphorylation	ko00190	17 out of 608 2.79605263157895%	198 out of 7943 2.49276092156616%	0.346375	1	1.12167
Glycosaminoglycan degradation	ko00531	3 out of 608 0.493421052631579%	35 out of 7943 0.440639556842503%	0.508243	1	1.11978
Ribosome	ko03010	38 out of 608 6.25%	444 out of 7943 5.58982752108775%	0.254964	1	1.1181
2-Oxocarboxylic acid metabolism	ko01210	10 out of 608 1.64473684210526%	117 out of 7943 1.47299509001637%	0.406338	1	1.11659
Cyanoamino acid metabolism	ko00460	7 out of 608 1.15131578947368%	82 out of 7943 1.03235553317386%	0.439938	1	1.11523
Glycolysis / Gluconeogenesis	ko00010	16 out of 608 2.63157894736842%	197 out of 7943 2.48017121994209%	0.440323	1	1.06105
Terpenoid backbone biosynthesis	ko00900	8 out of 608 1.31578947368421%	99 out of 7943 1.24638046078308%	0.490577	1	1.05569
Glutathione metabolism	ko00480	15 out of 608 2.46710526315789%	186 out of 7943 2.3416845020773%	0.455885	1	1.05356
Carbon metabolism	ko01200	34 out of 608 5.59210526315789%	425 out of 7943 5.35062319023039%	0.419028	1	1.04513
Glycerophospholipid metabolism	ko00564	11 out of 608 1.80921052631579%	140 out of 7943 1.76255822737001%	0.510059	1	1.02647
Biosynthesis of amino acids	ko01230	34 out of 608 5.59210526315789%	442 out of 7943 5.56464811783961%	0.515224	1	1.00493
Purine metabolism	ko00230	16 out of 608 2.63157894736842%	211 out of 7943 2.65642704267909%	0.554187	1	0.990646
SNARE interactions in vesicular transport	ko04130	4 out of 608 0.657894736842105%	53 out of 7943 0.66725418607579%	0.586356	1	0.985973
Fatty acid elongation	ko00062	3 out of 608 0.493421052631579%	40 out of 7943 0.50358806496286%	0.600378	1	0.979811
Carbon fixation in photosynthetic organisms	ko00710	8 out of 608 1.31578947368421%	113 out of 7943 1.42263628352008%	0.643297	1	0.924895
MAPK signaling pathway - plant	ko04016	12 out of 608 1.97368421052632%	172 out of 7943 2.1654286793403%	0.674362	1	0.911452
Fatty acid degradation	ko00071	9 out of 608 1.48026315789474%	131 out of 7943 1.64925091275337%	0.681224	1	0.897537
Endocytosis	ko04144	21 out of 608 3.45394736842105%	314 out of 7943 3.95316630995845%	0.77459	1	0.873717
Citrate cycle (TCA cycle)	ko00020	6 out of 608 0.986842105263158%	90 out of 7943 1.13307314616644%	0.696239	1	0.870943
Other glycan degradation	ko00511	2 out of 608 0.328947368421053%	31 out of 7943 0.390280750346217%	0.698234	1	0.842848
RNA degradation	ko03018	12 out of 608 1.97368421052632%	190 out of 7943 2.39204330857359%	0.796791	1	0.825104
Plant hormone signal transduction	ko04075	20 out of 608 3.28947368421053%	318 out of 7943 4.00352511645474%	0.852241	1	0.821644
Monoterpenoid biosynthesis	ko00902	2 out of 608 0.328947368421053%	32 out of 7943 0.402870451970288%	0.714919	1	0.816509
Phosphatidylinositol signaling system	ko04070	6 out of 608 0.986842105263158%	97 out of 7943 1.22120105753494%	0.762702	1	0.808091
ABC transporters	ko02010	5 out of 608 0.822368421052632%	83 out of 7943 1.04494523479794%	0.771927	1	0.786997
Circadian rhythm - plant	ko04712	3 out of 608 0.493421052631579%	50 out of 7943 0.629485081203575%	0.747927	1	0.783849
Steroid biosynthesis	ko00100	5 out of 608 0.822368421052632%	84 out of 7943 1.05753493642201%	0.780896	1	0.777628
Protein processing in endoplasmic reticulum	ko04141	21 out of 608 3.45394736842105%	385 out of 7943 4.84703512526753%	0.966062	1	0.71259
Autophagy - other	ko04136	3 out of 608 0.493421052631579%	57 out of 7943 0.717612992572076%	0.822705	1	0.687587
beta-Alanine metabolism	ko00410	4 out of 608 0.657894736842105%	76 out of 7943 0.956817323429435%	0.843843	1	0.687587
Pentose and glucuronate interconversions	ko00040	8 out of 608 1.31578947368421%	156 out of 7943 1.96399345335516%	0.91856	1	0.669956
Peroxisome	ko04146	11 out of 608 1.80921052631579%	216 out of 7943 2.71937555079945%	0.948356	1	0.665304
Pyruvate metabolism	ko00620	8 out of 608 1.31578947368421%	161 out of 7943 2.02694196147551%	0.933497	1	0.64915
Base excision repair	ko03410	3 out of 608 0.493421052631579%	61 out of 7943 0.767971799068362%	0.856291	1	0.642499
Pantothenate and CoA biosynthesis	ko00770	3 out of 608 0.493421052631579%	63 out of 7943 0.793151202316505%	0.870899	1	0.622102
Ribosome biogenesis in eukaryotes	ko03008	7 out of 608 1.15131578947368%	149 out of 7943 1.87586554198666%	0.945269	1	0.613752
Fatty acid biosynthesis	ko00061	5 out of 608 0.822368421052632%	107 out of 7943 1.34709807377565%	0.920597	1	0.610474
Biotin metabolism	ko00780	1 out of 608 0.164473684210526%	22 out of 7943 0.276973435729573%	0.826981	1	0.593825
Lysine biosynthesis	ko00300	1 out of 608 0.164473684210526%	22 out of 7943 0.276973435729573%	0.826981	1	0.593825
Aminoacyl-tRNA biosynthesis	ko00970	7 out of 608 1.15131578947368%	157 out of 7943 1.97658315497923%	0.961798	1	0.582478
Protein export	ko03060	4 out of 608 0.657894736842105%	90 out of 7943 1.13307314616644%	0.921781	1	0.580629
Arachidonic acid metabolism	ko00590	1 out of 608 0.164473684210526%	23 out of 7943 0.289563137353645%	0.840262	1	0.568006
Biosynthesis of unsaturated fatty acids	ko01040	2 out of 608 0.328947368421053%	47 out of 7943 0.591715976331361%	0.884757	1	0.555921
Glycerolipid metabolism	ko00561	4 out of 608 0.657894736842105%	97 out of 7943 1.22120105753494%	0.945798	1	0.538728
Pyrimidine metabolism	ko00240	3 out of 608 0.493421052631579%	74 out of 7943 0.931637920181292%	0.930018	1	0.529627
Phagosome	ko04145	5 out of 608 0.822368421052632%	129 out of 7943 1.62407150950522%	0.973676	1	0.506362
One carbon pool by folate	ko00670	1 out of 608 0.164473684210526%	26 out of 7943 0.327332242225859%	0.874302	1	0.502467
Fatty acid metabolism	ko01212	6 out of 608 0.986842105263158%	161 out of 7943 2.02694196147551%	0.986957	1	0.486863
Ubiquitin mediated proteolysis	ko04120	7 out of 608 1.15131578947368%	189 out of 7943 2.37945360694952%	0.991959	1	0.483857
RNA polymerase	ko03020	3 out of 608 0.493421052631579%	82 out of 7943 1.03235553317386%	0.956093	1	0.477957
Spliceosome	ko03040	14 out of 608 2.30263157894737%	402 out of 7943 5.06106005287675%	0.999876	1	0.45497
Butanoate metabolism	ko00650	1 out of 608 0.164473684210526%	29 out of 7943 0.365101347098074%	0.901098	1	0.450488
Mismatch repair	ko03430	2 out of 608 0.328947368421053%	61 out of 7943 0.767971799068362%	0.953527	1	0.428333
Homologous recombination	ko03440	3 out of 608 0.493421052631579%	97 out of 7943 1.22120105753494%	0.982357	1	0.404046
Nicotinate and nicotinamide metabolism	ko00760	1 out of 608 0.164473684210526%	34 out of 7943 0.428049855218431%	0.93369	1	0.38424
Diterpenoid biosynthesis	ko00904	1 out of 608 0.164473684210526%	35 out of 7943 0.440639556842503%	0.938788	1	0.373261
Folate biosynthesis	ko00790	1 out of 608 0.164473684210526%	37 out of 7943 0.465818960090646%	0.947839	1	0.353085
Basal transcription factors	ko03022	2 out of 608 0.328947368421053%	80 out of 7943 1.00717612992572%	0.98725	1	0.326604
Valine, leucine and isoleucine degradation	ko00280	2 out of 608 0.328947368421053%	81 out of 7943 1.01976583154979%	0.988107	1	0.322571
Histidine metabolism	ko00340	1 out of 608 0.164473684210526%	42 out of 7943 0.528767468211003%	0.965043	1	0.311051
Various types of N-glycan biosynthesis	ko00513	1 out of 608 0.164473684210526%	43 out of 7943 0.541357169835075%	0.967733	1	0.303817
RNA transport	ko03013	6 out of 608 0.986842105263158%	276 out of 7943 3.47475764824374%	0.999986	1	0.284003
Brassinosteroid biosynthesis	ko00905	1 out of 608 0.164473684210526%	52 out of 7943 0.654664484451719%	0.984312	1	0.251234
Lysine degradation	ko00310	1 out of 608 0.164473684210526%	53 out of 7943 0.66725418607579%	0.985521	1	0.246493
Arginine biosynthesis	ko00220	1 out of 608 0.164473684210526%	55 out of 7943 0.692433589323933%	0.987666	1	0.23753
N-Glycan biosynthesis	ko00510	1 out of 608 0.164473684210526%	57 out of 7943 0.717612992572076%	0.989494	1	0.229196
mRNA surveillance pathway	ko03015	3 out of 608 0.493421052631579%	215 out of 7943 2.70678584917537%	0.999995	1	0.18229
Nucleotide excision repair	ko03420	1 out of 608 0.164473684210526%	78 out of 7943 0.981996726677578%	0.998056	1	0.167489
Alanine, aspartate and glutamate metabolism	ko00250	1 out of 608 0.164473684210526%	100 out of 7943 1.25897016240715%	0.99967	1	0.130641
Proteasome	ko03050	1 out of 608 0.164473684210526%	114 out of 7943 1.43522598514415%	0.999893	1	0.114598

## Sheet: KEGG Statistic
#KEGG_n	608	KEGG_N	7943
#Pathway	ko_ID	Selected_gene_in_Pathway	AllGene_in_Pathway	Selected_gene_in_All_pathways	AllGene_in_All_pathways	Gene_id	KEGG_Orthology
Steroid biosynthesis	ko00100	5	84	608	7943	RcHm_v2.0_Chr1g0332701.gene;RcHm_v2.0_Chr2g0108881.gene;RcHm_v2.0_Chr4g0406951.gene;RcHm_v2.0_Chr6g0246801.gene;RcHm_v2.0_Chr6g0246991.gene	K01853+K00511+K23558+K00511+K00511
Pantothenate and CoA biosynthesis	ko00770	3	63	608	7943	RcHm_v2.0_Chr5g0050371.gene;RcHm_v2.0_Chr6g0296171.gene;RcHm_v2.0_Chr6g0310241.gene	K01464+K00128+K00826
Peroxisome	ko04146	11	216	608	7943	RcHm_v2.0_Chr2g0155721.gene;RcHm_v2.0_Chr3g0478781.gene;RcHm_v2.0_Chr3g0487091.gene;RcHm_v2.0_Chr4g0446901.gene;RcHm_v2.0_Chr5g0014411.gene;RcHm_v2.0_Chr5g0043321.gene;RcHm_v2.0_Chr5g0044071.gene;RcHm_v2.0_Chr5g0056701.gene;RcHm_v2.0_Chr5g0069061.gene;RcHm_v2.0_Chr6g0268401.gene;Rosa_chinensis_newGene_8059	K01897+K13356+K01897+K04564+K11517+K13356+K13356+K04565+K13356+K01897+K13337
Fatty acid elongation	ko00062	3	40	608	7943	RcHm_v2.0_Chr1g0364911.gene;RcHm_v2.0_Chr4g0388941.gene;RcHm_v2.0_Chr4g0432111.gene	K15397+K15397+K10251
Glyoxylate and dicarboxylate metabolism	ko00630	11	85	608	7943	RcHm_v2.0_Chr1g0351471.gene;RcHm_v2.0_Chr2g0126111.gene;RcHm_v2.0_Chr2g0137281.gene;RcHm_v2.0_Chr2g0143571.gene;RcHm_v2.0_Chr4g0435151.gene;RcHm_v2.0_Chr5g0002651.gene;RcHm_v2.0_Chr5g0014411.gene;RcHm_v2.0_Chr5g0032601.gene;RcHm_v2.0_Chr7g0209071.gene;Rosa_chinensis_newGene_1802;Rosa_chinensis_newGene_5309	K15919+K01602+K15918+K18121+K01602+K00605+K11517+K01647+K02437+K01647+K01647
Biosynthesis of unsaturated fatty acids	ko01040	2	47	608	7943	RcHm_v2.0_Chr2g0124011.gene;RcHm_v2.0_Chr4g0432111.gene	K03921+K10251
Carbon fixation in photosynthetic organisms	ko00710	8	113	608	7943	RcHm_v2.0_Chr2g0126111.gene;RcHm_v2.0_Chr3g0464191.gene;RcHm_v2.0_Chr4g0435151.gene;RcHm_v2.0_Chr5g0025831.gene;RcHm_v2.0_Chr6g0271801.gene;RcHm_v2.0_Chr7g0209601.gene;RcHm_v2.0_Chr7g0216231.gene;RcHm_v2.0_Chr7g0233021.gene	K01602+K03841+K01602+K01100+K00927+K00134+K05298+K01610
Ribosome	ko03010	38	444	608	7943	RcHm_v2.0_CPg0501831.gene;RcHm_v2.0_CPg0501841.gene;RcHm_v2.0_CPg0501871.gene;RcHm_v2.0_CPg0502001.gene;RcHm_v2.0_CPg0502011.gene;RcHm_v2.0_CPg0502421.gene;RcHm_v2.0_CPg0502561.gene;RcHm_v2.0_CPg0502581.gene;RcHm_v2.0_Chr1g0329561.gene;RcHm_v2.0_Chr1g0369801.gene;RcHm_v2.0_Chr1g0381511.gene;RcHm_v2.0_Chr2g0113161.gene;RcHm_v2.0_Chr2g0133791.gene;RcHm_v2.0_Chr2g0159551.gene;RcHm_v2.0_Chr3g0459361.…	K02965+K02890+K02994+K02887+K02963+K02967+K02886+K02886+K02890+K02903+K02939+K02904+K02966+K02933+K02879+K02954+K02902+K02916+K02881+K02988+K02914+K02871+K02895+K02939+K02936+K02926+K02926+K02991+K02952+K02990+K02996+K02888+K02888+K02957+K02903+K02923+K02920+K02936
mRNA surveillance pathway	ko03015	3	215	608	7943	RcHm_v2.0_Chr1g0314321.gene;RcHm_v2.0_Chr6g0285401.gene;Rosa_chinensis_newGene_7450	K13126+K03265+K13171
Selenocompound metabolism	ko00450	4	26	608	7943	RcHm_v2.0_Chr7g0186971.gene;RcHm_v2.0_Chr7g0189221.gene;Rosa_chinensis_newGene_2859;Rosa_chinensis_newGene_7288	K01761+K00549+K00384+K08247
Tyrosine metabolism	ko00350	8	71	608	7943	RcHm_v2.0_Chr2g0127471.gene;RcHm_v2.0_Chr2g0127491.gene;RcHm_v2.0_Chr4g0416501.gene;RcHm_v2.0_Chr5g0007621.gene;RcHm_v2.0_Chr5g0007711.gene;RcHm_v2.0_Chr5g0015041.gene;RcHm_v2.0_Chr7g0176931.gene;RcHm_v2.0_Chr7g0187491.gene	K00815+K00815+K00276+K00422+K00422+K01593+K00001+K00001
Pentose phosphate pathway	ko00030	7	79	608	7943	RcHm_v2.0_Chr2g0141061.gene;RcHm_v2.0_Chr3g0464191.gene;RcHm_v2.0_Chr4g0388121.gene;RcHm_v2.0_Chr4g0405971.gene;RcHm_v2.0_Chr6g0270571.gene;RcHm_v2.0_Chr6g0272701.gene;RcHm_v2.0_Chr7g0237251.gene	K00850+K03841+K00616+K00850+K00616+K01810+K01810
Glycine, serine and threonine metabolism	ko00260	10	110	608	7943	RcHm_v2.0_Chr1g0351471.gene;RcHm_v2.0_Chr2g0137281.gene;RcHm_v2.0_Chr2g0150301.gene;RcHm_v2.0_Chr3g0462091.gene;RcHm_v2.0_Chr4g0416501.gene;RcHm_v2.0_Chr5g0002651.gene;RcHm_v2.0_Chr5g0055901.gene;RcHm_v2.0_Chr5g0067051.gene;RcHm_v2.0_Chr7g0209071.gene;Rosa_chinensis_newGene_448	K15919+K15918+K00058+K01695+K00276+K00605+K01754+K01695+K02437+K01834
Pentose and glucuronate interconversions	ko00040	8	156	608	7943	RcHm_v2.0_Chr1g0330991.gene;RcHm_v2.0_Chr1g0362211.gene;RcHm_v2.0_Chr2g0092041.gene;RcHm_v2.0_Chr2g0173681.gene;RcHm_v2.0_Chr4g0432291.gene;RcHm_v2.0_Chr5g0036521.gene;RcHm_v2.0_Chr6g0294341.gene;RcHm_v2.0_Chr7g0191921.gene	K01051+K01728+K01051+K01728+K01728+K01805+K01051+K01728
Plant-pathogen interaction	ko04626	43	364	608	7943	RcHm_v2.0_Chr1g0336901.gene;RcHm_v2.0_Chr1g0352401.gene;RcHm_v2.0_Chr1g0352461.gene;RcHm_v2.0_Chr1g0354881.gene;RcHm_v2.0_Chr1g0362441.gene;RcHm_v2.0_Chr1g0362461.gene;RcHm_v2.0_Chr1g0364911.gene;RcHm_v2.0_Chr1g0364961.gene;RcHm_v2.0_Chr1g0380291.gene;RcHm_v2.0_Chr2g0110361.gene;RcHm_v2.0_Chr2g0156591.gene;RcHm_v2.0_Chr2g0175201.gene;RcHm_v2.0_Chr3g0459681.gene;RcHm_v2.0_Chr3g0470181.gene;RcHm_v2…	K05391+K05391+K05391+K13466+K05391+K05391+K15397+K05391+K05391+K05391+K05391+K13448+K13448+K13412+K13412+K05391+K13448+K15397+K05391+K05391+K13457+K13457+K05391+K05391+K13457+K13457+K13457+K13457+K05391+K13459+K13414+K09487+K13449+K13449+K13457+K05391+K13448+K13447+K13466+K13448+K13427+K05391+K05391
Valine, leucine and isoleucine biosynthesis	ko00290	4	32	608	7943	RcHm_v2.0_Chr4g0395521.gene;RcHm_v2.0_Chr5g0055901.gene;RcHm_v2.0_Chr6g0278291.gene;RcHm_v2.0_Chr6g0310241.gene	K01703+K01754+K01703+K00826
Amino sugar and nucleotide sugar metabolism	ko00520	22	172	608	7943	RcHm_v2.0_Chr1g0358211.gene;RcHm_v2.0_Chr1g0358221.gene;RcHm_v2.0_Chr1g0358231.gene;RcHm_v2.0_Chr1g0358401.gene;RcHm_v2.0_Chr1g0366401.gene;RcHm_v2.0_Chr1g0379721.gene;RcHm_v2.0_Chr2g0086161.gene;RcHm_v2.0_Chr2g0097821.gene;RcHm_v2.0_Chr2g0153861.gene;RcHm_v2.0_Chr2g0155241.gene;RcHm_v2.0_Chr2g0165161.gene;RcHm_v2.0_Chr4g0406221.gene;RcHm_v2.0_Chr4g0406231.gene;RcHm_v2.0_Chr4g0406271.gene;RcHm_v2…	K01183+K01183+K01183+K01183+K08678+K01183+K01183+K20547+K12448+K00975+K13379+K01183+K01183+K01183+K01183+K00847+K01183+K01810+K20547+K01183+K15920+K01810
alpha-Linolenic acid metabolism	ko00592	11	92	608	7943	RcHm_v2.0_Chr1g0314131.gene;RcHm_v2.0_Chr1g0314151.gene;RcHm_v2.0_Chr2g0094631.gene;RcHm_v2.0_Chr2g0163151.gene;RcHm_v2.0_Chr3g0472481.gene;RcHm_v2.0_Chr4g0398131.gene;RcHm_v2.0_Chr6g0260901.gene;RcHm_v2.0_Chr6g0261031.gene;RcHm_v2.0_Chr6g0283711.gene;RcHm_v2.0_Chr6g0285041.gene;RcHm_v2.0_Chr6g0285051.gene	K00454+K00454+K05894+K10525+K00454+K01047+K01723+K01723+K00224+K00454+K00454
Monoterpenoid biosynthesis	ko00902	2	32	608	7943	RcHm_v2.0_Chr1g0353401.gene;RcHm_v2.0_Chr5g0049671.gene	K15095+K15095
Base excision repair	ko03410	3	61	608	7943	RcHm_v2.0_Chr6g0300571.gene;RcHm_v2.0_Chr7g0222481.gene;Rosa_chinensis_newGene_44	K01246+K24070+K24070
Protein processing in endoplasmic reticulum	ko04141	21	385	608	7943	RcHm_v2.0_Chr1g0364381.gene;RcHm_v2.0_Chr1g0366691.gene;RcHm_v2.0_Chr1g0366831.gene;RcHm_v2.0_Chr1g0366871.gene;RcHm_v2.0_Chr1g0366921.gene;RcHm_v2.0_Chr1g0366931.gene;RcHm_v2.0_Chr1g0367001.gene;RcHm_v2.0_Chr1g0368921.gene;RcHm_v2.0_Chr2g0085421.gene;RcHm_v2.0_Chr3g0455591.gene;RcHm_v2.0_Chr3g0455611.gene;RcHm_v2.0_Chr3g0467631.gene;RcHm_v2.0_Chr5g0003551.gene;RcHm_v2.0_Chr5g0023111.gene;RcHm_v2…	K09503+K03283+K03283+K03283+K03283+K03283+K03283+K13993+K03283+K09490+K09490+K03283+K13993+K13993+K10950+K10088+K09487+K09580+K09580+K09584+K12670
Starch and sucrose metabolism	ko00500	25	259	608	7943	RcHm_v2.0_Chr1g0355161.gene;RcHm_v2.0_Chr1g0374491.gene;RcHm_v2.0_Chr1g0380201.gene;RcHm_v2.0_Chr2g0155241.gene;RcHm_v2.0_Chr3g0472421.gene;RcHm_v2.0_Chr3g0488651.gene;RcHm_v2.0_Chr4g0401671.gene;RcHm_v2.0_Chr4g0404641.gene;RcHm_v2.0_Chr4g0414151.gene;RcHm_v2.0_Chr5g0009141.gene;RcHm_v2.0_Chr5g0012561.gene;RcHm_v2.0_Chr5g0018581.gene;RcHm_v2.0_Chr5g0068321.gene;RcHm_v2.0_Chr5g0077911.gene;RcHm_v2…	K01177+K01087+K01087+K00975+K00700+K00695+K00696+K16055+K00696+K00688+K16055+K01187+K00688+K01188+K01188+K00847+K00696+K01810+K01179+K00695+K05350+K16055+K01810+K01194+K05349
Purine metabolism	ko00230	16	211	608	7943	RcHm_v2.0_Chr1g0329011.gene;RcHm_v2.0_Chr1g0353501.gene;RcHm_v2.0_Chr1g0363001.gene;RcHm_v2.0_Chr2g0147601.gene;RcHm_v2.0_Chr4g0414541.gene;RcHm_v2.0_Chr4g0434501.gene;RcHm_v2.0_Chr4g0434511.gene;RcHm_v2.0_Chr5g0017821.gene;RcHm_v2.0_Chr5g0021421.gene;RcHm_v2.0_Chr5g0021511.gene;RcHm_v2.0_Chr5g0021521.gene;RcHm_v2.0_Chr5g0051251.gene;RcHm_v2.0_Chr7g0190891.gene;Rosa_chinensis_newGene_3141;Rosa_ch…	K00939+K00873+K00856+K00939+K00873+K00939+K00939+K00939+K02083+K02083+K02083+K01488+K00940+K00939+K00856+K01522
Biotin metabolism	ko00780	1	22	608	7943	RcHm_v2.0_Chr7g0226301.gene	K02372
Lysine biosynthesis	ko00300	1	22	608	7943	RcHm_v2.0_Chr7g0226031.gene	K10206
Isoquinoline alkaloid biosynthesis	ko00950	6	35	608	7943	RcHm_v2.0_Chr2g0127471.gene;RcHm_v2.0_Chr2g0127491.gene;RcHm_v2.0_Chr4g0416501.gene;RcHm_v2.0_Chr5g0007621.gene;RcHm_v2.0_Chr5g0007711.gene;RcHm_v2.0_Chr5g0015041.gene	K00815+K00815+K00276+K00422+K00422+K01593
Betalain biosynthesis	ko00965	1	11	608	7943	RcHm_v2.0_Chr5g0015041.gene	K01593
Glucosinolate biosynthesis	ko00966	7	23	608	7943	RcHm_v2.0_Chr1g0327171.gene;RcHm_v2.0_Chr4g0395521.gene;RcHm_v2.0_Chr4g0444591.gene;RcHm_v2.0_Chr4g0444641.gene;RcHm_v2.0_Chr6g0278291.gene;RcHm_v2.0_Chr6g0310241.gene;RcHm_v2.0_Chr7g0179611.gene	K12153+K01703+K11820+K11820+K01703+K00826+K11820
Vitamin B6 metabolism	ko00750	4	26	608	7943	RcHm_v2.0_Chr2g0142571.gene;RcHm_v2.0_Chr6g0310671.gene;Rosa_chinensis_newGene_7840;Rosa_chinensis_newGene_8085	K13248+K13248+K06215+K06215
RNA polymerase	ko03020	3	82	608	7943	RcHm_v2.0_CPg0501901.gene;RcHm_v2.0_Chr3g0487921.gene;RcHm_v2.0_Chr6g0293821.gene	K03040+K03026+K03012
Ubiquitin mediated proteolysis	ko04120	7	189	608	7943	RcHm_v2.0_Chr1g0383831.gene;RcHm_v2.0_Chr3g0470691.gene;RcHm_v2.0_Chr5g0030761.gene;RcHm_v2.0_Chr5g0033801.gene;RcHm_v2.0_Chr5g0033811.gene;Rosa_chinensis_newGene_6218;Rosa_chinensis_newGene_6790	K03363+K10144+K03353+K10581+K10581+K10588+K03349
Riboflavin metabolism	ko00740	3	30	608	7943	RcHm_v2.0_Chr4g0442051.gene;RcHm_v2.0_Chr5g0006511.gene;RcHm_v2.0_Chr7g0177841.gene	K14379+K20884+K14379
Arachidonic acid metabolism	ko00590	1	23	608	7943	RcHm_v2.0_Chr4g0398131.gene	K01047
DNA replication	ko03030	9	88	608	7943	RcHm_v2.0_Chr1g0343241.gene;RcHm_v2.0_Chr2g0141711.gene;RcHm_v2.0_Chr2g0167351.gene;RcHm_v2.0_Chr2g0168121.gene;RcHm_v2.0_Chr6g0245381.gene;RcHm_v2.0_Chr6g0245391.gene;RcHm_v2.0_Chr6g0251581.gene;RcHm_v2.0_Chr7g0195041.gene;Rosa_chinensis_newGene_7859	K10742+K07466+K02684+K02320+K02684+K02684+K02321+K02684+K02320
Basal transcription factors	ko03022	2	80	608	7943	RcHm_v2.0_Chr1g0327781.gene;RcHm_v2.0_Chr7g0241511.gene	K03129+K03124
Galactose metabolism	ko00052	11	79	608	7943	RcHm_v2.0_Chr2g0087631.gene;RcHm_v2.0_Chr2g0141061.gene;RcHm_v2.0_Chr2g0173061.gene;RcHm_v2.0_Chr3g0457621.gene;RcHm_v2.0_Chr3g0457631.gene;RcHm_v2.0_Chr3g0481621.gene;RcHm_v2.0_Chr4g0405971.gene;RcHm_v2.0_Chr4g0426261.gene;RcHm_v2.0_Chr5g0018581.gene;RcHm_v2.0_Chr5g0075141.gene;Rosa_chinensis_newGene_7437	K06617+K00850+K06617+K18819+K18819+K06617+K00850+K18819+K01187+K06617+K12309
Photosynthesis	ko00195	9	75	608	7943	RcHm_v2.0_CPg0501911.gene;RcHm_v2.0_CPg0502451.gene;RcHm_v2.0_CPg0502461.gene;RcHm_v2.0_Chr1g0365751.gene;RcHm_v2.0_Chr2g0120891.gene;RcHm_v2.0_Chr4g0439481.gene;RcHm_v2.0_Chr5g0016001.gene;RcHm_v2.0_Chr5g0037191.gene;RcHm_v2.0_Chr5g0046981.gene	K02637+K02109+K02111+K02717+K02701+K08901+K02641+K08901+K14332
Carotenoid biosynthesis	ko00906	7	49	608	7943	RcHm_v2.0_Chr3g0471231.gene;RcHm_v2.0_Chr3g0488531.gene;RcHm_v2.0_Chr5g0014331.gene;RcHm_v2.0_Chr6g0256541.gene;RcHm_v2.0_Chr6g0256551.gene;RcHm_v2.0_Chr6g0256571.gene;RcHm_v2.0_Chr6g0289711.gene	K09837+K02291+K09840+K14595+K14595+K14595+K17911
Lipoic acid metabolism	ko00785	2	10	608	7943	RcHm_v2.0_Chr5g0079311.gene;Rosa_chinensis_newGene_4587	K23735+K23735
Nicotinate and nicotinamide metabolism	ko00760	1	34	608	7943	RcHm_v2.0_Chr3g0485571.gene	K18551
Terpenoid backbone biosynthesis	ko00900	8	99	608	7943	RcHm_v2.0_Chr1g0357271.gene;RcHm_v2.0_Chr2g0096771.gene;RcHm_v2.0_Chr2g0160591.gene;RcHm_v2.0_Chr3g0484891.gene;RcHm_v2.0_Chr4g0403671.gene;RcHm_v2.0_Chr5g0000321.gene;RcHm_v2.0_Chr6g0252721.gene;RcHm_v2.0_Chr6g0281491.gene	K06013+K00021+K12742+K12742+K01662+K00787+K12742+K00021
Various types of N-glycan biosynthesis	ko00513	1	43	608	7943	Rosa_chinensis_newGene_4742	K12670
RNA degradation	ko03018	12	190	608	7943	RcHm_v2.0_Chr1g0314321.gene;RcHm_v2.0_Chr2g0106391.gene;RcHm_v2.0_Chr2g0141061.gene;RcHm_v2.0_Chr4g0387201.gene;RcHm_v2.0_Chr4g0389011.gene;RcHm_v2.0_Chr4g0389411.gene;RcHm_v2.0_Chr4g0399221.gene;RcHm_v2.0_Chr4g0405971.gene;RcHm_v2.0_Chr4g0436861.gene;RcHm_v2.0_Chr4g0436871.gene;RcHm_v2.0_Chr5g0066701.gene;RcHm_v2.0_Chr6g0274561.gene	K13126+K12603+K00850+K12616+K12616+K12616+K14442+K00850+K04077+K04077+K00962+K00962
Arginine and proline metabolism	ko00330	10	99	608	7943	RcHm_v2.0_Chr1g0317291.gene;RcHm_v2.0_Chr2g0163921.gene;RcHm_v2.0_Chr3g0454431.gene;RcHm_v2.0_Chr3g0465091.gene;RcHm_v2.0_Chr3g0485811.gene;RcHm_v2.0_Chr6g0244721.gene;RcHm_v2.0_Chr6g0244751.gene;RcHm_v2.0_Chr6g0296171.gene;Rosa_chinensis_newGene_2644;Rosa_chinensis_newGene_8119	K13366+K00318+K01426+K12657+K01581+K01426+K01426+K00128+K13427+K12657
Aminoacyl-tRNA biosynthesis	ko00970	7	157	608	7943	RcHm_v2.0_Chr3g0486261.gene;RcHm_v2.0_Chr4g0395911.gene;RcHm_v2.0_Chr5g0060191.gene;RcHm_v2.0_Chr6g0283201.gene;RcHm_v2.0_Chr6g0306611.gene;RcHm_v2.0_Chr7g0232291.gene;Rosa_chinensis_newGene_1033	K01889+K02434+K01870+K01893+K01867+K01873+K01890
Nucleotide excision repair	ko03420	1	78	608	7943	RcHm_v2.0_Chr2g0141711.gene	K07466
Alanine, aspartate and glutamate metabolism	ko00250	1	100	608	7943	RcHm_v2.0_Chr2g0114151.gene	K01953
Glycerophospholipid metabolism	ko00564	11	140	608	7943	RcHm_v2.0_Chr1g0337121.gene;RcHm_v2.0_Chr2g0132201.gene;RcHm_v2.0_Chr2g0136771.gene;RcHm_v2.0_Chr2g0176161.gene;RcHm_v2.0_Chr3g0456481.gene;RcHm_v2.0_Chr4g0398131.gene;RcHm_v2.0_Chr5g0050581.gene;RcHm_v2.0_Chr6g0298001.gene;RcHm_v2.0_Chr7g0199711.gene;RcHm_v2.0_Chr7g0199731.gene;Rosa_chinensis_newGene_886	K01114+K00901+K06130+K18696+K01115+K01047+K01114+K01115+K01115+K01115+K05929
Sulfur metabolism	ko00920	10	64	608	7943	RcHm_v2.0_Chr1g0321801.gene;RcHm_v2.0_Chr2g0170281.gene;RcHm_v2.0_Chr3g0452261.gene;RcHm_v2.0_Chr3g0452281.gene;RcHm_v2.0_Chr3g0452291.gene;RcHm_v2.0_Chr3g0452301.gene;RcHm_v2.0_Chr4g0430531.gene;RcHm_v2.0_Chr5g0006041.gene;RcHm_v2.0_Chr7g0214141.gene;Rosa_chinensis_newGene_6374	K17285+K13034+K01738+K01738+K01738+K01738+K00387+K01082+K17285+K17285
Ether lipid metabolism	ko00565	7	30	608	7943	RcHm_v2.0_Chr1g0337121.gene;RcHm_v2.0_Chr3g0456481.gene;RcHm_v2.0_Chr4g0398131.gene;RcHm_v2.0_Chr5g0050581.gene;RcHm_v2.0_Chr6g0298001.gene;RcHm_v2.0_Chr7g0199711.gene;RcHm_v2.0_Chr7g0199731.gene	K01114+K01115+K01047+K01114+K01115+K01115+K01115
Lysine degradation	ko00310	1	53	608	7943	RcHm_v2.0_Chr6g0296171.gene	K00128
Proteasome	ko03050	1	114	608	7943	Rosa_chinensis_newGene_3593	K03064
Protein export	ko03060	4	90	608	7943	RcHm_v2.0_Chr1g0352821.gene;RcHm_v2.0_Chr3g0455591.gene;RcHm_v2.0_Chr3g0455611.gene;Rosa_chinensis_newGene_6603	K03110+K09490+K09490+K03100
Folate biosynthesis	ko00790	1	37	608	7943	Rosa_chinensis_newGene_831	K18482
Endocytosis	ko04144	21	314	608	7943	RcHm_v2.0_Chr1g0331361.gene;RcHm_v2.0_Chr1g0366691.gene;RcHm_v2.0_Chr1g0366831.gene;RcHm_v2.0_Chr1g0366871.gene;RcHm_v2.0_Chr1g0366921.gene;RcHm_v2.0_Chr1g0366931.gene;RcHm_v2.0_Chr1g0367001.gene;RcHm_v2.0_Chr2g0085421.gene;RcHm_v2.0_Chr2g0117211.gene;RcHm_v2.0_Chr3g0456481.gene;RcHm_v2.0_Chr3g0467631.gene;RcHm_v2.0_Chr4g0435491.gene;RcHm_v2.0_Chr5g0018561.gene;RcHm_v2.0_Chr6g0298001.gene;RcHm_v2…	K12190+K03283+K03283+K03283+K03283+K03283+K03283+K03283+K07897+K01115+K03283+K19476+K12191+K01115+K01115+K01115+K04646+K19367+K18468+K19367+K00889
Oxidative phosphorylation	ko00190	17	198	608	7943	RcHm_v2.0_CPg0501741.gene;RcHm_v2.0_CPg0501771.gene;RcHm_v2.0_CPg0502451.gene;RcHm_v2.0_CPg0502461.gene;RcHm_v2.0_CPg0502641.gene;RcHm_v2.0_CPg0502671.gene;RcHm_v2.0_CPg0502681.gene;RcHm_v2.0_CPg0502751.gene;RcHm_v2.0_Chr1g0347581.gene;RcHm_v2.0_Chr2g0137141.gene;RcHm_v2.0_Chr2g0142551.gene;RcHm_v2.0_Chr2g0147181.gene;RcHm_v2.0_Chr2g0148211.gene;RcHm_v2.0_Chr2g0169231.gene;RcHm_v2.0_Chr5g0051091.…	K05573+K05573+K02109+K02111+K05573+K05573+K05573+K05580+K01535+K02150+K02140+K01535+K01535+K01535+K05573+K05573+K02145
Carbon metabolism	ko01200	34	425	608	7943	RcHm_v2.0_Chr1g0351471.gene;RcHm_v2.0_Chr1g0353501.gene;RcHm_v2.0_Chr1g0365921.gene;RcHm_v2.0_Chr2g0126111.gene;RcHm_v2.0_Chr2g0137281.gene;RcHm_v2.0_Chr2g0141061.gene;RcHm_v2.0_Chr2g0143571.gene;RcHm_v2.0_Chr2g0150301.gene;RcHm_v2.0_Chr2g0170281.gene;RcHm_v2.0_Chr3g0452261.gene;RcHm_v2.0_Chr3g0452281.gene;RcHm_v2.0_Chr3g0452291.gene;RcHm_v2.0_Chr3g0452301.gene;RcHm_v2.0_Chr3g0464191.gene;RcHm_v2…	K15919+K00873+K00164+K01602+K15918+K00850+K18121+K00058+K13034+K01738+K01738+K01738+K01738+K03841+K00616+K00850+K00873+K01602+K00605+K11517+K01100+K01647+K01754+K00616+K00927+K01810+K02437+K00134+K05298+K01610+K01810+K01647+K01834+K01647
SNARE interactions in vesicular transport	ko04130	4	53	608	7943	RcHm_v2.0_Chr1g0329221.gene;RcHm_v2.0_Chr2g0095271.gene;RcHm_v2.0_Chr3g0476331.gene;Rosa_chinensis_newGene_8265	K08486+K08505+K08486+K08517
Phenylalanine metabolism	ko00360	7	55	608	7943	RcHm_v2.0_Chr2g0127471.gene;RcHm_v2.0_Chr2g0127491.gene;RcHm_v2.0_Chr3g0454431.gene;RcHm_v2.0_Chr4g0416501.gene;RcHm_v2.0_Chr5g0015041.gene;RcHm_v2.0_Chr6g0244721.gene;RcHm_v2.0_Chr6g0244751.gene	K00815+K00815+K01426+K00276+K01593+K01426+K01426
Biosynthesis of amino acids	ko01230	34	442	608	7943	RcHm_v2.0_Chr1g0353501.gene;RcHm_v2.0_Chr1g0369821.gene;RcHm_v2.0_Chr1g0382301.gene;RcHm_v2.0_Chr2g0114151.gene;RcHm_v2.0_Chr2g0128291.gene;RcHm_v2.0_Chr2g0141061.gene;RcHm_v2.0_Chr2g0150301.gene;RcHm_v2.0_Chr2g0170281.gene;RcHm_v2.0_Chr3g0452261.gene;RcHm_v2.0_Chr3g0452281.gene;RcHm_v2.0_Chr3g0452291.gene;RcHm_v2.0_Chr3g0452301.gene;RcHm_v2.0_Chr3g0458271.gene;RcHm_v2.0_Chr3g0462091.gene;RcHm_v2…	K00873+K01657+K13832+K01953+K15227+K00850+K00058+K13034+K01738+K01738+K01738+K01738+K00789+K01695+K12657+K22846+K00616+K01703+K00850+K00873+K01647+K01754+K01695+K00616+K00927+K01703+K00826+K00549+K00134+K10206+K01647+K01834+K01647+K12657
ABC transporters	ko02010	5	83	608	7943	RcHm_v2.0_Chr2g0146401.gene;RcHm_v2.0_Chr2g0169801.gene;RcHm_v2.0_Chr5g0012641.gene;RcHm_v2.0_Chr7g0195721.gene;RcHm_v2.0_Chr7g0210291.gene	K05658+K05658+K05658+K05666+K05658
One carbon pool by folate	ko00670	1	26	608	7943	RcHm_v2.0_Chr5g0002651.gene	K00605
Ascorbate and aldarate metabolism	ko00053	13	76	608	7943	RcHm_v2.0_Chr2g0092361.gene;RcHm_v2.0_Chr2g0099111.gene;RcHm_v2.0_Chr4g0446111.gene;RcHm_v2.0_Chr5g0001031.gene;RcHm_v2.0_Chr6g0245961.gene;RcHm_v2.0_Chr6g0296171.gene;RcHm_v2.0_Chr6g0305951.gene;RcHm_v2.0_Chr7g0228181.gene;RcHm_v2.0_Chr7g0242391.gene;RcHm_v2.0_Chr7g0242491.gene;RcHm_v2.0_Chr7g0242541.gene;Rosa_chinensis_newGene_1920;Rosa_chinensis_newGene_7058	K00469+K00434+K00469+K10047+K10047+K00128+K00103+K19642+K00434+K00434+K00434+K00434+K19642
Ribosome biogenesis in eukaryotes	ko03008	7	149	608	7943	RcHm_v2.0_Chr1g0320851.gene;RcHm_v2.0_Chr4g0392101.gene;RcHm_v2.0_Chr4g0402331.gene;Rosa_chinensis_newGene_3330;Rosa_chinensis_newGene_3393;Rosa_chinensis_newGene_5864;Rosa_chinensis_newGene_5865	K14561+K03097+K14571+K14549+K07936+K14549+K14549
N-Glycan biosynthesis	ko00510	1	57	608	7943	Rosa_chinensis_newGene_4742	K12670
Fructose and mannose metabolism	ko00051	7	78	608	7943	RcHm_v2.0_Chr2g0100951.gene;RcHm_v2.0_Chr2g0141061.gene;RcHm_v2.0_Chr3g0464191.gene;RcHm_v2.0_Chr4g0405971.gene;RcHm_v2.0_Chr5g0036521.gene;RcHm_v2.0_Chr6g0249341.gene;Rosa_chinensis_newGene_7511	K19355+K00850+K03841+K00850+K01805+K00847+K01103
Arginine biosynthesis	ko00220	1	55	608	7943	Rosa_chinensis_newGene_2644	K13427
Plant hormone signal transduction	ko04075	20	318	608	7943	RcHm_v2.0_Chr2g0107091.gene;RcHm_v2.0_Chr2g0124401.gene;RcHm_v2.0_Chr2g0124561.gene;RcHm_v2.0_Chr3g0453481.gene;RcHm_v2.0_Chr4g0392501.gene;RcHm_v2.0_Chr4g0398631.gene;RcHm_v2.0_Chr4g0402891.gene;RcHm_v2.0_Chr4g0402961.gene;RcHm_v2.0_Chr4g0429271.gene;RcHm_v2.0_Chr5g0054871.gene;RcHm_v2.0_Chr6g0244221.gene;RcHm_v2.0_Chr6g0247671.gene;RcHm_v2.0_Chr6g0247681.gene;RcHm_v2.0_Chr6g0268901.gene;RcHm_v2…	K14487+K14488+K14488+K14490+K14516+K14504+K14504+K14504+K13464+K14502+K13946+K13449+K13449+K14488+K14493+K14490+K14496+K14488+K14490+K14431
Tryptophan metabolism	ko00380	13	73	608	7943	RcHm_v2.0_Chr2g0096611.gene;RcHm_v2.0_Chr3g0454431.gene;RcHm_v2.0_Chr3g0460061.gene;RcHm_v2.0_Chr3g0488751.gene;RcHm_v2.0_Chr4g0444591.gene;RcHm_v2.0_Chr4g0444641.gene;RcHm_v2.0_Chr5g0009461.gene;RcHm_v2.0_Chr5g0009471.gene;RcHm_v2.0_Chr5g0015041.gene;RcHm_v2.0_Chr6g0244721.gene;RcHm_v2.0_Chr6g0244751.gene;RcHm_v2.0_Chr6g0296171.gene;RcHm_v2.0_Chr7g0179611.gene	K23947+K01426+K22450+K22450+K11820+K11820+K22588+K22588+K01593+K01426+K01426+K00128+K11820
Glycosphingolipid biosynthesis - ganglio series	ko00604	1	4	608	7943	Rosa_chinensis_newGene_7437	K12309
Diterpenoid biosynthesis	ko00904	1	35	608	7943	RcHm_v2.0_Chr1g0341371.gene	K04123
Circadian rhythm - plant	ko04712	3	50	608	7943	RcHm_v2.0_Chr1g0382871.gene;RcHm_v2.0_Chr4g0392101.gene;Rosa_chinensis_newGene_237	K12130+K03097+K12130
Glutathione metabolism	ko00480	15	186	608	7943	RcHm_v2.0_Chr1g0339611.gene;RcHm_v2.0_Chr2g0099111.gene;RcHm_v2.0_Chr3g0485811.gene;RcHm_v2.0_Chr4g0396351.gene;RcHm_v2.0_Chr4g0396381.gene;RcHm_v2.0_Chr4g0396391.gene;RcHm_v2.0_Chr5g0026581.gene;RcHm_v2.0_Chr5g0027311.gene;RcHm_v2.0_Chr7g0179091.gene;RcHm_v2.0_Chr7g0181241.gene;RcHm_v2.0_Chr7g0242391.gene;RcHm_v2.0_Chr7g0242491.gene;RcHm_v2.0_Chr7g0242541.gene;Rosa_chinensis_newGene_1920;Rosa_ch…	K00799+K00434+K01581+K00799+K00799+K00799+K00799+K00799+K00799+K00799+K00434+K00434+K00434+K00434+K01919
Phenylalanine, tyrosine and tryptophan biosynthesis	ko00400	7	77	608	7943	RcHm_v2.0_Chr1g0369821.gene;RcHm_v2.0_Chr1g0382301.gene;RcHm_v2.0_Chr2g0127471.gene;RcHm_v2.0_Chr2g0127491.gene;RcHm_v2.0_Chr2g0128291.gene;RcHm_v2.0_Chr3g0462091.gene;RcHm_v2.0_Chr5g0067051.gene	K01657+K13832+K00815+K00815+K15227+K01695+K01695
Glycosaminoglycan degradation	ko00531	3	35	608	7943	RcHm_v2.0_Chr3g0470581.gene;RcHm_v2.0_Chr4g0428311.gene;Rosa_chinensis_newGene_7437	K10532+K10532+K12309
Glycolysis / Gluconeogenesis	ko00010	16	197	608	7943	RcHm_v2.0_Chr1g0353501.gene;RcHm_v2.0_Chr2g0101191.gene;RcHm_v2.0_Chr2g0141061.gene;RcHm_v2.0_Chr3g0464191.gene;RcHm_v2.0_Chr4g0405971.gene;RcHm_v2.0_Chr4g0414541.gene;RcHm_v2.0_Chr6g0271801.gene;RcHm_v2.0_Chr6g0272701.gene;RcHm_v2.0_Chr6g0296171.gene;RcHm_v2.0_Chr7g0176931.gene;RcHm_v2.0_Chr7g0187491.gene;RcHm_v2.0_Chr7g0209601.gene;RcHm_v2.0_Chr7g0233021.gene;RcHm_v2.0_Chr7g0237251.gene;Rosa_ch…	K00873+K01792+K00850+K03841+K00850+K00873+K00927+K01810+K00128+K00001+K00001+K00134+K01610+K01810+K03103+K01834
Cyanoamino acid metabolism	ko00460	7	82	608	7943	RcHm_v2.0_Chr1g0327171.gene;RcHm_v2.0_Chr2g0170281.gene;RcHm_v2.0_Chr4g0403711.gene;RcHm_v2.0_Chr5g0077911.gene;RcHm_v2.0_Chr5g0077951.gene;RcHm_v2.0_Chr7g0178751.gene;Rosa_chinensis_newGene_6136	K12153+K13034+K08248+K01188+K01188+K05350+K05349
beta-Alanine metabolism	ko00410	4	76	608	7943	RcHm_v2.0_Chr1g0317291.gene;RcHm_v2.0_Chr4g0416501.gene;RcHm_v2.0_Chr5g0050371.gene;RcHm_v2.0_Chr6g0296171.gene	K13366+K00276+K01464+K00128
Butanoate metabolism	ko00650	1	29	608	7943	RcHm_v2.0_Chr2g0143571.gene	K18121
Brassinosteroid biosynthesis	ko00905	1	52	608	7943	RcHm_v2.0_Chr4g0402401.gene	K15639
Histidine metabolism	ko00340	1	42	608	7943	RcHm_v2.0_Chr6g0296171.gene	K00128
Tropane, piperidine and pyridine alkaloid biosynthesis	ko00960	7	46	608	7943	RcHm_v2.0_Chr2g0127471.gene;RcHm_v2.0_Chr2g0127491.gene;RcHm_v2.0_Chr2g0131701.gene;RcHm_v2.0_Chr4g0408561.gene;RcHm_v2.0_Chr4g0416501.gene;RcHm_v2.0_Chr5g0045781.gene;RcHm_v2.0_Chr5g0045851.gene	K00815+K00815+K08081+K08081+K00276+K08081+K08081
Cutin, suberine and wax biosynthesis	ko00073	13	48	608	7943	RcHm_v2.0_Chr1g0343301.gene;RcHm_v2.0_Chr1g0343441.gene;RcHm_v2.0_Chr1g0343521.gene;RcHm_v2.0_Chr1g0355891.gene;RcHm_v2.0_Chr3g0478781.gene;RcHm_v2.0_Chr4g0446771.gene;RcHm_v2.0_Chr5g0043321.gene;RcHm_v2.0_Chr5g0044071.gene;RcHm_v2.0_Chr5g0068751.gene;RcHm_v2.0_Chr5g0068771.gene;RcHm_v2.0_Chr5g0069061.gene;RcHm_v2.0_Chr6g0289001.gene;RcHm_v2.0_Chr6g0289101.gene	K15404+K15404+K15404+K15398+K13356+K15402+K13356+K13356+K15401+K15401+K13356+K20769+K20769
Glycerolipid metabolism	ko00561	4	97	608	7943	RcHm_v2.0_Chr2g0132201.gene;RcHm_v2.0_Chr2g0137281.gene;RcHm_v2.0_Chr3g0463701.gene;RcHm_v2.0_Chr6g0296171.gene	K00901+K15918+K06119+K00128
Inositol phosphate metabolism	ko00562	10	109	608	7943	RcHm_v2.0_Chr1g0337121.gene;RcHm_v2.0_Chr1g0383181.gene;RcHm_v2.0_Chr2g0092361.gene;RcHm_v2.0_Chr2g0106491.gene;RcHm_v2.0_Chr4g0446111.gene;RcHm_v2.0_Chr5g0001031.gene;RcHm_v2.0_Chr5g0050581.gene;RcHm_v2.0_Chr6g0245961.gene;Rosa_chinensis_newGene_3111;Rosa_chinensis_newGene_752	K01114+K05857+K00469+K01110+K00469+K10047+K01114+K10047+K03103+K00889
MAPK signaling pathway - plant	ko04016	12	172	608	7943	RcHm_v2.0_Chr1g0357641.gene;RcHm_v2.0_Chr2g0097821.gene;RcHm_v2.0_Chr4g0392501.gene;RcHm_v2.0_Chr5g0080301.gene;RcHm_v2.0_Chr6g0247671.gene;RcHm_v2.0_Chr6g0247681.gene;RcHm_v2.0_Chr6g0279841.gene;RcHm_v2.0_Chr6g0311931.gene;RcHm_v2.0_Chr7g0190891.gene;RcHm_v2.0_Chr7g0198201.gene;RcHm_v2.0_Chr7g0202531.gene;RcHm_v2.0_Chr7g0209681.gene	K20772+K20547+K14516+K13414+K13449+K13449+K20547+K20718+K00940+K17686+K13447+K14496
Pyruvate metabolism	ko00620	8	161	608	7943	RcHm_v2.0_Chr1g0353501.gene;RcHm_v2.0_Chr3g0488171.gene;RcHm_v2.0_Chr4g0414541.gene;RcHm_v2.0_Chr5g0033081.gene;RcHm_v2.0_Chr5g0058541.gene;RcHm_v2.0_Chr6g0296171.gene;RcHm_v2.0_Chr6g0306071.gene;RcHm_v2.0_Chr7g0233021.gene	K00873+K18881+K00873+K01759+K00102+K00128+K01759+K01610
RNA transport	ko03013	6	276	608	7943	RcHm_v2.0_Chr1g0314321.gene;RcHm_v2.0_Chr1g0348261.gene;RcHm_v2.0_Chr2g0097751.gene;Rosa_chinensis_newGene_3393;Rosa_chinensis_newGene_5993;Rosa_chinensis_newGene_7450	K13126+K14306+K14292+K07936+K03257+K13171
Phosphatidylinositol signaling system	ko04070	6	97	608	7943	RcHm_v2.0_Chr1g0383181.gene;RcHm_v2.0_Chr2g0106491.gene;RcHm_v2.0_Chr2g0132201.gene;RcHm_v2.0_Chr5g0001031.gene;RcHm_v2.0_Chr6g0245961.gene;Rosa_chinensis_newGene_752	K05857+K01110+K00901+K10047+K10047+K00889
Homologous recombination	ko03440	3	97	608	7943	RcHm_v2.0_Chr2g0141711.gene;RcHm_v2.0_Chr6g0271131.gene;RcHm_v2.0_Chr7g0241761.gene	K07466+K04728+K10728
Linoleic acid metabolism	ko00591	11	23	608	7943	RcHm_v2.0_Chr1g0314131.gene;RcHm_v2.0_Chr1g0314151.gene;RcHm_v2.0_Chr3g0455111.gene;RcHm_v2.0_Chr3g0455121.gene;RcHm_v2.0_Chr3g0472481.gene;RcHm_v2.0_Chr4g0398131.gene;RcHm_v2.0_Chr4g0404751.gene;RcHm_v2.0_Chr6g0285041.gene;RcHm_v2.0_Chr6g0285051.gene;RcHm_v2.0_Chr6g0308121.gene;RcHm_v2.0_Chr6g0308151.gene	K00454+K00454+K15718+K15718+K00454+K01047+K15718+K00454+K00454+K15718+K15718
Ubiquinone and other terpenoid-quinone biosynthesis	ko00130	7	73	608	7943	RcHm_v2.0_Chr2g0127471.gene;RcHm_v2.0_Chr2g0127491.gene;RcHm_v2.0_Chr3g0477931.gene;RcHm_v2.0_Chr4g0388681.gene;RcHm_v2.0_Chr4g0388811.gene;RcHm_v2.0_Chr4g0433541.gene;RcHm_v2.0_Chr6g0245771.gene	K00815+K00815+K12501+K12502+K12502+K23095+K23094
Sphingolipid metabolism	ko00600	7	44	608	7943	RcHm_v2.0_Chr1g0337211.gene;RcHm_v2.0_Chr6g0272751.gene;RcHm_v2.0_Chr7g0201821.gene;RcHm_v2.0_Chr7g0201851.gene;RcHm_v2.0_Chr7g0217771.gene;Rosa_chinensis_newGene_7437;Rosa_chinensis_newGene_7743	K04715+K04708+K04713+K04713+K00654+K12309+K00654
Fatty acid degradation	ko00071	9	131	608	7943	RcHm_v2.0_Chr1g0366321.gene;RcHm_v2.0_Chr2g0155721.gene;RcHm_v2.0_Chr3g0487091.gene;RcHm_v2.0_Chr5g0068751.gene;RcHm_v2.0_Chr5g0068771.gene;RcHm_v2.0_Chr6g0268401.gene;RcHm_v2.0_Chr6g0296171.gene;RcHm_v2.0_Chr7g0176931.gene;RcHm_v2.0_Chr7g0187491.gene	K07517+K01897+K01897+K15401+K15401+K01897+K00128+K00001+K00001
Citrate cycle (TCA cycle)	ko00020	6	90	608	7943	RcHm_v2.0_Chr1g0365921.gene;RcHm_v2.0_Chr5g0032601.gene;RcHm_v2.0_Chr7g0233021.gene;Rosa_chinensis_newGene_1802;Rosa_chinensis_newGene_3132;Rosa_chinensis_newGene_5309	K00164+K01647+K01610+K01647+K01648+K01647
Sesquiterpenoid and triterpenoid biosynthesis	ko00909	13	129	608	7943	RcHm_v2.0_Chr2g0108881.gene;RcHm_v2.0_Chr2g0148671.gene;RcHm_v2.0_Chr3g0474441.gene;RcHm_v2.0_Chr3g0474541.gene;RcHm_v2.0_Chr3g0492361.gene;RcHm_v2.0_Chr5g0004591.gene;RcHm_v2.0_Chr5g0004631.gene;RcHm_v2.0_Chr5g0036921.gene;RcHm_v2.0_Chr5g0044191.gene;RcHm_v2.0_Chr6g0246801.gene;RcHm_v2.0_Chr6g0246991.gene;RcHm_v2.0_Chr6g0270581.gene;Rosa_chinensis_newGene_7041	K00511+K15813+K15803+K15803+K15803+K14173+K14173+K15803+K15803+K00511+K00511+K15803+K15813
Other glycan degradation	ko00511	2	31	608	7943	Rosa_chinensis_newGene_6741;Rosa_chinensis_newGene_7437	K01206+K12309
Phenylpropanoid biosynthesis	ko00940	38	312	608	7943	RcHm_v2.0_Chr1g0361211.gene;RcHm_v2.0_Chr1g0362351.gene;RcHm_v2.0_Chr1g0365331.gene;RcHm_v2.0_Chr1g0371621.gene;RcHm_v2.0_Chr1g0376321.gene;RcHm_v2.0_Chr2g0092641.gene;RcHm_v2.0_Chr2g0092651.gene;RcHm_v2.0_Chr2g0098631.gene;RcHm_v2.0_Chr2g0102591.gene;RcHm_v2.0_Chr2g0130331.gene;RcHm_v2.0_Chr2g0160001.gene;RcHm_v2.0_Chr2g0170391.gene;RcHm_v2.0_Chr3g0461001.gene;RcHm_v2.0_Chr3g0469141.gene;RcHm_v2…	K13066+K13065+K18368+K00430+K00430+K00588+K00588+K00430+K12356+K00430+K00430+K00430+K00430+K00430+K13065+K12355+K12355+K00588+K13065+K13065+K00430+K22395+K13065+K13065+K13065+K13065+K00430+K01188+K01188+K23260+K00083+K23260+K23260+K00430+K00430+K05350+K13066+K05349
Limonene and pinene degradation	ko00903	1	11	608	7943	RcHm_v2.0_Chr6g0296171.gene	K00128
Cysteine and methionine metabolism	ko00270	18	171	608	7943	RcHm_v2.0_Chr1g0357641.gene;RcHm_v2.0_Chr2g0127471.gene;RcHm_v2.0_Chr2g0127491.gene;RcHm_v2.0_Chr2g0150301.gene;RcHm_v2.0_Chr2g0170281.gene;RcHm_v2.0_Chr3g0452261.gene;RcHm_v2.0_Chr3g0452281.gene;RcHm_v2.0_Chr3g0452291.gene;RcHm_v2.0_Chr3g0452301.gene;RcHm_v2.0_Chr3g0458271.gene;RcHm_v2.0_Chr3g0495741.gene;RcHm_v2.0_Chr4g0387451.gene;RcHm_v2.0_Chr4g0387461.gene;RcHm_v2.0_Chr6g0310241.gene;RcHm_v2…	K20772+K00815+K00815+K00058+K13034+K01738+K01738+K01738+K01738+K00789+K22846+K00547+K00547+K00826+K01761+K00549+K00558+K01919
Fatty acid metabolism	ko01212	6	161	608	7943	RcHm_v2.0_Chr2g0124011.gene;RcHm_v2.0_Chr2g0155721.gene;RcHm_v2.0_Chr3g0487091.gene;RcHm_v2.0_Chr4g0432111.gene;RcHm_v2.0_Chr6g0268401.gene;RcHm_v2.0_Chr7g0226301.gene	K03921+K01897+K01897+K10251+K01897+K02372
Flavone and flavonol biosynthesis	ko00944	2	12	608	7943	RcHm_v2.0_Chr3g0471051.gene;RcHm_v2.0_Chr3g0471071.gene	K22771+K22771
Pyrimidine metabolism	ko00240	3	74	608	7943	RcHm_v2.0_Chr2g0093131.gene;RcHm_v2.0_Chr5g0050371.gene;RcHm_v2.0_Chr7g0190891.gene	K01489+K01464+K00940
Photosynthesis - antenna proteins	ko00196	8	31	608	7943	RcHm_v2.0_Chr1g0370011.gene;RcHm_v2.0_Chr2g0095461.gene;RcHm_v2.0_Chr2g0140671.gene;RcHm_v2.0_Chr2g0151701.gene;RcHm_v2.0_Chr2g0151711.gene;RcHm_v2.0_Chr5g0067271.gene;RcHm_v2.0_Chr5g0067781.gene;RcHm_v2.0_Chr5g0067881.gene	K08915+K08908+K08912+K08912+K08912+K08912+K08912+K08912
2-Oxocarboxylic acid metabolism	ko01210	10	117	608	7943	RcHm_v2.0_Chr1g0327171.gene;RcHm_v2.0_Chr4g0395521.gene;RcHm_v2.0_Chr4g0444591.gene;RcHm_v2.0_Chr4g0444641.gene;RcHm_v2.0_Chr5g0032601.gene;RcHm_v2.0_Chr6g0278291.gene;RcHm_v2.0_Chr6g0310241.gene;RcHm_v2.0_Chr7g0179611.gene;Rosa_chinensis_newGene_1802;Rosa_chinensis_newGene_5309	K12153+K01703+K11820+K11820+K01647+K01703+K00826+K11820+K01647+K01647
Autophagy - other	ko04136	3	57	608	7943	RcHm_v2.0_Chr2g0145441.gene;RcHm_v2.0_Chr3g0455571.gene;RcHm_v2.0_Chr4g0411461.gene	K08337+K17890+K08337
Nitrogen metabolism	ko00910	8	48	608	7943	RcHm_v2.0_Chr2g0172081.gene;RcHm_v2.0_Chr2g0172091.gene;RcHm_v2.0_Chr2g0172171.gene;RcHm_v2.0_Chr2g0172731.gene;RcHm_v2.0_Chr2g0172751.gene;RcHm_v2.0_Chr3g0483901.gene;RcHm_v2.0_Chr5g0050381.gene;RcHm_v2.0_Chr6g0276331.gene	K01673+K01673+K01673+K02575+K02575+K01674+K01674+K01673
Zeatin biosynthesis	ko00908	4	36	608	7943	RcHm_v2.0_Chr1g0319331.gene;RcHm_v2.0_Chr2g0162891.gene;RcHm_v2.0_Chr3g0471111.gene;RcHm_v2.0_Chr4g0408861.gene	K00279+K10717+K13496+K13496
Fatty acid biosynthesis	ko00061	5	107	608	7943	RcHm_v2.0_Chr2g0124011.gene;RcHm_v2.0_Chr2g0155721.gene;RcHm_v2.0_Chr3g0487091.gene;RcHm_v2.0_Chr6g0268401.gene;RcHm_v2.0_Chr7g0226301.gene	K03921+K01897+K01897+K01897+K02372
Porphyrin and chlorophyll metabolism	ko00860	8	79	608	7943	RcHm_v2.0_Chr1g0371761.gene;RcHm_v2.0_Chr2g0090301.gene;RcHm_v2.0_Chr4g0421151.gene;RcHm_v2.0_Chr4g0446801.gene;RcHm_v2.0_Chr5g0010061.gene;RcHm_v2.0_Chr5g0030981.gene;RcHm_v2.0_Chr5g0034621.gene;RcHm_v2.0_Chr7g0219921.gene	K01599+K13606+K19073+K01749+K03405+K01599+K00218+K03794
Thiamine metabolism	ko00730	12	45	608	7943	RcHm_v2.0_Chr1g0329011.gene;RcHm_v2.0_Chr2g0147601.gene;RcHm_v2.0_Chr4g0403671.gene;RcHm_v2.0_Chr4g0434501.gene;RcHm_v2.0_Chr4g0434511.gene;RcHm_v2.0_Chr5g0017821.gene;RcHm_v2.0_Chr5g0060861.gene;RcHm_v2.0_Chr5g0060911.gene;RcHm_v2.0_Chr5g0068641.gene;RcHm_v2.0_Chr5g0068681.gene;RcHm_v2.0_Chr5g0068691.gene;Rosa_chinensis_newGene_3141	K00939+K00939+K01662+K00939+K00939+K00939+K03146+K03146+K03147+K03147+K03147+K00939
Spliceosome	ko03040	14	402	608	7943	RcHm_v2.0_Chr1g0366691.gene;RcHm_v2.0_Chr1g0366831.gene;RcHm_v2.0_Chr1g0366871.gene;RcHm_v2.0_Chr1g0366921.gene;RcHm_v2.0_Chr1g0366931.gene;RcHm_v2.0_Chr1g0367001.gene;RcHm_v2.0_Chr2g0085421.gene;RcHm_v2.0_Chr2g0140521.gene;RcHm_v2.0_Chr3g0467631.gene;RcHm_v2.0_Chr4g0401121.gene;RcHm_v2.0_Chr4g0446821.gene;Rosa_chinensis_newGene_125;Rosa_chinensis_newGene_603;Rosa_chinensis_newGene_751	K03283+K03283+K03283+K03283+K03283+K03283+K03283+K12844+K03283+K12818+K12859+K12823+K11092+K12830
Valine, leucine and isoleucine degradation	ko00280	2	81	608	7943	RcHm_v2.0_Chr6g0296171.gene;RcHm_v2.0_Chr6g0310241.gene	K00128+K00826
Flavonoid biosynthesis	ko00941	12	89	608	7943	RcHm_v2.0_Chr1g0362351.gene;RcHm_v2.0_Chr2g0092641.gene;RcHm_v2.0_Chr2g0092651.gene;RcHm_v2.0_Chr3g0490281.gene;RcHm_v2.0_Chr4g0430461.gene;RcHm_v2.0_Chr4g0431871.gene;RcHm_v2.0_Chr4g0431881.gene;RcHm_v2.0_Chr4g0435881.gene;RcHm_v2.0_Chr5g0028081.gene;RcHm_v2.0_Chr5g0066631.gene;RcHm_v2.0_Chr5g0066721.gene;RcHm_v2.0_Chr5g0066761.gene	K13065+K00588+K00588+K13065+K00588+K13065+K13065+K13081+K13065+K13065+K13065+K13065
C5-Branched dibasic acid metabolism	ko00660	2	13	608	7943	RcHm_v2.0_Chr4g0395521.gene;RcHm_v2.0_Chr6g0278291.gene	K01703+K01703
Phagosome	ko04145	5	129	608	7943	RcHm_v2.0_Chr2g0117211.gene;RcHm_v2.0_Chr2g0128711.gene;RcHm_v2.0_Chr2g0137141.gene;Rosa_chinensis_newGene_4612;Rosa_chinensis_newGene_8265	K07897+K04392+K02150+K02145+K08517
Stilbenoid, diarylheptanoid and gingerol biosynthesis	ko00945	11	75	608	7943	RcHm_v2.0_Chr1g0362351.gene;RcHm_v2.0_Chr2g0092641.gene;RcHm_v2.0_Chr2g0092651.gene;RcHm_v2.0_Chr3g0490281.gene;RcHm_v2.0_Chr4g0430461.gene;RcHm_v2.0_Chr4g0431871.gene;RcHm_v2.0_Chr4g0431881.gene;RcHm_v2.0_Chr5g0028081.gene;RcHm_v2.0_Chr5g0066631.gene;RcHm_v2.0_Chr5g0066721.gene;RcHm_v2.0_Chr5g0066761.gene	K13065+K00588+K00588+K13065+K00588+K13065+K13065+K13065+K13065+K13065+K13065
Mismatch repair	ko03430	2	61	608	7943	RcHm_v2.0_Chr1g0342681.gene;RcHm_v2.0_Chr2g0141711.gene	K10746+K07466
