# Supplementary material for: Comparative Transcriptome Profiling Analysis Reveals the Adaptive Molecular Mechanism of Yellow-Green Leaf in Rosa beggeriana ‘Aurea’
Source: Front Plant Sci. 2022 Mar 24;13:845662. doi: 10.3389/fpls.2022.845662 (PMC8987444; doi:10.3389/fpls.2022.845662)
Supplement: Supplementary Figure S1 — Pigment contents in leaves of wild type and yellow-green leaf mutant. [file Presentation_1.zip › supplementary material/Table S8 DEGs used in the figures.xlsx]

## Sheet: key DEGs
Gene ID	Gene names	Description	T01_FPKM	T02_FPKM	T03_FPKM	平均值	T4_FPKM	T5_FPKM	T6_FPKM	平均值	FDR	log2FC	regulated
Chloroplast development
RcHm_v2.0_Chr1g0352821.gene	FtsY	Mitochondrial transcription termination factors	6.98105	7.22273	7.39111	7.1983	3.71056	3.02572	2.51476	3.08368	8.26e-18	-1.42621	down
RcHm_v2.0_Chr2g0168361.gene	FtsH	membrane-bound atpase	0.449617	0.187497	0.42921	0.355441	1.0275	0.783844	1.23898	1.01677	0.00164907	1.06962	up
RcHm_v2.0_Chr2g0169951.gene	GATL10	Glutamine amido transferase	7.48076	7.0134	6.04811	6.84742	16.9474	16.0145	16.867	16.6096	1.75e-23	1.01566	up
RcHm_v2.0_Chr5g0014781.gene	mTERF1	Mitochondrial transcription termination factors	32.4879	36.2068	38.935	35.8766	20.9807	20.3675	22.3603	21.2361	7.88e-33	-1.00371	down
RcHm_v2.0_Chr6g0262541.gene	mTERF1	Mitochondrial transcription termination factors	20.3106	19.1786	19.3773	19.6222	10.1974	9.5859	11.7919	10.5251	2.72e-24	-1.13369	down
Chlorophylls metabolism
RcHm_v2.0_Chr1g0371761.gene	HEME	uroporphyrinogen decarboxylase	108.07	108.79	112.804	109.888	58.9964	60.881	67.5571	62.4782	9.45e-82	-1.0647	down
RcHm_v2.0_Chr4g0421151.gene	DVR	divinyl chlorophyllide a 8-vinyl-reductase	42.8775	44.5931	45.1993	44.2233	21.9222	24.0738	25.4048	23.8003	1.82e-58	-1.13936	down
RcHm_v2.0_Chr4g0446801.gene	HEMC	hydroxymethylbilane synthase	52.8953	52.9854	55.1967	53.6925	29.6658	28.682	31.9323	30.0933	6.33e-68	-1.08382	down
RcHm_v2.0_Chr5g0010061.gene	CHLI	magnesium chelatase subunit I	166.415	161.38	167.268	165.021	88.3019	93.6017	96.3909	92.7648	1.86e-98	-1.07982	down
RcHm_v2.0_Chr5g0030981.gene	HEME1	uroporphyrinogen decarboxylase	34.4941	33.3118	37.7323	35.1794	16.0667	17.6935	18.7784	17.5129	4.82e-56	-1.25069	down
RcHm_v2.0_Chr5g0034621.gene	POR	protochlorophyllide reductase	477.598	456.329	489.614	474.514	183.434	187.384	201.947	190.922	5.09e-233	-1.56236	down
RcHm_v2.0_Chr2g0090301.gene	NOL,NYC	chlorophyll(ide) b reductase	35.4282	35.8717	35.1194	35.4731	15.9971	15.4393	15.9422	15.7929	2.07e-107	-1.41277	down
stomatal development related genes
RcHm_v2.0_Chr1g0330061.gene	CRSP	CO2-response secreted protease	2.16319	2.04054	1.92442	2.04272	0.750496	0.869032	0.967763	0.86243	2.60655e-13	-1.42224	down
RcHm_v2.0_Chr1g0369161.gene	Dof 1.7	Dof transcription factors	1.29706	0.838622	0.807657	0.981113	0	0	0.088348	0.0294493	9.76633e-12	-3.04415	down
RcHm_v2.0_Chr6g0276721.gene	Dof	Dof transcription factors	3.59017	3.41066	3.29782	3.43288	9.64768	7.36918	10.1306	9.04916	8.71208e-12	1.10058	up
HEME metabolism
RcHm_v2.0_Chr7g0219921.gene	sirB	sirohydrochlorin ferrochelatase	1.63584	1.12017	1.09682	1.28427	3.3148	3.11235	3.68278	3.36998	0.000222818	1.02908	up
Cytochrome b6-f complex
RcHm_v2.0_CPg0501911.gene	petD	cytochrome b6-f complex subunit 4	34.9885	43.5443	43.471	40.6679	19.8636	28.2933	10.9942	19.717	0.0066309	-1.05099	down
Oxidative phosphorylation
RcHm_v2.0_CPg0502451.gene	atpF	F-type H+-transporting ATPase subunit b	87.4014	93.9619	89.646	90.3364	20.5475	25.6523	12.5416	19.5805	8.84e-14	-2.1842	down
RcHm_v2.0_CPg0502461.gene	atpA	F-type H+/Na+-transporting ATPase subunit alpha	89.5712	91.893	84.8337	88.766	14.3818	20.4108	7.74828	14.1803	7.75e-12	-2.40977	down
Photosystem I related genes
RcHm_v2.0_Chr2g0095461.gene	LHCA2	light-harvesting complex I chlorophyll a/b binding protein 2	218.775	217.589	224.499	220.288	107.406	108.236	118.956	111.533	4.07e-138	-1.23173	down
RcHm_v2.0_Chr5g0016001.gene	petH	ferredoxin--NADP+ reductase	12.3695	9.33949	9.43812	10.3824	25.883	24.5622	29.0118	26.4857	1.37e-31	1.08792	up
RcHm_v2.0_Chr5g0046981.gene	PsaO	photosystem I subunit PsaO	1586.99	1484.77	1454.22	1508.66	828.874	798.626	849.895	825.798	9.76e-200	-1.11888	down
RcHm_v2.0_Chr2g0120891.gene	PsaN	photosystem I subunit PsaN	1921.84	1884.04	1834.2	1880.02	1096.83	1074.25	1133.33	1101.47	9.49e-177	-1.02137	down
Photosystem II related genes
RcHm_v2.0_Chr1g0365751.gene	psbP	photosystem II oxygen-evolving enhancer protein 2	72.9787	73.9449	78.3834	75.1024	42.736	42.1953	46.4223	43.7845	2.53e-56	-1.02747	down
RcHm_v2.0_Chr5g0037191.gene	psbQ	photosystem II oxygen-evolving enhancer protein 3	64.0849	65.318	66.2275	65.2101	35.0902	36.3352	40.1599	37.1951	1.51e-46	-1.05649	down
RcHm_v2.0_Chr4g0439481.gene	psbQ	photosystem II oxygen-evolving enhancer protein 3	77.7723	69.6076	72.8002	73.3934	39.4115	33.3727	40.1651	37.6498	3.75e-60	-1.20813	down
RcHm_v2.0_Chr1g0370011.gene	LHCB4	light-harvesting complex II chlorophyll a/b binding protein 4	546.51	547.608	596.535	563.551	309.508	325.315	353.977	329.6	5.07e-73	-1.02418	down
RcHm_v2.0_Chr2g0140671.gene	LHCB1	light-harvesting complex II chlorophyll a/b binding protein 0	158.236	159.056	140.695	152.662	23.6053	27.4807	25.002	25.3627	1.72e-278	-2.8184	down
RcHm_v2.0_Chr2g0151701.gene	LHCB1A	light-harvesting complex II chlorophyll a/b binding protein	8926.75	8241.24	8124.12	8430.7	3434.32	3627.25	3626.03	3562.53	2.52e-233	-1.48887	down
RcHm_v2.0_Chr2g0151711.gene	LHCB1B	light-harvesting complex II chlorophyll a/b binding protein	4775.15	4991.26	5142.12	4969.51	2503.54	2675.78	2718.01	2632.44	2.16e-106	-1.16527	down
RcHm_v2.0_Chr5g0067271.gene	LHCB1C	light-harvesting complex II chlorophyll a/b binding protein	497.702	479.881	465.427	481.004	180.844	180.225	179.101	180.056	6.71e-279	-1.66382	down
CO2 fixation
RcHm_v2.0_Chr2g0126111.gene	rbcS	ribulose-bisphosphate carboxylase small chain	30997.7	30315.4	33641.3	31651.5	16528.1	16711.6	18278.8	17172.9	2.55373e-104	-1.13283	down
RcHm_v2.0_Chr3g0464191.gene	FBP	fructose-1,6-bisphosphatase I	391.577	369.224	411.428	390.743	215.802	223.971	244.253	228.009	1.26889e-78	-1.02739	down
RcHm_v2.0_Chr4g0435151.gene	rbcS	ribulose-bisphosphate carboxylase small chain	259.281	258.49	261.401	259.724	55.5422	51.4612	57.4202	54.8079	0	-2.49033	down
RcHm_v2.0_Chr5g0025831.gene	SBPASE	sedoheptulose-bisphosphatase	205.007	207.094	212.911	208.337	101.521	103.617	115.549	106.896	3.43327e-124	-1.21287	down
RcHm_v2.0_Chr6g0271801.gene	PGK	phosphoglycerate kinase	91.5363	101.143	102.908	98.5291	53.211	56.7753	61.6684	57.2182	4.67337e-38	-1.03079	down
RcHm_v2.0_Chr7g0209601.gene	GAPDH	glyceraldehyde 3-phosphate dehydrogenase	1.58279	1.82719	1.44586	1.61861	0.606289	0.815789	0.617709	0.679929	4.80609e-06	-1.33182	down
RcHm_v2.0_Chr7g0216231.gene	GAPA	glyceraldehyde-3-phosphate dehydrogenase (NADP+)	1133.61	1117.42	1179.61	1143.55	607.153	636.915	668.651	637.573	3.73275e-112	-1.09258	down
RcHm_v2.0_Chr7g0233021.gene	pckA	phosphoenolpyruvate carboxykinase	13.6239	13.3184	12.6182	13.1869	34.4146	32.0845	36.1262	34.2084	2.01648e-74	1.11732	up
Carotenoids metabolism
RcHm_v2.0_Chr5g0000321.gene	FDPS	farnesyl diphosphate synthase	6.97692	6.51324	6.40938	6.63318	3.05389	2.50069	3.1332	2.89592	1.59e-19	-1.4056	down
RcHm_v2.0_Chr3g0471231.gene	LUT1	carotenoid epsilon hydroxylase	21.7204	23.7282	27.1665	24.2051	11.5466	12.2091	12.7445	12.1667	2.84e-43	-1.23561	down
RcHm_v2.0_Chr3g0488531.gene	PSY	15-cis-phytoene synthase	43.6087	43.109	43.0914	43.2697	22.7454	23.7894	25.7829	24.1059	3.26e-82	-1.09235	down
RcHm_v2.0_Chr5g0014331.gene	NCED	9-cis-epoxycarotenoid dioxygenase	3.51253	3.09486	3.25378	3.28706	1.58798	1.79319	1.61034	1.66384	8.2e-13	-1.1876	down
RcHm_v2.0_Chr6g0256541.gene	AOG	abscisate beta-glucosyltransferase	5.72582	5.27768	4.24001	5.08117	0	0	0	0	1.28e-26	-4.5021	down
RcHm_v2.0_Chr6g0256551.gene	AOG	abscisate beta-glucosyltransferase	6.92194	6.81823	5.6106	6.45026	0.043582	0	0.06285	0.0354773	2.29e-55	-5.53363	down
RcHm_v2.0_Chr6g0256571.gene	AOG	abscisate beta-glucosyltransferase	0.979692	0.890701	0.885159	0.918517	0.262048	0.353153	0.303676	0.306292	1.98e-06	-1.56557	down
RcHm_v2.0_Chr6g0289711.gene	CRTISO	beta-carotene isomerase	7.55961	7.49039	7.73179	7.59393	3.56631	4.43679	4.1118	4.0383	5.41e-15	-1.13324	down
MVA pathway
RcHm_v2.0_Chr2g0096771.gene	HMGCR	hydroxymethylglutaryl-CoA reductase	4.76767	4.83338	5.39235	4.9978	1.26463	1.27747	1.7768	1.43963	8.64e-40	-1.98961	down
MEP pathway
RcHm_v2.0_Chr4g0403671.gene	DXS	1-deoxy-D-xylulose-5-phosphate synthase	0	0	0	0	0.566503	0.53025	0.774457	0.623737	2.77e-12	3.22412	up
RcHm_v2.0_Chr6g0281491.gene	HMGCR	hydroxymethylglutaryl-CoA reductase	1.85679	1.85998	1.45089	1.72255	9.20575	9.27945	10.2491	9.57811	7.56e-59	2.17474	up
Lipoxygenase and lipid metabolism related
RcHm_v2.0_Chr6g0308121.gene	LOX1.2	Linoleate 9S-lipoxygenase B	1.62666	1.31734	2.1489	1.69764	5.74995	5.2291	6.38381	5.78762	1.83548e-07	1.37714	up
RcHm_v2.0_Chr6g0308151.gene	LOX1.4	Probable linoleate 9S-lipoxygenase 4	0.28244	0.339637	0.205157	0.275745	5.7166	6.19537	6.07626	5.99608	3.56671e-106	3.98616	up
RcHm_v2.0_Chr3g0455121.gene	LOX1.5A	Probable linoleate 9S-lipoxygenase 5	23.2948	22.9343	21.6412	22.6234	66.4342	65.3694	71.5069	67.7702	2.76176e-168	1.32698	up
RcHm_v2.0_Chr4g0404751.gene	LOX1.5B	Probable linoleate 9S-lipoxygenase 5	2.55515	2.59251	1.92965	2.3591	150.372	146.657	159.66	152.23	0	5.72036	up
RcHm_v2.0_Chr3g0455111.gene	LOX1.5C	Probable linoleate 9S-lipoxygenase 5	2.42844	2.55617	2.3073	2.43064	12.2614	10.7745	12.9893	12.0084	5.87635e-88	2.0251	up
RcHm_v2.0_Chr1g0314151.gene	LOX2.1A	Linoleate 13S-lipoxygenase 2-1	10.4237	10.722	10.9544	10.7	33.0515	34.428	36.2103	34.5633	1.99131e-109	1.4317	up
RcHm_v2.0_Chr6g0285051.gene	LOX2.1B	Linoleate 13S-lipoxygenase 2-1	18.9943	20.5991	20.0075	19.867	67.9181	65.279	64.4884	65.8952	3.38659e-59	1.4628	up
RcHm_v2.0_Chr1g0314131.gene	LOX2.1C	Linoleate 13S-lipoxygenase 2-1	22.0948	22.5187	23.6594	22.7576	74.5601	75.5449	77.2023	75.7691	2.00422e-151	1.47709	up
RcHm_v2.0_Chr3g0472481.gene	LOX3.1	Linoleate 13S-lipoxygenase 3-1	0.140054	0.263804	0.182275	0.195378	1.51539	1.37749	1.6695	1.52079	2.40583e-16	2.37823	up
RcHm_v2.0_Chr5g0075361.gene	PLP	patatin-like protein 2	10.1335	9.52541	10.667	10.1086	1.2682	1.5471	1.49237	1.43589	1.75572e-81	-2.9671	down
RcHm_v2.0_Chr2g0104921.gene	PLP	patatin-like protein 2	0.363711	0.288026	0.314036	0.321924	0.834044	0.930525	1.03398	0.932851	0.00190793	1.06629	up
RcHm_v2.0_Chr6g0307381.gene	PLP	patatin-like protein 2	4.47105	4.11155	3.55389	4.0455	15.3938	12.6001	13.7092	13.901	6.00189e-34	1.49985	up
RcHm_v2.0_Chr6g0307671.gene	PLP	patatin-like protein 2	0.553327	0.799096	0.670694	0.674372	22.2971	30.2761	27.1409	26.5713	2.70666e-121	4.76912	up
RcHm_v2.0_Chr6g0307251.gene	PLP	patatin-like protein 2	1.74983	1.6719	1.79927	1.74033	83.5768	78.3045	80.0552	80.6455	1.42899e-90	4.81557	up
RcHm_v2.0_Chr6g0307501.gene	PLP	patatin-like protein 2	1.59233	1.55578	1.26136	1.46982	59.7163	55.814	59.6454	58.3919	0	4.96074	up
RcHm_v2.0_Chr6g0307311.gene	PLP	patatin-like protein 2	0.879624	1.13153	0.943937	0.985031	47.8294	51.0848	49.3925	49.4355	5.34071e-128	5.05077	up
RcHm_v2.0_Chr3g0482861.gene	PLP	patatin-like protein 2	0	0	0	0	6.8765	7.44518	6.90279	7.07482	1.43524e-39	5.22891	up
RcHm_v2.0_Chr6g0307331.gene	PLP	patatin-like protein 2	0.46282	0	0.414694	0.292505	24.4024	22.151	24.4422	23.6652	1.09518e-73	5.23829	up
Antioxidant enzyme
RcHm_v2.0_Chr2g0099111.gene	APX3	L-ascorbate peroxidase 3	7.74572	7.62494	8.90222	8.09096	2.96784	3.69123	5.91775	4.19227	4.28642e-10	-1.15839	down
Rosa_chinensis_newGene_5321	GSHA	Glutamate-cysteine ligase	0.387073	0.332817	0.367078	0.362323	2.55464	1.6836	3.2527	2.49698	3.87155e-07	1.83873	up
RcHm_v2.0_Chr7g0181241.gene	GSTU9	Glutathione S-transferase U9	4.14592	3.5106	3.40476	3.68709	14.2467	13.8017	14.7301	14.2595	1.85814e-24	1.64119	up
RcHm_v2.0_Chr7g0179091.gene	GST	Probable glutathione S-transferase	5.77575	5.63348	5.75907	5.72277	23.5668	21.662	24.7624	23.3304	5.57756e-53	1.74318	up
RcHm_v2.0_Chr4g0396391.gene	GST23	Glutathione transferase GST 23	4.62895	4.09069	4.04279	4.25414	24.6072	24.4032	26.3902	25.1335	1.32061e-31	2.1959	up
chloroplast ribosomal protein genes
RcHm_v2.0_Chr1g0329561.gene	RPL22	50S ribosomal protein L22 (chloroplast)	16.5524	18.1913	10.1333	14.959	4.73531	4.83155	3.39462	4.32049	1.38335e-16	-1.90209	down
RcHm_v2.0_CPg0501831.gene	RPS19	30S ribosomal protein S19 (chloroplast)	22.639	29.5903	19.0615	23.7636	6.23445	9.77812	4.12878	6.71378	3.86645e-14	-1.89325	down
RcHm_v2.0_CPg0501871.gene	RPS8	30S ribosomal protein S8 (chloroplast)	2.88962	6.16855	2.96946	4.00921	0.832743	1.74796	0.678503	1.0864	2.27765e-07	-1.78702	down
RcHm_v2.0_CPg0501861.gene	RPL14	50S ribosomal protein L14 (chloroplast)	8.68468	10.7436	7.32594	8.91807	3.1364	3.15757	2.2374	2.84379	3.39366e-11	-1.73408	down
RcHm_v2.0_Chr5g0051081.gene	RPS7	ribosomal protein S7 (chloroplast)	65.1115	74.2818	59.3885	66.2606	22.6521	29.2327	25.1753	25.6867	2.7997e-54	-1.5937	down
RcHm_v2.0_CPg0502581.gene	RPL22	ribosomal protein L2 (chloroplast)	16.5596	23.067	19.8243	19.817	6.44607	9.83424	4.073	6.78444	4.61107e-05	-1.48455	down
RcHm_v2.0_Chr5g0068671.gene	RPL4	50S ribosomal protein L4, chloroplastic isoform X2	18.2481	14.5846	14.6695	15.8341	6.40118	6.38489	6.94889	6.57832	3.5594e-24	-1.48019	down
RcHm_v2.0_Chr2g0113161.gene	RPL29	50S ribosomal protein L29, chloroplastic	144.327	138.923	148.906	144.052	58.8224	61.0129	64.0898	61.3083	3.89793e-139	-1.4791	down
RcHm_v2.0_Chr4g0428131.gene	RPL18	50S ribosomal protein L18, chloroplastic	171.219	173.191	189.325	177.912	81.6298	77.5618	81.047	80.0795	3.70247e-102	-1.3982	down
RcHm_v2.0_Chr5g0010351.gene	RPL34	50S ribosomal protein L34, chloroplastic	239.402	223.379	239.658	234.146	100.667	103.655	112.139	105.487	2.666e-144	-1.39816	down
RcHm_v2.0_Chr6g0294611.gene	RPS13	30S ribosomal protein S13, chloroplastic-like	92.3458	88.0151	87.716	89.359	41.3249	41.8093	43.0469	42.0604	1.63863e-117	-1.33341	down
RcHm_v2.0_Chr5g0037061.gene	RPL24	50S ribosomal protein L24, chloroplastic	164.144	163.478	167.906	165.176	78.4197	79.0385	85.679	81.0457	7.72821e-125	-1.27589	down
RcHm_v2.0_Chr7g0218651.gene	RPL21	50S ribosomal protein L21, chloroplastic	65.9369	67.2705	76.562	69.9231	32.7612	33.6357	36.5043	34.3004	3.21455e-56	-1.2725	down
RcHm_v2.0_Chr2g0159551.gene	RPL6	50S ribosomal protein L6, chloroplastic	168.366	155.34	164.485	162.73	80.4096	76.2657	85.9637	80.8797	9.72064e-126	-1.25764	down
RcHm_v2.0_Chr3g0459361.gene	RPL17	50S ribosomal protein L17, chloroplastic	210.15	199.035	205.256	204.814	101.889	101.715	102.064	101.889	8.57977e-132	-1.25474	down
RcHm_v2.0_Chr1g0331611.gene	RP5	50S ribosomal protein 5, chloroplastic	175.002	153.496	158.397	162.298	79.2664	78.8357	85.5089	81.2037	8.6602e-113	-1.24612	down
RcHm_v2.0_Chr5g0056671.gene	RPL9	50S ribosomal protein L9, chloroplastic	154.343	142.536	160.646	152.508	75.1942	76.9903	79.9414	77.3753	8.30923e-94	-1.22652	down
RcHm_v2.0_CPg0502001.gene	RPL20	50S ribosomal protein L20 (chloroplast)	17.2409	19.9943	18.2393	18.4915	8.5056	9.6111	10.6684	9.59504	8.09144e-31	-1.18402	down
RcHm_v2.0_Chr3g0463511.gene	RPS31	30S ribosomal protein S31, chloroplastic	149.423	140.937	149.413	146.591	75.4172	76.9226	78.4473	76.929	2.71484e-81	-1.17696	down
RcHm_v2.0_Chr4g0394691.gene	RPL28	50S ribosomal protein L28, chloroplastic	60.8366	66.1944	60.0087	62.3466	30.4029	33.4562	34.9104	32.9232	4.93491e-57	-1.16579	down
RcHm_v2.0_Chr3g0491801.gene	RPL35	ribosomal protein S14	13.3649	18.7203	18.0439	16.7097	7.43224	10.1015	3.11513	6.88297	0.00635189	-1.16077	down
RcHm_v2.0_Chr4g0405501.gene	RPL35	50S ribosomal protein L35, chloroplastic	139.013	134.554	148.205	140.591	72.4484	75.2269	81.0804	76.2519	3.15577e-74	-1.13119	down
RcHm_v2.0_Chr2g0162921.gene	RP3	30S ribosomal protein 3, chloroplastic-like	131.936	115.616	132.478	126.677	68.5735	67.891	72.5944	69.6863	1.0222e-66	-1.10981	down
RcHm_v2.0_Chr7g0186131.gene	RPS6	30S ribosomal protein S6 alpha, chloroplastic	88.7731	86.8579	79.3126	84.9812	44.6775	48.4274	47.7684	46.9578	7.44158e-65	-1.1001	down
RcHm_v2.0_Chr1g0314321.gene	RP2	30S ribosomal protein 2, chloroplastic	76.8331	75.8318	82.1927	78.2858	40.5283	44.424	45.6702	43.5408	2.23241e-57	-1.09358	down
RcHm_v2.0_Chr5g0068721.gene	RPL4	50S ribosomal protein L4, chloroplastic isoform X1	110.084	103.881	100.232	104.732	56.8618	57.3634	63.118	59.1144	7.23417e-96	-1.0736	down
RcHm_v2.0_Chr5g0029571.gene	RPL13	50S ribosomal protein L13, chloroplastic	139.717	138.081	156.2	144.666	76.7986	77.8099	91.0561	81.8882	2.7647e-58	-1.07141	down
RcHm_v2.0_CPg0502011.gene	RPS18	30S ribosomal protein S18 (chloroplast)	340.746	346.758	230.604	306.036	164.484	178.156	160.431	167.69	4.59445e-09	-1.07001	down
RcHm_v2.0_Chr7g0217571.gene	RPS9	30S ribosomal protein S9, chloroplastic	192.785	193.133	201.11	195.676	105.799	110.337	117.562	111.233	7.30445e-87	-1.06433	down
RcHm_v2.0_Chr5g0008741.gene	RPS5	30S ribosomal protein S5, chloroplastic isoform X1	159.021	159.871	161.158	160.017	88.9397	92.1004	102.747	94.5956	4.49708e-82	-1.00859	down
Rosa_chinensis_newGene_3442	RPL9	40S ribosomal protein S15a-2-like	3.07139	2.69517	2.30546	2.69067	6.30673	6.44311	7.03696	6.5956	6.59594e-09	1.01636	up
RcHm_v2.0_Chr1g0381511.gene	RPL9	50S ribosomal protein L9, chloroplastic	4.45792	4.74042	3.256	4.15144	10.5587	10.0737	11.834	10.8221	2.92727e-13	1.10163	up
RcHm_v2.0_CPg0501841.gene	RPL22	Nucleus	32.7754	34.7226	25.0249	30.841	8.94782	12.9935	7.26919	9.73684	1.76866e-09	-1.71297	down
RcHm_v2.0_CPg0502421.gene	RPS2	Nucleus	15.0449	13.888	10.0376	12.9902	4.85523	5.73665	6.82848	5.80679	6.30307e-18	-1.3654	down
PPR genes
RcHm_v2.0_Chr1g0374811.gene	PPR	At4g25270	3.02944	2.17833	2.73339	2.64706	1.20948	1.38972	1.74443	1.44788	1.23e-06	-1.0619	down
RcHm_v2.0_Chr2g0151611.gene	PPR	At2g42920	2.71761	3.07774	3.52437	3.10657	1.32831	1.61126	1.83942	1.593	2.29e-08	-1.15482	down
RcHm_v2.0_Chr2g0162671.gene	PPR		5.42005	6.45607	6.02702	5.96771	3.17252	3.2416	3.57338	3.32917	1.3e-10	-1.05889	down
RcHm_v2.0_Chr3g0449651.gene	PPR	At3g04760	25.1342	26.5039	24.088	25.242	10.9896	12.3585	14.4611	12.6031	3.02e-51	-1.24461	down
RcHm_v2.0_Chr4g0412521.gene	PPR	At4g14190	2.02722	1.77386	1.54615	1.78241	1.11772	0.946414	0.951484	1.0052	1.32e-07	-1.02536	down
RcHm_v2.0_Chr5g0000631.gene	PPR	At4g16390	16.6127	16.7872	15.6079	16.3359	7.44161	8.90529	9.95608	8.76766	1.68e-36	-1.13792	down
RcHm_v2.0_Chr5g0074761.gene	PPR	At5g66520	3.14031	4.02669	3.1992	3.4554	1.52409	1.69648	2.00874	1.74311	5.76e-10	-1.18648	down
