# Supplementary material for: Comparative Transcriptome Profiling Analysis Reveals the Adaptive Molecular Mechanism of Yellow-Green Leaf in Rosa beggeriana ‘Aurea’
Source: Front Plant Sci. 2022 Mar 24;13:845662. doi: 10.3389/fpls.2022.845662 (PMC8987444; doi:10.3389/fpls.2022.845662)
Supplement: Supplementary Figure S1 — Pigment contents in leaves of wild type and yellow-green leaf mutant. [file Presentation_1.zip › supplementary material/Table S9 Differential expression transcription factors.xlsx]

## Sheet: Sheet1
#ID	Family	Type
RcHm_v2.0_Chr1g0350001.gene	WRKY	TF	17
RcHm_v2.0_Chr1g0359091.gene	WRKY	TF	17
RcHm_v2.0_Chr1g0372431.gene	WRKY	TF	17
RcHm_v2.0_Chr1g0380121.gene	WRKY	TF	17
RcHm_v2.0_Chr2g0175911.gene	WRKY	TF	17
RcHm_v2.0_Chr3g0460361.gene	WRKY	TF	17
RcHm_v2.0_Chr3g0485691.gene	WRKY	TF	17
RcHm_v2.0_Chr3g0485711.gene	WRKY	TF	17
RcHm_v2.0_Chr4g0425801.gene	WRKY	TF	17
RcHm_v2.0_Chr4g0429851.gene	WRKY	TF	17
RcHm_v2.0_Chr5g0011581.gene	WRKY	TF	17
RcHm_v2.0_Chr5g0080371.gene	WRKY	TF	17
RcHm_v2.0_Chr6g0299481.gene	WRKY	TF	17
RcHm_v2.0_Chr6g0299501.gene	WRKY	TF	17
RcHm_v2.0_Chr7g0180741.gene	WRKY	TF	17
RcHm_v2.0_Chr7g0186621.gene	WRKY	TF	17
RcHm_v2.0_Chr7g0232831.gene	WRKY	TF	17
RcHm_v2.0_Chr2g0161241.gene	MYB	TF	15
RcHm_v2.0_Chr2g0161271.gene	MYB	TF	15
RcHm_v2.0_Chr2g0161281.gene	MYB	TF	15
RcHm_v2.0_Chr3g0470381.gene	MYB	TF	15
RcHm_v2.0_Chr4g0389841.gene	MYB	TF	15
RcHm_v2.0_Chr4g0392981.gene	MYB	TF	15
RcHm_v2.0_Chr4g0426181.gene	MYB	TF	15
RcHm_v2.0_Chr5g0005721.gene	MYB	TF	15
RcHm_v2.0_Chr6g0288151.gene	MYB	TF	15
RcHm_v2.0_Chr6g0307001.gene	MYB	TF	15
RcHm_v2.0_Chr7g0185561.gene	MYB	TF	15
RcHm_v2.0_Chr1g0357331.gene	MYB-related	TF	15
RcHm_v2.0_Chr5g0080461.gene	MYB-related	TF	15
RcHm_v2.0_Chr6g0264521.gene	MYB-related	TF	15
RcHm_v2.0_Chr6g0301221.gene	MYB-related	TF	15
RcHm_v2.0_Chr1g0333721.gene	NAC	TF	13
RcHm_v2.0_Chr1g0333731.gene	NAC	TF	13
RcHm_v2.0_Chr1g0361531.gene	NAC	TF	13
RcHm_v2.0_Chr1g0361551.gene	NAC	TF	13
RcHm_v2.0_Chr1g0361601.gene	NAC	TF	13
RcHm_v2.0_Chr1g0361631.gene	NAC	TF	13
RcHm_v2.0_Chr1g0361661.gene	NAC	TF	13
RcHm_v2.0_Chr1g0361681.gene	NAC	TF	13
RcHm_v2.0_Chr1g0374531.gene	NAC	TF	13
RcHm_v2.0_Chr4g0439451.gene	NAC	TF	13
RcHm_v2.0_Chr5g0027011.gene	NAC	TF	13
RcHm_v2.0_Chr5g0046601.gene	NAC	TF	13
RcHm_v2.0_Chr7g0177481.gene	NAC	TF	13
RcHm_v2.0_Chr1g0373621.gene	AP2/ERF-ERF	TF	12
RcHm_v2.0_Chr1g0376641.gene	AP2/ERF-ERF	TF	12
RcHm_v2.0_Chr2g0118211.gene	AP2/ERF-ERF	TF	12
RcHm_v2.0_Chr3g0482661.gene	AP2/ERF-ERF	TF	12
RcHm_v2.0_Chr4g0392461.gene	AP2/ERF-ERF	TF	12
RcHm_v2.0_Chr4g0392501.gene	AP2/ERF-ERF	TF	12
RcHm_v2.0_Chr4g0415231.gene	AP2/ERF-ERF	TF	12
RcHm_v2.0_Chr4g0428891.gene	AP2/ERF-ERF	TF	12
RcHm_v2.0_Chr5g0009711.gene	AP2/ERF-ERF	TF	12
RcHm_v2.0_Chr6g0274591.gene	AP2/ERF-ERF	TF	12
RcHm_v2.0_Chr6g0298011.gene	AP2/ERF-ERF	TF	12
RcHm_v2.0_Chr7g0195581.gene	AP2/ERF-ERF	TF	12
RcHm_v2.0_Chr1g0361191.gene	bHLH	TF	10
RcHm_v2.0_Chr2g0109611.gene	bHLH	TF	10
RcHm_v2.0_Chr2g0126861.gene	bHLH	TF	10
RcHm_v2.0_Chr4g0390311.gene	bHLH	TF	10
RcHm_v2.0_Chr4g0399211.gene	bHLH	TF	10
RcHm_v2.0_Chr4g0440111.gene	bHLH	TF	10
RcHm_v2.0_Chr5g0008581.gene	bHLH	TF	10
RcHm_v2.0_Chr6g0291161.gene	bHLH	TF	10
RcHm_v2.0_Chr6g0308251.gene	bHLH	TF	10
RcHm_v2.0_Chr7g0185551.gene	bHLH	TF	10
RcHm_v2.0_Chr1g0366121.gene	C2H2	TF	5
RcHm_v2.0_Chr3g0470831.gene	C2H2	TF	5
RcHm_v2.0_Chr5g0062951.gene	C2H2	TF	5
RcHm_v2.0_Chr5g0063021.gene	C2H2	TF	5
RcHm_v2.0_Chr6g0288891.gene	C2H2	TF	5
RcHm_v2.0_Chr2g0160531.gene	GRAS	TF	5
RcHm_v2.0_Chr3g0462211.gene	GRAS	TF	5
RcHm_v2.0_Chr5g0065461.gene	GRAS	TF	5
RcHm_v2.0_Chr5g0065511.gene	GRAS	TF	5
RcHm_v2.0_Chr6g0272211.gene	GRAS	TF	5
RcHm_v2.0_Chr1g0360751.gene	HB-HD-ZIP	TF	5
RcHm_v2.0_Chr1g0382431.gene	HB-HD-ZIP	TF	5
RcHm_v2.0_Chr2g0102221.gene	HB-other	TF	5
RcHm_v2.0_Chr2g0111751.gene	HB-other	TF	5
RcHm_v2.0_Chr5g0032341.gene	HB-other	TF	5
RcHm_v2.0_Chr2g0108691.gene	bZIP	TF	4
RcHm_v2.0_Chr5g0031811.gene	bZIP	TF	4
RcHm_v2.0_Chr6g0263141.gene	bZIP	TF	4
RcHm_v2.0_Chr6g0309961.gene	bZIP	TF	4
RcHm_v2.0_Chr1g0364081.gene	LOB	TF	4
RcHm_v2.0_Chr1g0370681.gene	LOB	TF	4
RcHm_v2.0_Chr5g0019231.gene	LOB	TF	4
RcHm_v2.0_Chr5g0060941.gene	LOB	TF	4
RcHm_v2.0_Chr1g0318281.gene	MADS-MIKC	TF	4
RcHm_v2.0_Chr1g0376271.gene	MADS-MIKC	TF	4
RcHm_v2.0_Chr2g0164941.gene	MADS-MIKC	TF	4
RcHm_v2.0_Chr5g0012431.gene	MADS-MIKC	TF	4
RcHm_v2.0_Chr5g0073681.gene	B3	TF	3
RcHm_v2.0_Chr6g0259241.gene	B3	TF	3
RcHm_v2.0_Chr1g0363241.gene	B3-ARF	TF	3
RcHm_v2.0_Chr3g0468431.gene	C3H	TF	3
RcHm_v2.0_Chr5g0019351.gene	C3H	TF	3
RcHm_v2.0_Chr5g0022551.gene	C3H	TF	3
RcHm_v2.0_Chr6g0276721.gene	C2C2-Dof	TF	2
RcHm_v2.0_Chr6g0310911.gene	C2C2-GATA	TF	2
RcHm_v2.0_Chr1g0343281.gene	FAR1	TF	2
RcHm_v2.0_Chr6g0246161.gene	FAR1	TF	2
RcHm_v2.0_Chr2g0105601.gene	HSF	TF	2
RcHm_v2.0_Chr3g0482741.gene	HSF	TF	2
RcHm_v2.0_Chr1g0354051.gene	LIM	TF	2
RcHm_v2.0_Chr6g0309731.gene	LIM	TF	2
RcHm_v2.0_Chr5g0014781.gene	mTERF	TR	2
RcHm_v2.0_Chr6g0262541.gene	mTERF	TR	2
RcHm_v2.0_Chr4g0429271.gene	Tify	TF	2
RcHm_v2.0_Chr5g0014381.gene	Tify	TF	2
RcHm_v2.0_Chr4g0434391.gene	AUX/IAA	TR	1
RcHm_v2.0_Chr3g0472411.gene	GRF	TF	1
RcHm_v2.0_Chr1g0370021.gene	HMG	TR	1
RcHm_v2.0_Chr2g0090751.gene	MBF1	TR	1
RcHm_v2.0_Chr2g0144701.gene	NF-YA	TF	1
RcHm_v2.0_Chr5g0071321.gene	Others	TR	1
RcHm_v2.0_Chr5g0056371.gene	PLATZ	TF	1
RcHm_v2.0_Chr1g0382871.gene	Pseudo ARR-B	TR	1
RcHm_v2.0_Chr2g0127621.gene	SBP	TF	1
RcHm_v2.0_Chr4g0439431.gene	SET	TR	1
RcHm_v2.0_Chr2g0165641.gene	TCP	TF	1
RcHm_v2.0_Chr3g0462911.gene	Trihelix	TF	1
RcHm_v2.0_Chr7g0177751.gene	zf-HD	TF	1
			126
